# Supplementary material for: MicroRNA signatures of endogenous Huntingtin CAG repeat expansion in mice
Source: PLoS One. 2018 Jan 11;13(1):e0190550. doi: 10.1371/journal.pone.0190550 (PMC5764268; doi:10.1371/journal.pone.0190550)
Supplement: S1 Table — Each sheet in the file corresponds to one data set (tissue and series). Each sheet contains meta-analysis statistics, mean expression and differential expression statistics for binary comparisons of higher CAG length samples vs. controls (e.g., suffix Q80.vs.ctrl corresponds to comparison of Q80 vs. controls) and as well as association statistics for CAG length (Q) treated as a continuous variable. (XLS) [file pone.0190550.s006.xls]

## Sheet: Striatum
Entrez	Symbol	Name	Chr	Loc	clusterID	clusterMeanLoc.Mb	nMirnasInCluster	Z.meta.for.Q80.vs.ctrl	p.meta.for.Q80.vs.ctrl	FDR.meta.for.Q80.vs.ctrl	Z.meta.for.Q92.vs.ctrl	p.meta.for.Q92.vs.ctrl	FDR.meta.for.Q92.vs.ctrl	Z.meta.for.Q111.vs.ctrl	p.meta.for.Q111.vs.ctrl	FDR.meta.for.Q111.vs.ctrl	Z.meta.for.Q140.vs.ctrl	p.meta.for.Q140.vs.ctrl	FDR.meta.for.Q140.vs.ctrl	Z.meta.for.Q175.vs.ctrl	p.meta.for.Q175.vs.ctrl	FDR.meta.for.Q175.vs.ctrl	Z.meta.for.Q	p.meta.for.Q	FDR.meta.for.Q	Striatum.2m.baseMean.for.Q80.vs.ctrl	Striatum.6m.baseMean.for.Q80.vs.ctrl	Striatum.10m.baseMean.for.Q80.vs.ctrl	Striatum.2m.log2FoldChange.for.Q80.vs.ctrl	Striatum.6m.log2FoldChange.for.Q80.vs.ctrl	Striatum.10m.log2FoldChange.for.Q80.vs.ctrl	Striatum.2m.lfcSE.for.Q80.vs.ctrl	Striatum.6m.lfcSE.for.Q80.vs.ctrl	Striatum.10m.lfcSE.for.Q80.vs.ctrl	Striatum.2m.stat.for.Q80.vs.ctrl	Striatum.6m.stat.for.Q80.vs.ctrl	Striatum.10m.stat.for.Q80.vs.ctrl	Striatum.2m.pvalue.for.Q80.vs.ctrl	Striatum.6m.pvalue.for.Q80.vs.ctrl	Striatum.10m.pvalue.for.Q80.vs.ctrl	Striatum.2m.FDR.for.Q80.vs.ctrl	Striatum.6m.FDR.for.Q80.vs.ctrl	Striatum.10m.FDR.for.Q80.vs.ctrl	Striatum.2m.baseMean.for.Q92.vs.ctrl	Striatum.6m.baseMean.for.Q92.vs.ctrl	Striatum.10m.baseMean.for.Q92.vs.ctrl	Striatum.2m.log2FoldChange.for.Q92.vs.ctrl	Striatum.6m.log2FoldChange.for.Q92.vs.ctrl	Striatum.10m.log2FoldChange.for.Q92.vs.ctrl
723892	Mir100	microRNA 100	9	41531424	22	41.55	3	-0.164332	0.86947	0.975627	-1.75887	0.0785994	0.54336	-1.52426	0.127443	0.399207	1.51143	0.13068	0.305999	-0.427963	0.668678	0.821519	-0.144748	0.88491	0.951128	14677.5	14390.5	13386	0.0057941	-0.0319353	0.0193331	0.0306908	0.0393778	0.0334137	0.188789	-0.810997	0.578597	0.850258	0.417367	0.562861	0.995904	0.834197	0.994337	14522.2	14137.4	13263.3	-0.0479451	-0.105518	-0.00212674
724062	Mir101b	microRNA 101b	19	29135278	164	29.14	1	0.475074	0.634734	0.926861	-0.681153	0.495775	0.970487	0.751717	0.452221	0.764317	-2.94388	0.00324121	0.0178267	0.91984	0.357656	0.579354	-0.140883	0.887963	0.95225	7866.84	5306	7282.09	-0.0319911	0.00942306	0.00324791	0.0306369	0.0166806	0.0303695	-1.0442	0.56491	0.106946	0.296392	0.572135	0.914831	0.850993	0.916584	0.994337	8038.42	5270.16	7467.68	0.00369953	-0.0307949	0.0252292
723824	Mir103-1	microRNA 103-1	11	35782395	61	35.7	2	0.689062	0.490784	0.923521	-3.10938	0.0018748	0.14811	-1.35179	0.176443	0.496249	-1.24618	0.212698	0.428111	0.500802	0.616511	0.78601	-0.541562	0.58812	0.757525	5.41173	241.994	3.9266	0.0457918	0.0773369	-0.0158983	0.047921	0.0500972	0.0279282	0.955569	1.54374	-0.569256	0.33929	0.122652	0.569182	0.880672	0.552146	0.994337	5.14667	214.508	3.45087	0.0059944	-0.163989	-0.0714187
723825	Mir103-2	microRNA 103-2	2	131288051	166	131.29	1	-0.701427	0.483037	0.923521	-0.426313	0.66988	0.998411	-1.13765	0.255266	0.589061	-2.85182	0.00434698	0.0216434	-0.228298	0.819415	0.926006	-1.67382	0.0941653	0.204745	111.999	71.7222	59.1101	0.0155625	-0.0431349	0.00425315	0.0403405	0.0391981	0.0392121	0.385778	-1.10043	0.108465	0.699661	0.271144	0.913627	0.946955	0.7189	0.994337	110.805	73.1945	59.2849	-0.00486629	-0.0190543	-0.00809449
723829	Mir106a	microRNA 106a	X	-52742502	9	52.74	6	0.164306	0.86949	0.975627	-0.895655	0.370437	0.90511	-0.641397	0.521265	0.816418	-1.06503	0.286861	0.512323	-1.4642	0.143139	0.298259	-1.81487	0.0695442	0.159246	4.53779	2.79207	2.08192	-0.0419594	0.0075675	0.000752136	0.0458301	0.0387283	0.0203474	-0.915542	0.1954	0.0369647	0.359907	0.84508	0.970513	0.880672	0.96724	0.994337	4.93701	2.59127	1.9703	0.000333028	-0.0559799	-0.0130169
723925	Mir106b	microRNA 106b	5	-138165736	23	138.17	3	-0.947835	0.343213	0.912325	-0.427671	0.668891	0.998411	-0.731315	0.464587	0.779254	-0.537135	0.591175	0.756634	-1.10023	0.271234	0.482307	-1.0101	0.312448	0.505462	727.093	434.704	472.729	0.0253589	-0.0235914	-0.00414536	0.0214031	0.0199183	0.0265667	1.18482	-1.18441	-0.156036	0.236087	0.236252	0.876005	0.836068	0.691149	0.994337	703.646	442.869	469.423	0.00707286	0.00727951	-0.0278217
723826	Mir107	microRNA 107	19	-34820686	167	34.82	1	-0.294454	0.768411	0.969222	1.33672	0.181313	0.74177	2.11276	0.0346213	0.163759	2.01731	0.0436631	0.137684	3.63014	0.00028327	0.00155798	4.044	5.25472e-05	0.000303748	3648.04	2362.27	1711.81	-0.00811021	-0.00126664	-0.0102887	0.0220901	0.0196393	0.0292355	-0.367142	-0.0644949	-0.351926	0.713513	0.948576	0.724894	0.949762	0.980849	0.994337	3709.46	2422.05	1730.7	0.0329876	0.0472025	-0.00509076
723893	Mir10a	microRNA 10a	11	96317164	63	96.29	2	-0.0896056	0.928601	0.975627	-0.30856	0.757657	0.998411	-2.14411	0.0320242	0.154566	-0.124279	0.901094	0.968676	1.13892	0.254735	0.46521	0.347852	0.727952	0.866958	681.696	699.87	1051.56	-0.0140763	0.00836733	-0.0123608	0.051819	0.0441373	0.0390798	-0.271643	0.189575	-0.316297	0.785896	0.849642	0.751777	0.986199	0.96724	0.994337	673.297	694.166	1071.6	-0.0292748	-0.0257361	0.00365339
387144	Mir10b	microRNA 10b	2	74726069	168	74.73	1	0.0486597	0.96119	0.986211	-0.239809	0.810479	0.998411	-1.34202	0.179591	0.496249	1.28019	0.20048	0.411064	2.97551	0.00292501	0.0121362	2.36448	0.0180554	0.0530244	248.694	292.901	627.326	0.0500642	0.000157477	0.00202785	0.0456412	0.0454546	0.0310303	1.09691	0.00346448	0.0653507	0.272682	0.997236	0.947895	0.84008	0.999358	0.994337	242.921	296.549	610.192	0.0306481	0.00779981	-0.019055
100316669	Mir1188	microRNA 1188	12	109611821	1	98.53	59	-0.447509	0.654508	0.929314	-0.678385	0.497528	0.970487	-0.531555	0.595035	0.842669	-1.21683	0.223668	0.441868	-2.86696	0.00414435	0.0159372	-2.78764	0.00530929	0.0189218	11.7783	9.65128	5.63693	-0.0336304	-0.0183386	-0.00824654	0.0516292	0.0500829	0.0309197	-0.651383	-0.366165	-0.266708	0.514799	0.714242	0.789694	0.889848	0.956995	0.994337	11.1758	9.42022	5.85194	-0.049342	-0.0800847	0.00649665
102465778	Mir1191b	microRNA 1191b	10	-81416239	24	27.08	3	0.698982	0.484563	0.923521	1.93822	0.0525959	0.511898	0.752366	0.451831	0.764317	1.15841	0.246696	0.478226	-1.44661	0.148006	0.305708	-0.106289	0.915353	0.959905	14.9691	14.785	10.4405	-0.0611368	0.045979	0.00243918	0.0521166	0.050116	0.0343267	-1.17308	0.917452	0.0710576	0.240765	0.358906	0.943352	0.838418	0.789248	0.994337	16.192	15.8889	10.4545	0.0266354	0.173317	0.00590537
100316673	Mir1193	microRNA 1193	12	109715670	1	98.53	59	-2.26094	0.0237629	0.578071	-1.85717	0.0632872	0.511898	-0.575096	0.565226	0.827467	0.251738	0.801244	0.908845	0.0305755	0.975608	0.981835	0.13624	0.891631	0.953499	27.7392	19.8024	19.6519	0.0815696	-0.165979	0.00521056	0.0498384	0.0497856	0.0381968	1.63668	-3.33387	0.136414	0.101697	0.000856475	0.891494	0.614091	0.0576286	0.994337	25.4828	20.6142	19.1904	-0.0207234	-0.138105	-0.0206288
100316751	Mir1197	microRNA 1197	12	109712316	1	98.53	59	-0.756898	0.449111	0.919608	0.92253	0.356252	0.90511	0.556729	0.577712	0.828054	0.411612	0.680624	0.804267	0.727687	0.466805	0.689996	0.900849	0.367669	0.567671	23.2232	10.2388	19.5313	0.0625157	-0.0945979	0.0322848	0.0508605	0.0495286	0.0384549	1.22916	-1.90997	0.839551	0.219012	0.0561376	0.40116	0.806874	0.405733	0.994337	21.785	11.2378	19.7431	0.000113187	0.0436678	0.0320742
100316739	Mir1224	microRNA 1224	16	20604451	175	20.6	1	0.885586	0.375841	0.912325	3.67712	0.000235884	0.0559044	3.67701	0.000235988	0.00310062	8.6689	4.36321e-18	1.47414e-16	8.63035	6.11657e-18	1.70184e-16	9.86883	5.68233e-23	1.92388e-21	137.506	121.944	98.8934	0.0275824	0.0845083	-0.0401337	0.0400495	0.0367647	0.0383608	0.688708	2.29862	-1.04622	0.491007	0.0215263	0.295461	0.880672	0.24729	0.994337	127.491	126.549	107.207	-0.0132222	0.159347	0.0610004
387231	Mir122	microRNA 122	18	65248860	176	65.25	1	-0.563067	0.573389	0.923521	-0.183273	0.854584	0.998411	-2.06106	0.0392972	0.174603	-0.788171	0.430597	0.637102	-2.09989	0.0357385	0.0977127	-1.98959	0.046636	0.115133	7.71843	8.60343	35.1232	0.011326	0.00083087	-0.0161927	0.0460719	0.0495599	0.0199157	0.245833	0.016765	-0.813062	0.805811	0.986624	0.416182	0.99026	0.992808	0.994337	7.01252	9.67368	28.8524	-0.0308443	0.195154	-0.0905131
100885827	Mir1231	microRNA 1231	1	-135454602	177	135.45	1	1.29534	0.195205	0.853634	-0.25182	0.80118	0.998411	0.532517	0.594368	0.842669	1.50275	0.132902	0.309669	-1.65489	0.0979478	0.218535	-0.367384	0.713332	0.863668	9.20367	6.39964	4.47089	-0.0130372	0.0884043	0.000243928	0.0506039	0.048482	0.0289202	-0.257632	1.82345	0.0084345	0.796691	0.0682358	0.99327	0.986199	0.426597	0.994337	9.81763	5.82005	4.39428	0.0237172	-0.0106651	-0.00816751
100526515	Mir1247	microRNA 1247	12	-110278047	178	110.28	1	1.23725	0.215995	0.858298	-0.764484	0.444579	0.95107	-3.21026	0.00132616	0.0139321	-2.8717	0.00408268	0.0205727	-4.3692	1.247e-05	9.21611e-05	-4.43752	9.10033e-06	5.99105e-05	141.425	99.1321	67.8333	-0.0767195	0.0856454	-0.0143184	0.0458851	0.0404664	0.0390443	-1.67199	2.11646	-0.366722	0.0945258	0.034306	0.713826	0.601644	0.306968	0.994337	142.412	97.6805	64.5114	-0.0599676	0.0398685	-0.0898645
100526461	Mir1249	microRNA 1249	15	-84951525	179	84.95	1	1.45552	0.145526	0.81945	0.185497	0.852839	0.998411	-0.95863	0.337745	0.660138	0.977871	0.328138	0.54269	-2.63183	0.00849264	0.0293213	-1.80324	0.0713498	0.162595	3383.03	2562.25	3214.8	0.0287578	0.0890589	-0.014367	0.0417085	0.0361196	0.0352778	0.689495	2.46567	-0.407253	0.490512	0.0136759	0.683822	0.880672	0.195192	0.994337	3327.77	2480.96	3285.38	0.0252746	-0.000565338	0.0118537
723950	Mir124a-2	microRNA 124a-2	3	17795661	180	17.8	1	0.718356	0.472538	0.923521	0.244042	0.807198	0.998411	1.26312	0.206546	0.533914	1.88497	0.0594338	0.17659	1.42147	0.155181	0.316382	2.19541	0.0281343	0.0762036	8.71785	6.87527	7.17639	0.00452115	-0.0160754	0.0433183	0.0499935	0.0487197	0.0321862	0.0904348	-0.329958	1.34587	0.927942	0.741432	0.178346	0.998423	0.964681	0.994337	8.07224	6.81801	7.07266	-0.0311172	-0.0543677	0.0449313
723951	Mir124a-3	microRNA 124a-3	2	180894039	181	180.89	1	-1.05414	0.291817	0.901869	-0.567999	0.570036	0.989732	-1.84934	0.0644084	0.251778	0.011024	0.991204	0.991204	-1.83242	0.0668896	0.160387	-1.73609	0.0825483	0.183699	5.49974	4.679	3.20889	-0.00136369	-0.0541545	-0.0070753	0.0457477	0.0446917	0.025355	-0.029809	-1.21173	-0.27905	0.976219	0.225614	0.780207	0.998423	0.67674	0.994337	5.23568	5.07957	3.00376	-0.0109936	0.0156116	-0.0339441
100526517	Mir1251	microRNA 1251	10	-92137139	65	92.1	2	1.24764	0.212164	0.858298	0.0346314	0.972374	0.998411	2.09182	0.0364545	0.170657	2.45195	0.0142084	0.0574406	1.84431	0.065138	0.158001	2.82774	0.00468773	0.0169617	60.8294	22.8167	29.9108	0.0310274	0.0562473	0.0240833	0.0468141	0.0489093	0.0391985	0.66278	1.15003	0.614393	0.507472	0.25013	0.538956	0.886065	0.705456	0.994337	58.7655	22.6763	28.1722	-0.0174688	0.0566387	-0.0384663
387235	Mir125a	microRNA 125a	17	17830811	26	17.83	3	0.274277	0.783872	0.974021	-1.429	0.153005	0.674439	-2.15647	0.0310467	0.15149	1.67143	0.0946367	0.24731	-2.44594	0.0144476	0.0452562	-0.92235	0.356346	0.553797	94173.4	67099.6	106120	0.0240489	-0.0134631	0.0217392	0.0237748	0.0328312	0.0272437	1.01153	-0.410069	0.797956	0.311764	0.681755	0.424896	0.850993	0.952869	0.994337	92737.9	65409.8	106579	-0.0247513	-0.104788	0.0200014
387236	Mir125b-1	microRNA 125b-1	9	41581925	22	41.55	3	0.989881	0.322232	0.901869	-0.223391	0.823231	0.998411	-1.69319	0.0904201	0.315758	1.77579	0.0757673	0.208295	0.622559	0.533574	0.739082	0.889086	0.373957	0.575505	1935.04	2183.3	882.973	0.0399925	0.0129261	0.023789	0.0249912	0.0261652	0.0262605	1.60027	0.49402	0.905883	0.10954	0.621292	0.364998	0.619694	0.92604	0.994337	1898.08	2183.68	878.081	-0.00106988	-0.00631182	-0.00285394
723952	Mir125b-2	microRNA 125b-2	16	77646272	27	77.61	3	-0.877499	0.380216	0.912325	-0.463063	0.643319	0.998411	0.132572	0.894532	0.970315	0.211611	0.83241	0.91993	4.85602	1.19768e-06	1.11079e-05	4.18979	2.79213e-05	0.000171879	3498.75	2867.35	2758.89	-0.0150955	-0.0201353	-0.000646437	0.0189578	0.0165584	0.0259091	-0.796268	-1.21602	-0.0249502	0.425876	0.223977	0.980095	0.880672	0.67674	0.994337	3542.72	2914.01	2751.53	-0.030622	0.00447894	-0.0254825
100526460	Mir1264	microRNA 1264	X	147010600	11	147.05	5	0.381557	0.70279	0.954602	0.1496	0.88108	0.998411	2.35266	0.0186394	0.107518	0.768723	0.442058	0.640755	2.60363	0.00922418	0.0309435	2.8034	0.00505665	0.018158	232.117	176.656	191.737	-0.0439925	0.026606	-0.00551661	0.0394737	0.0379255	0.0340679	-1.11448	0.701533	-0.16193	0.265075	0.48297	0.871361	0.838418	0.871567	0.994337	239.726	174.065	198.092	-0.0418179	-0.0307719	0.0370862
387145	Mir126a	microRNA 126a	2	26591356	28	8.82	3	0.350475	0.725982	0.954602	0.167309	0.867127	0.998411	0.173871	0.861967	0.966138	-0.340602	0.733403	0.850244	0.659499	0.509575	0.723811	0.386815	0.698893	0.853182	8091.73	5058.81	7354.59	-0.00549908	-0.00780158	0.0242065	0.02003	0.0258607	0.0303597	-0.274543	-0.301677	0.797324	0.783667	0.762899	0.425263	0.986199	0.96724	0.994337	8055.52	5119.93	7295.16	-0.00639019	0.00543601	0.00218597
387147	Mir128-1	microRNA 128-1	1	128202360	183	128.2	1	-1.28063	0.200324	0.853634	0.0168313	0.986571	0.998411	-3.17032	0.00152269	0.0150861	-2.42411	0.0153458	0.0609964	-6.03463	1.59322e-09	2.15313e-08	-4.8917	9.99677e-07	7.76799e-06	27591.3	20021.9	26000.4	0.0233662	-0.0249105	-0.0217242	0.021271	0.0228073	0.03022	1.0985	-1.09221	-0.718868	0.271986	0.274739	0.472222	0.84008	0.7189	0.994337	27986.9	20518.8	26003	0.0202862	0.0229601	-0.0293585
723815	Mir128-2	microRNA 128-2	9	-112118635	184	112.12	1	-0.856422	0.391764	0.912325	-0.581985	0.560577	0.989732	-3.95432	7.67537e-05	0.00121015	-2.22206	0.0262793	0.0931809	-7.87034	3.53668e-15	8.36424e-14	-5.62255	1.88155e-08	2.12346e-07	16449	12767.2	13282.9	0.0110591	-0.0426669	0.0324595	0.0292406	0.0184292	0.0294015	0.378211	-2.31517	1.10401	0.705274	0.0206035	0.269589	0.949097	0.24729	0.994337	16687.7	13008.9	13003.6	0.000647598	-0.0100159	-0.0148851
387237	Mir129-1	microRNA 129-1	6	29022618	185	29.02	1	-0.311632	0.75532	0.957819	-1.41204	0.157938	0.674439	-0.84777	0.396566	0.700902	-0.59849	0.549513	0.732168	-1.68618	0.0917621	0.206683	-1.52085	0.128297	0.259884	1286.48	913.037	1547.68	0.111985	-0.00480024	-0.00976429	0.0346449	0.0265248	0.0375922	3.23236	-0.180972	-0.259743	0.00122773	0.85639	0.795062	0.0578261	0.96724	0.994337	1177.63	902.521	1573.47	-0.0127239	-0.0585971	0.000415546
723953	Mir129-2	microRNA 129-2	2	-94241363	29	31.42	3	0.951766	0.341216	0.912325	-0.889479	0.373746	0.90511	-0.867064	0.385907	0.700902	2.70738	0.00678176	0.0308439	0.459687	0.645741	0.805579	1.4095	0.158688	0.308271	6136.17	3966.27	7446.48	0.0892629	0.0525295	-0.0266186	0.0398415	0.0256441	0.0378963	2.24045	2.04841	-0.702405	0.0250619	0.0405203	0.482427	0.288672	0.318084	0.994337	5599.53	3878.7	7567.37	-0.00948107	-0.0256118	-0.011318
102466255	Mir1291	microRNA 1291	15	-98519761	186	98.52	1	0.200418	0.841154	0.975627	0.370018	0.711369	0.998411	1.12973	0.258589	0.589061	-0.681658	0.495456	0.691687	-0.612376	0.540289	0.739082	-0.366552	0.713953	0.863668	3.71829	5.1251	22.535	0.0677204	-0.0309608	0.0353261	0.0431086	0.0460106	0.0369389	1.57093	-0.672906	0.956339	0.1162	0.501007	0.338901	0.633491	0.880462	0.994337	3.56495	5.56567	21.3185	0.0328421	0.0403059	-0.000567182
100526462	Mir1298	microRNA 1298	X	147064904	11	147.05	5	3.47727	0.000506553	0.220816	2.59112	0.00956636	0.32389	7.64455	2.09678e-14	1.98355e-12	9.96717	2.12198e-23	1.25462e-21	7.55306	4.25151e-14	9.14075e-13	9.2555	2.13228e-20	6.31687e-19	2971.56	1862.97	2149.78	0.0120657	0.0592563	0.0812292	0.0204309	0.0247589	0.0321794	0.590564	2.39334	2.52426	0.554812	0.0166959	0.0115942	0.897995	0.224679	0.994337	2992.52	1835.07	2258.63	0.0331677	0.00206457	0.134519
387149	Mir130a	microRNA 130a	2	-84741114	187	84.74	1	0.690028	0.490177	0.923521	1.03762	0.299447	0.852019	3.33589	0.000850268	0.00914038	3.50144	0.000462757	0.00326693	7.05241	1.75841e-12	2.97046e-11	7.52049	5.4571e-14	8.62222e-13	1209.5	725.806	606.161	-0.0392373	0.0311458	0.000230809	0.0228205	0.0321505	0.03252	-1.71938	0.968749	0.00709745	0.0855445	0.332671	0.994337	0.567485	0.777379	0.994337	1206.82	739.762	601.56	-0.0265581	0.0640544	-0.0210623
723816	Mir130b	microRNA 130b	16	-17124060	66	17.12	2	0.377601	0.705727	0.954602	2.10515	0.0352784	0.511898	3.75839	0.000171007	0.00231104	2.22367	0.0261706	0.0931809	0.218023	0.827412	0.926006	1.682	0.0925681	0.2022	485.687	364.453	356.849	-0.000904421	-0.0302525	0.0490297	0.027607	0.0249681	0.0280867	-0.0327606	-1.21165	1.74566	0.973866	0.225647	0.0808706	0.998423	0.67674	0.994337	483.277	377.22	356.971	-0.0125986	0.0438611	0.0397038
387150	Mir132	microRNA 132	11	75173681	67	75.17	2	-0.174255	0.861665	0.975627	-1.37907	0.167875	0.71047	-10.4659	1.23929e-25	1.95395e-23	-12.436	1.66693e-35	1.57691e-33	-16.9759	1.23818e-64	1.17132e-62	-12.2184	2.47902e-34	1.30562e-32	37200.9	23275.5	21785.3	0.0741867	-0.0216293	0.0184352	0.0268266	0.0236425	0.0275806	2.76541	-0.914846	0.668413	0.00568506	0.360272	0.50387	0.155004	0.789248	0.994337	36912.9	23989.4	20518.7	0.0247799	0.0424846	-0.113019
723817	Mir133b	microRNA 133b	1	20682768	69	20.68	2	-1.00752	0.313684	0.901869	-1.48495	0.137556	0.652018	-3.20409	0.00135492	0.0139321	-4.01873	5.85131e-05	0.000494227	-3.95189	7.75359e-05	0.000509368	-5.53449	3.12138e-08	3.28786e-07	5.58169	2.12092	3.49182	0.0466527	-0.0117752	-0.0294491	0.0462361	0.0366151	0.026693	1.00901	-0.321595	-1.10325	0.31297	0.747759	0.269917	0.850993	0.967138	0.994337	4.69424	2.02803	3.44341	-0.0271421	-0.0569279	-0.0439329
387152	Mir134	microRNA 134	12	109734138	1	98.53	59	0.35351	0.723706	0.954602	-0.140513	0.888254	0.998411	1.407	0.159427	0.471305	2.25352	0.0242261	0.088829	3.81974	0.000133591	0.00082063	4.61976	3.84193e-06	2.80165e-05	604.941	451.438	403.38	0.0208663	0.0123272	-0.000382372	0.0290624	0.0240544	0.0305146	0.717981	0.51247	-0.0125308	0.472769	0.608322	0.990002	0.880672	0.920709	0.994337	600.457	457.049	395.077	-0.0095679	0.0288131	-0.0472354
723955	Mir135a-2	microRNA 135a-2	10	-92072085	65	92.1	2	-1.03641	0.300013	0.901869	-0.961868	0.336116	0.90511	-0.450524	0.652333	0.881815	-0.653483	0.513445	0.707345	1.16961	0.24216	0.447428	0.734116	0.462878	0.652989	42.136	44.9719	34.5247	-0.0289499	-0.0441732	-0.0183089	0.0477334	0.0442706	0.03913	-0.606491	-0.997801	-0.467899	0.544189	0.318376	0.639857	0.897087	0.771275	0.994337	42.8384	46.3213	33.7182	-0.00453414	-0.00223257	-0.060057
723818	Mir135b	microRNA 135b	1	132198087	190	132.2	1	-1.93898	0.0525037	0.675269	-2.1582	0.0309124	0.472661	-0.565652	0.57163	0.827467	-2.92415	0.00345396	0.0185547	-2.72426	0.00644457	0.0225799	-3.06966	0.00214306	0.00891062	143.258	84.1024	131.744	0.0364871	-0.051397	-0.049187	0.0353463	0.0372159	0.0361381	1.03227	-1.38105	-1.36108	0.301944	0.167264	0.173487	0.850993	0.610707	0.994337	142.213	85.5296	129.111	-0.0093002	-0.0321176	-0.0925881
387155	Mir137	microRNA 137	3	118433856	191	118.43	1	-1.06299	0.287787	0.901869	-0.370727	0.710841	0.998411	2.90737	0.00364485	0.0292206	-0.84219	0.399682	0.607967	4.15451	3.25982e-05	0.000226749	2.66074	0.00779681	0.0267652	2361.93	1167.31	2022.21	-0.0336305	-0.0350277	-0.0100631	0.0259502	0.0289649	0.0342306	-1.29597	-1.20931	-0.29398	0.194987	0.226542	0.768773	0.784948	0.67674	0.994337	2380.57	1184.05	2048.87	-0.0475826	-0.017941	0.00133061
387156	Mir138-1	microRNA 138-1	9	122682875	192	122.68	1	-0.0187988	0.985002	0.993402	-1.73504	0.0827336	0.552334	-3.44429	0.000572569	0.00694424	-3.1697	0.00152596	0.00891088	-5.08999	3.58073e-07	3.60359e-06	-4.8946	9.85044e-07	7.76799e-06	3239.06	1731.23	1414.55	0.0403083	-0.00574239	0.00506732	0.0280895	0.0336717	0.0352007	1.43499	-0.170541	0.143955	0.151289	0.864585	0.885536	0.691815	0.96724	0.994337	3189.81	1724.76	1388.52	0.000795878	-0.0376422	-0.0423192
723956	Mir138-2	microRNA 138-2	8	94324310	71	94.41	2	-0.89186	0.372468	0.912325	-1.59124	0.111555	0.637073	-5.98816	2.12226e-09	7.72175e-08	-9.87166	5.52401e-23	2.90317e-21	-10.6671	1.45082e-26	5.27874e-25	-10.4364	1.6915e-25	6.16749e-24	1406.58	851.501	640.652	0.0354476	-0.0363686	0.00182179	0.0311443	0.0277172	0.0358248	1.13817	-1.31213	0.0508527	0.255049	0.189475	0.959443	0.838418	0.651407	0.994337	1406.8	865.826	621.996	0.0120757	-0.0118634	-0.0662335
387157	Mir139	microRNA 139	7	101475375	193	101.48	1	-0.620515	0.534919	0.923521	-2.27128	0.02313	0.421677	-6.1263	8.99451e-10	3.54534e-08	-7.56972	3.74016e-14	8.42426e-13	-10.5079	7.9477e-26	2.68519e-24	-10.5953	3.13246e-26	1.23732e-24	14781.2	7360.13	9182.21	0.0450276	0.0220788	-0.0491774	0.0231459	0.0259846	0.0284718	1.94538	0.849687	-1.72723	0.0517288	0.395499	0.0841267	0.428204	0.814998	0.994337	14472.1	7246.56	9201.07	-0.0141985	-0.0404189	-0.0528015
387158	Mir140	microRNA 140	8	107551243	194	107.55	1	1.8669	0.0619153	0.675269	2.886	0.00390173	0.178813	1.24492	0.21316	0.533914	2.4978	0.0124967	0.0523091	1.78553	0.074176	0.173689	2.53445	0.0112623	0.0355888	4803.78	3142.69	4122.03	-0.0219241	0.0720912	-0.0319439	0.030531	0.0195231	0.0303528	-0.718095	3.69262	-1.05242	0.472699	0.000221957	0.292607	0.880672	0.0475198	0.994337	4842.98	3188.23	4240.56	0.020235	0.0919982	0.00288848
387159	Mir141	microRNA 141	6	-124717913	72	124.72	2	1.39188	0.16396	0.82766	-1.71414	0.0865036	0.561681	0.613717	0.539402	0.827362	-0.013423	0.98929	0.991204	-2.08475	0.0370921	0.0996851	-0.98817	0.323069	0.520434	17.4265	23.7586	99.8987	-0.183267	0.00699172	0.0381634	0.0515886	0.0399506	0.0212799	-3.55247	0.175009	1.7934	0.000381631	0.861072	0.0729089	0.0256783	0.96724	0.994337	16.4754	21.4701	69.2837	-0.153226	-0.113675	-0.0290127
387161	Mir143	microRNA 143	18	-61649195	32	61.65	3	-1.12713	0.259685	0.887977	-0.530993	0.595424	0.998411	-0.284384	0.776116	0.919075	-1.45174	0.146574	0.32549	0.0840654	0.933004	0.96567	-0.337101	0.736041	0.870731	52100.8	73979.2	34294.2	-0.0181165	-0.0291829	-0.023841	0.0237613	0.0312689	0.0360834	-0.762437	-0.933289	-0.66072	0.445799	0.350671	0.508792	0.880672	0.786555	0.994337	53439.6	74963.1	34847.3	0.0299982	-0.0136273	-0.011682
387162	Mir144	microRNA 144	11	78073004	14	39.06	4	-0.852074	0.394173	0.912325	-1.06405	0.287305	0.85114	0.848855	0.395962	0.700902	-1.6519	0.098554	0.252738	0.56547	0.571754	0.761802	0.012169	0.990291	0.994487	121.981	104.01	170.23	-0.124993	-0.0718421	0.0167459	0.0454195	0.0438139	0.0385233	-2.75197	-1.63971	0.434696	0.00592372	0.101065	0.663783	0.155004	0.503005	0.994337	129.158	107.004	164.995	-0.0437046	-0.0318762	-0.03768
387163	Mir145a	microRNA 145a	18	-61647824	32	61.65	3	-0.108688	0.91345	0.975627	-0.400699	0.688642	0.998411	-1.3209	0.186535	0.507075	-1.10859	0.267605	0.494442	-1.88247	0.0597726	0.148802	-2.06773	0.038665	0.10119	1170.39	707.053	1596.81	0.0195676	0.010442	-0.0195644	0.0359149	0.0277301	0.0368953	0.544832	0.376559	-0.530266	0.585869	0.706501	0.595927	0.915971	0.956995	0.994337	1155.22	699.379	1649.45	-0.000661994	-0.0394334	0.0233308
387164	Mir146	microRNA 146	11	-43374396	196	43.37	1	-1.50367	0.132665	0.8098	-0.132623	0.894491	0.998411	-1.22162	0.221851	0.53813	-1.65593	0.0977369	0.25262	-0.051496	0.95893	0.97753	-0.69297	0.488328	0.676806	1235.77	2277.71	1373.28	0.0191927	-0.114308	0.0137912	0.0426381	0.0461559	0.0393972	0.45013	-2.47657	0.350055	0.652617	0.0132651	0.726298	0.922637	0.195192	0.994337	1249.11	2451.44	1309.91	0.00551335	0.0352627	-0.0378212
751550	Mir146b	microRNA 146b	19	46342761	74	46.29	2	1.68488	0.0920122	0.746061	0.0736978	0.941251	0.998411	-0.991167	0.321604	0.65287	-0.789706	0.4297	0.637102	-1.1214	0.262119	0.473285	-1.15357	0.248678	0.42863	7.82181	5.34971	4.81761	-0.0651771	0.0883207	0.0137021	0.0500681	0.0458446	0.0300319	-1.30177	1.92653	0.456252	0.192995	0.0540388	0.648209	0.783626	0.399356	0.994337	7.85433	4.82851	4.71083	-0.0440194	0.00706524	0.000393767
387166	Mir148a	microRNA 148a	6	-51269811	198	51.27	1	-1.87343	0.0610097	0.675269	-2.00726	0.0447215	0.511898	-3.8993	9.64731e-05	0.00142599	-9.61168	7.13737e-22	3.37598e-20	-12.3678	3.90361e-35	2.05157e-33	-10.6787	1.28107e-26	5.52025e-25	16466.2	14584.5	12787.9	-0.0167504	-0.0399761	-0.0401725	0.0276415	0.026007	0.0361168	-0.605986	-1.53713	-1.1123	0.544524	0.124262	0.266011	0.897087	0.552146	0.994337	16708.3	14444.1	13300.1	-0.00355101	-0.0945042	0.00944142
724064	Mir148b	microRNA 148b	15	103285124	75	0.03	2	-2.37719	0.017445	0.485381	-0.643555	0.519864	0.989732	-2.11345	0.0345623	0.163759	-3.2981	0.00097343	0.0061391	-1.19624	0.231603	0.433766	-2.28849	0.022109	0.0627526	4887.46	3951.13	3956.46	0.0253221	-0.0474768	-0.0419747	0.0222467	0.0225632	0.0333745	1.13824	-2.10417	-1.25769	0.255019	0.0353634	0.208505	0.838418	0.306968	0.994337	4880.7	4026.06	4064.3	0.00904719	-0.0154332	-0.00992926
387167	Mir149	microRNA 149	1	92850377	199	92.85	1	-1.87688	0.0605351	0.675269	-2.49458	0.0126108	0.325496	-3.83065	0.000127807	0.00183189	-2.88383	0.00392866	0.0202802	-3.98804	6.66201e-05	0.000450161	-4.33575	1.45264e-05	9.30475e-05	6903.49	3934.92	5409.54	0.0263579	-0.044427	-0.0222053	0.0260507	0.0234091	0.0293545	1.01179	-1.89785	-0.756453	0.311638	0.0577158	0.449378	0.850993	0.405733	0.994337	6720.57	3955.25	5384.46	-0.0169967	-0.052088	-0.0458483
387168	Mir150	microRNA 150	7	45121756	15	0.04	4	1.91855	0.0550417	0.675269	-0.042931	0.965757	0.998411	0.0270656	0.978407	0.98728	1.02916	0.303404	0.52356	-2.74306	0.00608689	0.0214858	-1.21561	0.224135	0.397154	6711.31	2868.12	12093.5	-0.00405518	0.0584959	0.0223788	0.0316929	0.0275844	0.0377623	-0.127952	2.12061	0.592623	0.898187	0.0339545	0.553433	0.998423	0.306968	0.994337	6700.16	2801.81	11888.5	0.0157028	-0.0197635	0.0250737
387170	Mir152	microRNA 152	11	96850392	200	96.85	1	0.228088	0.819578	0.974021	0.5903	0.554989	0.989732	0.369743	0.711574	0.895027	0.0367799	0.97066	0.991204	1.5652	0.117535	0.253855	1.50464	0.132418	0.265957	204.255	177.332	202.548	0.00857125	0.0267375	-0.0116625	0.0318793	0.0368445	0.0289306	0.268865	0.725685	-0.40312	0.788033	0.468032	0.68686	0.986199	0.854503	0.994337	205.896	178.936	204.501	0.00216447	0.034636	-0.00277398
387171	Mir153	microRNA 153	12	117250816	201	117.25	1	0.185193	0.853077	0.975627	-3.15523	0.00160374	0.14811	-1.49831	0.134052	0.411732	-5.75121	8.86052e-09	1.35194e-07	-3.1758	0.00149424	0.00666769	-4.50427	6.66013e-06	4.57522e-05	9259.8	5612.93	10957.8	-0.0725772	0.00473119	0.00360298	0.0402864	0.0287155	0.0370896	-1.80153	0.16476	0.0971426	0.0716194	0.869133	0.922613	0.503473	0.96724	0.994337	9287.91	5432.16	10934.4	-0.0699665	-0.113473	-0.0122593
387172	Mir154	microRNA 154	12	109738432	1	98.53	59	0.779118	0.43591	0.912325	-0.00955957	0.992373	0.998411	1.04689	0.295151	0.617727	1.57922	0.114287	0.281194	1.06246	0.288027	0.499036	1.92164	0.0546507	0.131495	1314.97	744.975	853.477	0.0602035	0.0144802	0.013713	0.022299	0.0245134	0.0268287	2.69983	0.590706	0.511134	0.00693751	0.554718	0.609257	0.165475	0.912395	0.994337	1275.06	744.962	855.445	-0.0109047	-0.00437049	0.00491572
387173	Mir155	microRNA 155	16	84714139	202	84.71	1	-0.504525	0.613893	0.923521	0.0309347	0.975322	0.998411	0.680198	0.496379	0.793089	-0.172556	0.863	0.942723	3.49505	0.000473973	0.00238499	2.54756	0.0108478	0.0347423	27.1549	25.7226	31.1609	0.00779829	-0.0659039	0.0249005	0.05013	0.0488391	0.0391579	0.155561	-1.34941	0.635901	0.876379	0.177206	0.524841	0.998423	0.632304	0.994337	27.6792	26.8703	30.585	0.00649009	-0.000214267	0.00217415
387174	Mir15a	microRNA 15a	14	-61632026	76	61.63	2	-0.939502	0.347473	0.912325	-2.03182	0.0421715	0.511898	0.961309	0.336397	0.660138	0.786724	0.431444	0.637102	4.48131	7.41876e-06	5.84846e-05	3.81561	0.000135848	0.000731728	2837.01	1780.68	2020.04	-0.0158489	-0.0354738	0.00863836	0.0231415	0.0215599	0.0272759	-0.68487	-1.64536	0.316703	0.493426	0.0998958	0.751469	0.880672	0.503005	0.994337	2824.2	1795.28	1981.74	-0.00491707	-0.0342727	-0.0401636
387175	Mir15b	microRNA 15b	3	69009771	77	69.01	2	-1.47435	0.140388	0.8098	-0.0609188	0.951424	0.998411	1.42594	0.153885	0.460681	2.11483	0.0344442	0.114733	3.13041	0.00174562	0.00750616	3.59865	0.000319878	0.00156312	210.257	176	143.015	0.0253624	-0.0374671	-0.0338136	0.0329603	0.0328514	0.0357991	0.769482	-1.1405	-0.944538	0.441607	0.254077	0.344895	0.880672	0.712322	0.994337	203.938	179.563	146.53	-0.0086671	-0.00516351	0.00216915
387134	Mir16-1	microRNA 16-1	14	-61631879	76	61.63	2	-0.552732	0.580447	0.923521	-1.88509	0.0594174	0.511898	0.701158	0.483204	0.78598	0.467963	0.639811	0.783313	4.27542	1.90775e-05	0.000138826	3.65235	0.000259849	0.00129873	115.986	113.04	105.126	-0.0725624	-0.0175271	-0.0124564	0.0376063	0.0382773	0.0384715	-1.92953	-0.457898	-0.323783	0.0536653	0.647026	0.746102	0.428204	0.940584	0.994337	120.303	109.052	109.414	0.00327546	-0.146237	0.0312819
723949	Mir16-2	microRNA 16-2	3	69009901	77	69.01	2	0.604238	0.545685	0.923521	-1.50563	0.132163	0.652018	0.285616	0.775172	0.919075	-0.0634322	0.949422	0.978381	1.41226	0.157873	0.320489	0.87896	0.379423	0.57955	27.5695	23.8851	19.9593	0.0122053	0.041579	0.000652552	0.0508997	0.0496318	0.0389081	0.239791	0.837751	0.0167716	0.810492	0.402171	0.986619	0.99026	0.820011	0.994337	26.0787	21.6848	20.5939	-0.0471673	-0.176499	0.0235312
723905	Mir17	microRNA 17	14	115043670	6	115.04	7	-0.583331	0.559671	0.923521	1.03604	0.300184	0.852019	3.45182	0.000556811	0.00693083	3.30818	0.000939028	0.00600217	7.51092	5.87112e-14	1.20741e-12	7.63332	2.2879e-14	4.01654e-13	280.525	155.695	132.594	-0.0294875	-0.0368457	0.00842365	0.0294842	0.0343582	0.0340425	-1.00011	-1.0724	0.247445	0.317257	0.283541	0.804564	0.850993	0.72046	0.994337	283.977	160.394	134.618	-0.0286506	0.0219361	0.0322101
387135	Mir18	microRNA 18	14	115043850	6	115.04	7	-1.33298	0.182539	0.846482	-0.381421	0.702891	0.998411	1.54774	0.121684	0.386285	1.57468	0.115331	0.281194	2.90557	0.00366589	0.0146946	3.25797	0.00112212	0.0049709	34.7027	17.3763	15.1216	0.021513	-0.042657	-0.0381674	0.0489795	0.0497295	0.0371519	0.439224	-0.857781	-1.02733	0.660499	0.391014	0.304264	0.925741	0.814998	0.994337	35.96	17.823	15.7286	0.0463889	-0.0139027	-0.0151586
735252	Mir181a-1	microRNA 181a-1	1	137966454	78	137.97	2	0.347757	0.728023	0.954602	1.48554	0.1374	0.652018	2.36467	0.0180461	0.10538	2.38799	0.0169409	0.0662235	5.35288	8.65651e-08	9.09895e-07	5.57494	2.47618e-08	2.72956e-07	3261.67	2887.42	3087.69	-0.0305843	0.00293511	0.0134807	0.0264938	0.0311195	0.0339151	-1.15439	0.0943173	0.397485	0.248339	0.924857	0.69101	0.838418	0.976699	0.994337	3383.17	2916.96	3218.77	0.034683	0.0104484	0.0647753
387176	Mir181a-2	microRNA 181a-2	2	38852734	79	38.85	2	0.92837	0.353215	0.912325	1.49557	0.134765	0.652018	1.97638	0.048112	0.206882	3.82831	0.000129028	0.00103441	2.84574	0.00443085	0.0167663	4.16265	3.14569e-05	0.000191161	813.801	1081.11	754.911	0.0197732	0.0214864	0.0211871	0.028855	0.0283517	0.0381706	0.685261	0.75785	0.555064	0.493179	0.448541	0.578851	0.880672	0.84724	0.994337	829.052	1084.14	785.196	0.0358372	0.0102406	0.0726971
723890	Mir181b-1	microRNA 181b-1	1	137966638	78	137.97	2	0.732668	0.463761	0.923521	0.388091	0.697949	0.998411	0.139389	0.889142	0.970315	0.493396	0.621733	0.773894	2.81148	0.00493146	0.0182233	2.20592	0.0273896	0.0746547	84.6552	830.589	98.2131	-0.0272123	-0.0134845	0.0495783	0.0421485	0.0494939	0.0378867	-0.64563	-0.272447	1.3086	0.518519	0.785278	0.190671	0.889848	0.96724	0.994337	84.6024	785.831	103.583	0.00580346	-0.150195	0.112169
723903	Mir181b-2	microRNA 181b-2	2	38853829	79	38.85	2	-0.033767	0.973063	0.98865	0.668901	0.503559	0.978225	0.527163	0.598081	0.844454	1.21543	0.224204	0.441868	2.86266	0.00420103	0.0160249	2.64379	0.0081983	0.0270801	578.869	742.787	456.906	0.0322012	0.032666	-0.0283339	0.0335168	0.0422209	0.0344928	0.960747	0.773691	-0.821444	0.336679	0.439114	0.411393	0.880672	0.84724	0.994337	572.021	727.307	488.442	0.019118	-0.0360893	0.0653151
723819	Mir181c	microRNA 181c	8	-84178872	10	0.01	6	0.91394	0.360748	0.912325	3.14072	0.00168532	0.14811	6.76692	1.3155e-11	6.22233e-10	9.0959	9.38024e-20	3.69738e-18	15.547	1.6678e-54	1.12695e-52	13.4173	4.78766e-41	3.78225e-39	21703.5	12361.7	13759.7	-0.00944456	0.0248402	0.00458814	0.0235875	0.0218745	0.0292371	-0.400406	1.13558	0.156929	0.688857	0.256133	0.875301	0.94044	0.712731	0.994337	22165.9	12719.1	14283.1	0.0273124	0.0811694	0.0530232
100049549	Mir181d	microRNA 181d	8	-84178715	10	0.01	6	0.990158	0.322097	0.901869	2.86655	0.00414968	0.178813	6.86646	6.58148e-12	3.8913e-10	9.22243	2.90453e-20	1.24895e-18	14.8265	9.87457e-50	5.83834e-48	13.7208	7.6242e-43	9.03468e-41	3236.28	2288.99	1728.92	-0.0261855	0.0405907	-0.0138231	0.0261596	0.0219029	0.0305199	-1.00099	1.85322	-0.45292	0.316832	0.0638515	0.650606	0.850993	0.423578	0.994337	3278.1	2331.1	1800.22	0.00747343	0.0694292	0.0505056
387177	Mir182	microRNA 182	6	-30165917	33	30.17	3	0.950412	0.341903	0.912325	-1.54391	0.122611	0.652018	0.704021	0.481419	0.78598	1.11121	0.266478	0.494291	2.33827	0.019373	0.0572715	1.59373	0.110996	0.232796	564.533	941.555	2186.82	-0.122101	0.0014449	0.0320378	0.0520393	0.0492341	0.0243682	-2.34632	0.0293475	1.31474	0.0189598	0.976587	0.188598	0.241353	0.992699	0.994337	557.329	897.783	1771.05	-0.0938058	-0.117675	-0.0189144
387178	Mir183	microRNA 183	6	-30169667	33	30.17	3	0.831504	0.405689	0.912325	-2.00287	0.0451914	0.511898	0.404803	0.685622	0.884886	1.06466	0.287031	0.512323	0.707394	0.479321	0.697597	0.612079	0.540485	0.719635	82.5928	92.3738	268.605	-0.0989989	-0.011926	0.0326864	0.0513682	0.0481551	0.0229607	-1.92724	-0.247658	1.42358	0.0539495	0.804399	0.154567	0.428204	0.96724	0.994337	79.5528	87.6238	205.133	-0.0988297	-0.147599	-0.0287768
100316717	Mir1839	microRNA 1839	7	81529915	204	81.53	1	-1.16174	0.245343	0.879876	0.623409	0.533016	0.989732	2.88716	0.00388738	0.0306455	4.82175	1.42306e-06	1.60264e-05	5.42724	5.72309e-08	6.2954e-07	7.19505	6.24377e-13	9.54693e-12	2368.43	2360.46	2269.85	0.0538428	-0.0402338	-0.0031482	0.0243517	0.0271407	0.0196119	2.21105	-1.48242	-0.160525	0.0270324	0.13823	0.872467	0.296099	0.56126	0.994337	2349.31	2394.64	2332.72	0.0469331	-0.0213251	0.0357528
387179	Mir184	microRNA 184	9	-89802259	205	89.8	1	-1.00799	0.313459	0.901869	-0.313874	0.753617	0.998411	0.29163	0.770569	0.919075	-0.193218	0.846788	0.929306	-0.958975	0.337572	0.558291	-0.722044	0.470268	0.657542	51.8075	64.9849	39.0273	0.0170471	-0.0391595	-0.0222758	0.0468636	0.04574	0.0391227	0.36376	-0.856131	-0.569384	0.716037	0.391925	0.569095	0.949762	0.814998	0.994337	52.2894	67.0673	38.5528	0.0276067	0.0209413	-0.038159
100526530	Mir1843a	microRNA 1843a	12	-80391612	206	80.39	1	0.722432	0.470029	0.923521	1.51025	0.13098	0.652018	0.0444131	0.964575	0.983285	0.815826	0.4146	0.62454	0.899295	0.368496	0.592852	0.984665	0.324789	0.520434	8.35922	3.7939	31.6258	0.0323677	0.00618337	0.0322875	0.0486829	0.0428441	0.0368011	0.664867	0.144322	0.877351	0.506136	0.885246	0.380296	0.886065	0.968505	0.994337	7.54305	3.96101	33.0781	-0.0221042	0.0415684	0.0731216
387180	Mir185	microRNA 185	16	-18327400	30	18.26	3	-2.65418	0.00795016	0.336429	-0.312776	0.754451	0.998411	0.446346	0.655347	0.881815	-0.413691	0.679101	0.804267	0.30852	0.757686	0.88439	0.38507	0.700185	0.853182	626.446	536.557	619.001	0.0873898	-0.0829388	-0.0343557	0.0342864	0.0306324	0.0328441	2.54882	-2.70755	-1.04602	0.0108088	0.0067781	0.295551	0.195806	0.136059	0.994337	583.218	559.704	620.729	0.00205087	0.0133924	-0.0331503
387181	Mir186	microRNA 186	3	157544278	208	157.54	1	-1.42601	0.153865	0.826671	-0.102878	0.91806	0.998411	-1.13437	0.25664	0.589061	-5.20062	1.98623e-07	2.47233e-06	-0.87024	0.384169	0.607733	-2.87294	0.00406674	0.0152167	24291.8	19386.7	18519.7	-0.0110345	-0.0504601	0.00396632	0.0174577	0.0231473	0.0242917	-0.63207	-2.17996	0.163278	0.527341	0.0292604	0.870299	0.892756	0.293226	0.994337	24983.4	20007.2	18389.2	0.00562714	0.0177055	-0.0230877
387182	Mir187	microRNA 187	18	-24429109	209	24.43	1	-1.41776	0.15626	0.826671	-2.18206	0.0291054	0.472661	-6.84569	7.61097e-12	3.99999e-10	-14.0108	1.3391e-44	3.16697e-42	-16.6083	6.06846e-62	4.78397e-60	-13.588	4.71825e-42	4.4729e-40	7336.28	4015.08	3185.79	0.0870902	-0.0267144	-0.0233211	0.0308969	0.0236553	0.0266315	2.81874	-1.12932	-0.875696	0.0048213	0.258762	0.381195	0.154146	0.712731	0.994337	6900.87	4036.77	3131.61	-0.00715879	-0.0328021	-0.0646393
387183	Mir188	microRNA 188	X	-7247988	12	7.24	5	0.847373	0.396787	0.912325	-0.952316	0.340937	0.90511	0.209451	0.834096	0.943714	1.24714	0.212347	0.428111	0.634246	0.52592	0.738161	1.06454	0.287083	0.474136	131.752	52.1572	83.5766	-0.0534434	0.0344162	0.0149433	0.0370945	0.0424932	0.0384698	-1.44074	0.809924	0.388442	0.149659	0.417984	0.697689	0.691815	0.834197	0.994337	130.938	49.4501	85.5476	-0.0440231	-0.113113	0.0352703
387185	Mir190a	microRNA 190a	9	-67236659	222	67.24	1	-0.938964	0.347749	0.912325	-2.97711	0.00290979	0.178813	1.16403	0.244411	0.569491	-1.8525	0.0639536	0.183334	2.88079	0.00396683	0.0155092	1.25509	0.209448	0.380238	322.846	218.155	400.908	-0.0325843	-0.0290104	-0.0157119	0.0425003	0.031344	0.039051	-0.766686	-0.925552	-0.402344	0.443268	0.354679	0.687431	0.880672	0.78799	0.994337	333.332	209.052	418.49	-0.000229614	-0.187281	0.0323998
100124481	Mir190b	microRNA 190b	3	90070019	84	0.03	2	-0.619162	0.53581	0.923521	-1.06603	0.286409	0.85114	-1.28856	0.197551	0.522702	-1.80195	0.0715537	0.198252	-1.43273	0.151935	0.311106	-2.07143	0.0383188	0.100906	21.9133	23.0832	19.0037	-0.0637492	-0.0470561	0.00398832	0.0514167	0.0480034	0.0381145	-1.23985	-0.980268	0.104641	0.215029	0.326954	0.916661	0.804443	0.777379	0.994337	23.0948	22.8162	19.4359	-0.00649111	-0.118134	0.019398
387186	Mir191	microRNA 191	9	108568318	85	108.57	2	0.094683	0.924567	0.975627	0.300989	0.763423	0.998411	-1.17496	0.240012	0.562009	-1.4	0.161515	0.350443	-2.23636	0.0253279	0.0717371	-2.06149	0.0392564	0.101681	105824	102037	61337.8	0.0176335	-0.00359553	0.0112981	0.0253232	0.0148664	0.0300675	0.696341	-0.241856	0.375759	0.486216	0.808891	0.707096	0.880672	0.96724	0.994337	107461	103096	61297	0.0119876	0.00499272	0.00530744
100526529	Mir1912	microRNA 1912	X	147009440	11	147.05	5	0.460339	0.645273	0.929042	-0.96495	0.33457	0.90511	-0.295431	0.767664	0.919075	1.74063	0.0817484	0.219699	0.849695	0.395494	0.617389	1.22452	0.220755	0.393376	27.0977	18.266	17.9218	-0.036666	0.00854616	0.018414	0.0500532	0.0492146	0.0385741	-0.73254	0.173651	0.477366	0.463839	0.86214	0.633101	0.880672	0.96724	0.994337	27.3822	17.7011	17.7134	-0.0340355	-0.0838444	-0.00235435
387187	Mir192	microRNA 192	19	6264843	86	6.26	2	1.20907	0.226635	0.858417	-0.456213	0.648237	0.998411	-0.597524	0.550157	0.827467	0.548921	0.58306	0.752747	-0.184338	0.853749	0.934776	0.188653	0.850365	0.937379	6605.73	6067.18	5246.17	-0.0257281	0.0326938	0.0125774	0.0231116	0.0241021	0.0355881	-1.11321	1.35647	0.353418	0.265616	0.17495	0.723775	0.838418	0.629019	0.994337	6713.51	5974.1	5275.52	0.0143918	-0.0278913	0.0154357
100316811	Mir1930	microRNA 1930	10	77641223	224	77.64	1	0.0826763	0.934109	0.975627	-0.502165	0.615552	0.998411	0.0549715	0.956161	0.98274	-0.915602	0.359876	0.571212	-1.55906	0.118983	0.254656	-1.5177	0.129089	0.260375	3.17846	2.10056	2.79456	-0.0205897	-0.0131332	0.00948974	0.0402899	0.0375442	0.0203325	-0.51104	-0.349806	0.466728	0.609323	0.726484	0.640695	0.922637	0.958471	0.994337	3.54764	2.14464	2.48828	0.0124167	-0.0279733	-0.00897775
100316753	Mir1933	microRNA 1933	11	-21344587	227	21.34	1	0.529025	0.596788	0.923521	-0.497429	0.618886	0.998411	0.936269	0.349135	0.66589	0.16733	0.867111	0.945031	0.0582375	0.953559	0.974304	0.292932	0.769574	0.885384	7.9567	5.67895	6.28558	-0.0133743	0.0245796	0.00716937	0.0503389	0.0472481	0.0314543	-0.265685	0.520224	0.22793	0.790482	0.602907	0.819701	0.986199	0.920709	0.994337	8.35008	5.38759	6.12569	0.0250928	-0.0523596	-0.000323152
100316840	Mir1934	microRNA 1934	11	69663042	228	69.66	1	-1.7188	0.0856502	0.742626	0.624383	0.532376	0.989732	0.478633	0.632199	0.865627	-0.408858	0.682644	0.804267	-0.609817	0.541983	0.739082	-0.663296	0.507141	0.695873	9.67292	7.16676	7.1087	0.0364096	-0.131714	0.00969207	0.0512887	0.0483456	0.0330026	0.709895	-2.72443	0.293676	0.477769	0.00644124	0.769006	0.880672	0.136059	0.994337	9.94181	7.72512	7.95137	0.036641	-0.0621718	0.0740571
387188	Mir193a	microRNA 193a	11	79711968	88	79.72	2	-0.26454	0.791364	0.974021	0.204243	0.838164	0.998411	-0.482244	0.629632	0.865627	-2.67467	0.00748026	0.0333789	-2.06862	0.0385813	0.103102	-2.64261	0.00822685	0.0270801	105.936	43.5803	153.185	-0.114629	0.0135454	-0.0257493	0.0453855	0.0468086	0.0388085	-2.52567	0.289379	-0.663496	0.0115477	0.772291	0.507013	0.200533	0.96724	0.994337	108.291	44.1572	156.039	-0.061217	0.0293771	-0.010128
100124432	Mir193b	microRNA 193b	16	13449522	35	4.48	3	-0.439624	0.660209	0.929402	0.480943	0.630557	0.998411	2.20153	0.0276986	0.138381	2.92081	0.00349126	0.0185547	0.696824	0.485913	0.704487	2.32093	0.0202904	0.0579376	3027.68	1705.4	1439.07	0.0712881	0.0087822	-0.0277373	0.0273793	0.0303924	0.0304577	2.60372	0.28896	-0.910683	0.00922178	0.772612	0.362462	0.187158	0.96724	0.994337	2944.69	1704.84	1501.89	0.00156549	-0.0112883	0.036552
387189	Mir194-1	microRNA 194-1	1	185313318	36	185.29	3	1.0634	0.287601	0.901869	-1.30457	0.192039	0.745805	1.09704	0.272623	0.603078	0.0756549	0.939694	0.976868	-1.12131	0.262158	0.473285	-0.592143	0.553755	0.730535	2.78316	1.16699	1.03124	-0.0744176	0.00881595	0.0200839	0.0380065	0.0289774	0.0167417	-1.95802	0.304236	1.19964	0.0502275	0.760948	0.23028	0.428204	0.96724	0.994337	3.65388	1.05054	0.63726	0.0129983	-0.0234814	-0.0264233
723957	Mir194-2	microRNA 194-2	19	6264642	86	6.26	2	-0.450619	0.652264	0.929314	0.381406	0.702902	0.998411	-0.612062	0.540497	0.827362	-2.43689	0.0148143	0.0593829	-0.0744937	0.940618	0.9672	-1.25234	0.210447	0.380238	72.8438	48.274	67.5166	-0.0265936	-0.0567443	0.0237017	0.0416681	0.0450587	0.0381014	-0.638223	-1.25934	0.62207	0.523329	0.207907	0.533896	0.889848	0.65836	0.994337	69.7638	51.2325	64.6469	-0.0840904	0.0673167	-0.0341947
100316695	Mir1943	microRNA 1943	15	-79375227	231	79.38	1	-1.12925	0.258791	0.887977	-0.0804618	0.93587	0.998411	-0.0965907	0.923051	0.972391	0.681219	0.495733	0.691687	-2.38705	0.0169842	0.0518291	-1.61275	0.1068	0.225104	36.2552	38.5052	17.0246	0.0429893	-0.0884007	0.0138778	0.0485202	0.0451185	0.0383054	0.886008	-1.9593	0.362294	0.375613	0.0500776	0.717132	0.880672	0.380428	0.994337	34.771	40.0856	17.1164	0.000264253	-0.0254512	0.0153476
100316698	Mir1947	microRNA 1947	16	33105360	235	33.11	1	0.610414	0.541588	0.923521	-0.222078	0.824253	0.998411	0.315289	0.752543	0.919075	1.08924	0.27605	0.502435	-0.0580544	0.953705	0.974304	0.598135	0.54975	0.72992	42.8321	47.0783	9.72606	0.0732268	0.0548396	-0.0144401	0.0468253	0.0429467	0.0349076	1.56383	1.27692	-0.413667	0.117858	0.201629	0.679118	0.633491	0.65836	0.994337	41.7981	46.4466	9.69559	0.0371587	0.00747768	-0.0196909
100316699	Mir1948	microRNA 1948	18	12714810	236	12.71	1	0.442011	0.658481	0.929402	-1.24362	0.213641	0.764042	-0.949841	0.342193	0.66335	-2.56919	0.0101935	0.0446438	-1.25384	0.209899	0.401953	-2.11747	0.0342202	0.0911258	21.1434	15.5538	11.8842	0.0440901	0.022379	0.00640428	0.0510815	0.0499987	0.0360792	0.863132	0.447592	0.177506	0.388065	0.654448	0.859111	0.880672	0.945545	0.994337	21.0692	15.0735	11.2654	0.01033	-0.0549601	-0.0429407
100316756	Mir1955	microRNA 1955	2	92191976	90	0.1	2	-0.0437726	0.965086	0.986976	-0.729451	0.465726	0.95107	-1.66271	0.0963702	0.320989	-0.435373	0.663292	0.798867	0.325295	0.744958	0.878716	-0.154315	0.877362	0.947311	8.76161	6.97328	3.13097	0.0505851	-0.00845053	0.0028132	0.0502916	0.0474304	0.0241968	1.00584	-0.178167	0.116263	0.314495	0.858592	0.907444	0.850993	0.96724	0.994337	8.17822	7.04401	2.70059	0.00164776	0.00794852	-0.0348619
387190	Mir195a	microRNA 195a	11	70235041	38	23.41	3	-1.23765	0.215847	0.858298	0.819736	0.412367	0.91623	2.6015	0.00928178	0.0618349	0.850781	0.394891	0.607125	4.76349	1.90274e-06	1.6981e-05	4.23532	2.28229e-05	0.000144241	888.139	585.046	591.262	0.0744312	-0.0401133	-0.0173293	0.031539	0.0311824	0.0373568	2.35997	-1.28641	-0.463886	0.0182762	0.1983	0.642729	0.241353	0.65836	0.994337	849.109	607.879	598.648	0.00887671	0.0418188	-0.00135574
100316709	Mir1960	microRNA 1960	5	30170738	248	30.17	1	0.253963	0.799524	0.974021	-0.598597	0.549442	0.989732	1.12867	0.259037	0.589061	1.88275	0.0597343	0.17659	0.477223	0.633204	0.792342	1.45066	0.146873	0.286494	2.83463	2.58345	1.81857	-0.032907	-0.0204041	0.0180537	0.0377296	0.0391643	0.0205122	-0.872178	-0.520988	0.880147	0.383111	0.602375	0.37878	0.880672	0.920709	0.994337	2.99763	2.63437	1.46742	-0.00782488	-0.0202802	-0.014429
100316711	Mir1964	microRNA 1964	7	29773293	91	29.84	2	0.830198	0.406427	0.912325	-0.914791	0.360301	0.90511	-0.798281	0.424707	0.72785	1.02494	0.305393	0.52356	0.206864	0.836116	0.930548	0.322193	0.747306	0.87553	36.8884	30.684	18.8307	0.0218099	0.0531112	0.000617769	0.0487002	0.0458585	0.0387944	0.447839	1.15815	0.0159242	0.654269	0.246801	0.987295	0.922637	0.704506	0.994337	37.8447	29.8119	17.9644	0.0542343	-0.00525719	-0.0561819
100316712	Mir1966	microRNA 1966	8	105615465	252	105.62	1	0.158042	0.874424	0.975627	0.704939	0.480848	0.967832	-1.81506	0.0695144	0.257636	-0.410633	0.681342	0.804267	-0.831375	0.405762	0.631334	-0.844729	0.398262	0.596933	6.2407	5.87027	7.80417	0.000227934	0.031562	-0.0147349	0.0484023	0.0476765	0.0336032	0.00470916	0.662002	-0.438497	0.996243	0.50797	0.661026	0.998423	0.880462	0.994337	6.19846	6.05403	8.17787	-0.000937184	0.0787299	-0.00236022
100316713	Mir1968	microRNA 1968	8	-13189030	92	0.03	2	-0.860225	0.389665	0.912325	-0.00326377	0.997396	0.998411	-1.24928	0.211562	0.533914	-0.506912	0.612217	0.76406	-0.174585	0.861406	0.936655	-0.588726	0.556045	0.730535	6.47385	5.27536	3.98701	-0.00484189	-0.0507204	-0.00385961	0.0489048	0.0469165	0.0284921	-0.0990065	-1.08108	-0.135462	0.921133	0.279662	0.892246	0.998423	0.72046	0.994337	6.85296	5.66563	4.00994	0.0267059	0.0101759	-0.00525837
100316777	Mir1969	microRNA 1969	8	70925524	39	23.61	3	0.120308	0.904239	0.975627	0.451798	0.651414	0.998411	1.25612	0.209072	0.533914	0.811978	0.416804	0.625868	-0.97535	0.329387	0.54837	-0.0693889	0.94468	0.977928	7.63891	6.02371	5.64154	0.0939229	0.00681127	0.000841737	0.0488557	0.0476159	0.0310662	1.92246	0.143046	0.0270949	0.0545483	0.886254	0.978384	0.428204	0.968505	0.994337	7.16984	6.22107	5.65762	0.0427283	0.047889	-9.0343e-05
100316821	Mir1981	microRNA 1981	1	-184822406	257	184.82	1	1.31533	0.188398	0.853634	1.75595	0.0790967	0.54336	1.96806	0.049061	0.207546	3.24877	0.00115907	0.00712001	-0.0464664	0.962939	0.979505	1.9927	0.0462946	0.114888	532.671	371.808	339.709	0.00818295	0.0500755	0.00063283	0.0248337	0.0272898	0.0251019	0.32951	1.83495	0.0252104	0.74177	0.066513	0.979887	0.963132	0.426597	0.994337	541.665	376.783	341.578	0.00439044	0.0695076	0.00259069
100316778	Mir1982	microRNA 1982	10	80828796	258	80.83	1	-0.538257	0.5904	0.923521	0.052126	0.958428	0.998411	-2.08796	0.0368013	0.170657	-1.08488	0.277976	0.503765	-3.04566	0.00232171	0.00989343	-3.01331	0.00258416	0.0103804	42.4183	30.4469	43.8389	0.00449261	0.0191558	-0.0460963	0.0459938	0.0462677	0.0392232	0.0976784	0.414021	-1.17523	0.922188	0.678859	0.239902	0.998423	0.952869	0.994337	43.1807	30.5097	45.6941	0.0261925	0.0070574	-0.00237267
100316716	Mir1983	microRNA 1983	13	-21896917	259	21.9	1	0.5709	0.568067	0.923521	0.550283	0.582125	0.992544	3.37953	0.000726095	0.00813496	4.14777	3.35722e-05	0.000299616	1.18635	0.235485	0.438074	2.6597	0.00782109	0.0267652	718.487	459.56	465.647	0.0751393	0.0147187	0.0125597	0.037359	0.0354356	0.0320393	2.01127	0.415366	0.392009	0.0442965	0.677874	0.695052	0.402416	0.952869	0.994337	686.018	459.552	471.035	-0.0119445	-0.000916727	0.0297306
387239	Mir199b	microRNA 199b	2	32318459	261	32.32	1	-0.20265	0.839408	0.975627	-1.89775	0.0577288	0.511898	-0.688394	0.491205	0.787593	-1.13506	0.256351	0.479358	-1.60076	0.10943	0.238528	-1.85658	0.0633711	0.14919	6.56978	3.15937	7.31738	-0.0342734	-0.0202685	0.00675947	0.0483353	0.041506	0.0335065	-0.709077	-0.488327	0.201736	0.478277	0.625318	0.840123	0.880672	0.929101	0.994337	6.74389	3.13455	6.25803	-0.0102434	-0.0361985	-0.0892519
723891	Mir19a	microRNA 19a	14	115043999	6	115.04	7	-1.01449	0.310349	0.901869	0.915165	0.360105	0.90511	0.58556	0.558172	0.827467	0.605666	0.544737	0.729916	1.81807	0.0690536	0.164132	1.85512	0.0635788	0.14919	11.1077	4.47238	11.4906	-0.0259729	-0.0570844	-0.00545075	0.0511904	0.0444622	0.0361411	-0.507378	-1.28389	-0.150819	0.611889	0.199181	0.880119	0.922637	0.65836	0.994337	10.7189	4.9472	12.4605	-0.0419925	0.0198158	0.0469254
387242	Mir200a	microRNA 200a	4	-156054895	16	156.1	4	1.87585	0.0606761	0.675269	-1.81148	0.0700664	0.511898	-0.0732304	0.941623	0.98103	-0.129837	0.896695	0.967838	-1.95069	0.0510934	0.131343	-1.17864	0.238542	0.417228	26.584	23.7981	111.736	-0.118075	0.0293965	0.0427084	0.0425437	0.0496331	0.0207264	-2.77539	0.592276	2.06057	0.00551356	0.553666	0.0393437	0.155004	0.912395	0.994337	27.3681	21.9509	72.377	-0.0617259	-0.119281	-0.0317438
387243	Mir200b	microRNA 200b	4	-156055680	16	156.1	4	1.91955	0.0549145	0.675269	-1.89736	0.057781	0.511898	0.433761	0.664462	0.881815	0.0869516	0.93071	0.97611	-2.23847	0.0251902	0.0717371	-1.22469	0.22069	0.393376	35.8831	30.5171	109.887	-0.120915	0.0242811	0.0474056	0.0500699	0.0473435	0.0215305	-2.41493	0.51287	2.20179	0.0157382	0.608042	0.0276804	0.231646	0.920709	0.994337	34.1921	27.7164	71.275	-0.105559	-0.135973	-0.0300193
723944	Mir200c	microRNA 200c	6	-124718321	72	124.72	2	0.596021	0.551161	0.923521	-2.00308	0.0451684	0.511898	-0.562377	0.573859	0.827467	-0.709256	0.478166	0.679197	-3.14918	0.00163729	0.00710492	-1.83632	0.0663099	0.153321	3.64312	4.9297	13.8989	-0.0747968	-0.0205871	0.027021	0.0403927	0.0368972	0.0192889	-1.85174	-0.557958	1.40086	0.0640633	0.576873	0.161256	0.486675	0.917881	0.994337	3.89717	4.605	9.89333	-0.0287283	-0.107384	-0.0488651
387199	Mir203	microRNA 203	12	112130879	42	37.38	3	0.492661	0.622252	0.925551	1.28441	0.199	0.745805	3.16276	0.00156283	0.0150861	2.51726	0.0118273	0.0499492	5.53311	3.14596e-08	3.65865e-07	5.40974	6.31179e-08	6.36551e-07	242.249	248.896	314.178	-0.0980102	0.00960133	0.0138671	0.0337441	0.0329461	0.0342141	-2.90452	0.291425	0.405303	0.00367821	0.770726	0.685255	0.148445	0.96724	0.994337	259.639	253.875	318.844	0.0057625	0.0394802	0.0244788
387200	Mir204	microRNA 204	19	22750604	262	22.75	1	1.41742	0.156359	0.826671	-1.10459	0.269337	0.837206	-2.48382	0.0129981	0.0808962	2.55251	0.010695	0.0459886	-1.21579	0.224064	0.423929	0.109724	0.912628	0.959905	16633.2	11879.6	19861.3	0.0269854	0.0564577	0.00527988	0.0316456	0.0303512	0.0365659	0.85274	1.86015	0.144393	0.393804	0.0628647	0.88519	0.880672	0.423578	0.994337	16604.2	11648.6	19321.7	0.0152303	-0.00915873	-0.0521309
387201	Mir205	microRNA 205	1	-193507462	263	193.51	1	-0.150024	0.880746	0.975627	0.639827	0.522285	0.989732	0.0970003	0.922726	0.972391	-0.317629	0.750766	0.866128	0.364985	0.715122	0.855171	0.14614	0.883811	0.951128	8.52368	2.57273	4.88158	-0.00148353	-0.0237661	0.0119698	0.0491936	0.0375868	0.0284905	-0.0301569	-0.632298	0.420132	0.975942	0.527192	0.674389	0.998423	0.893193	0.994337	7.50522	2.92305	4.71824	-0.0489188	0.0667969	-0.000634071
387202	Mir206	microRNA 206	1	20679009	69	20.68	2	-1.57284	0.115757	0.750039	-2.40225	0.0162945	0.345494	-5.3877	7.13656e-08	2.41114e-06	-7.05393	1.73936e-12	3.73963e-11	-6.64995	2.93196e-11	4.4736e-10	-8.35159	6.73516e-17	1.38803e-15	13.0289	17.6503	8.94261	0.0473298	-0.0716277	-0.0264925	0.0520153	0.0496156	0.0339353	0.909922	-1.44365	-0.780676	0.362864	0.148837	0.434993	0.880672	0.589095	0.994337	13.5835	17.769	8.22771	0.0630556	-0.0785702	-0.0923036
387204	Mir208a	microRNA 208a	14	-54949059	96	54.96	2	-0.0273262	0.9782	0.98865	-0.347394	0.728295	0.998411	-1.82951	0.0673234	0.254752	-0.545517	0.585398	0.752747	-1.66934	0.0950509	0.213076	-2.01059	0.0443687	0.110688	21.2915	19.1225	19.515	0.0116022	-0.0364024	0.0273029	0.0511012	0.0492401	0.0389686	0.227045	-0.739283	0.700638	0.820389	0.459735	0.483529	0.99026	0.850253	0.994337	23.4443	19.492	19.1542	0.0819326	-0.0361103	0.00356343
100124433	Mir208b	microRNA 208b	14	-54975699	96	54.96	2	0.839469	0.401206	0.912325	-0.341251	0.732915	0.998411	2.97324	0.00294673	0.0258112	1.02108	0.307216	0.524596	2.58979	0.00960351	0.0319892	3.07205	0.00212595	0.00891062	12.0695	7.60241	10.9434	-0.000626967	-0.00939592	0.0497321	0.0518697	0.0491638	0.0360821	-0.0120874	-0.191114	1.3783	0.990356	0.848436	0.16811	0.998423	0.96724	0.994337	12.8493	7.64493	10.1728	0.0317923	-0.0404614	0.0028636
387139	Mir20a	microRNA 20a	14	115044156	6	115.04	7	-0.862712	0.388296	0.912325	0.208027	0.835208	0.998411	4.16081	3.17123e-05	0.00057692	1.4935	0.135307	0.311517	5.65495	1.55894e-08	1.94047e-07	5.23723	1.63006e-07	1.57683e-06	206.595	138.802	125.98	-0.0312258	-0.0539979	0.0157586	0.0336085	0.0319033	0.0333523	-0.929107	-1.69255	0.47249	0.352834	0.0905414	0.636577	0.880672	0.46944	0.994337	211.098	142.196	127.226	-0.0308664	-0.0138525	0.0249771
723923	Mir20b	microRNA 20b	X	-52742112	9	52.74	6	-0.128911	0.897428	0.975627	-0.726538	0.467509	0.95107	-0.936668	0.34893	0.66589	-3.19234	0.00141126	0.00834409	-1.86474	0.0622183	0.152483	-2.90427	0.00368113	0.0140714	10.5967	5.90768	5.58413	0.0608932	0.0185472	-0.0171626	0.0506799	0.0477842	0.0300859	1.20153	0.388144	-0.570452	0.229547	0.69791	0.568371	0.825319	0.956995	0.994337	10.2251	5.86701	5.23464	0.0185461	0.0334777	-0.0576194
387206	Mir210	microRNA 210	7	-141221383	264	141.22	1	0.808064	0.419054	0.912325	1.23827	0.215618	0.764042	0.959396	0.337359	0.660138	3.46133	0.000537505	0.00368464	1.01101	0.312013	0.530871	2.45527	0.0140778	0.0430509	441.689	259.903	135.865	-0.00924425	0.0569734	-0.0151074	0.0317625	0.0369504	0.0378525	-0.291043	1.54189	-0.399113	0.771019	0.123101	0.68981	0.982765	0.552146	0.994337	432.596	260.522	140.425	-0.00909798	0.0500624	0.0173616
387207	Mir211	microRNA 211	7	64205805	97	0.02	2	2.64515	0.00816542	0.336429	0.0159896	0.987243	0.998411	0.137859	0.890352	0.970315	1.35856	0.174285	0.368129	-0.57246	0.56701	0.757615	0.279392	0.779944	0.890828	33.6053	25.0482	24.8202	0.0177359	0.14376	0.0298865	0.0488147	0.0484059	0.0387665	0.363332	2.96988	0.770934	0.716357	0.0029792	0.440746	0.949762	0.100229	0.994337	33.2292	23.2933	23.6235	-0.00117538	0.0228913	-0.0166231
387208	Mir212	microRNA 212	11	75173387	67	75.17	2	0.074057	0.940965	0.975627	-2.08888	0.0367189	0.511898	-11.2159	3.40893e-29	8.06212e-27	-13.1637	1.41973e-39	1.67883e-37	-18.2965	8.8245e-75	1.39133e-72	-12.8815	5.72165e-38	3.87437e-36	8594.78	5697.07	5063.72	0.0456116	-0.0194218	0.0237477	0.0260988	0.0271945	0.028999	1.74765	-0.714182	0.818914	0.0805242	0.475115	0.412835	0.549665	0.864012	0.994337	8599.72	5835.85	4692.15	0.00206295	0.0268557	-0.133191
387211	Mir215	microRNA 215	1	185313580	36	185.29	3	1.74714	0.0806135	0.742626	0.131215	0.895605	0.998411	-0.0264087	0.978931	0.98728	-1.52035	0.128422	0.303718	-1.24351	0.21368	0.407543	-1.45927	0.144491	0.283011	26.897	25.0035	25.0452	-0.0792719	0.0830214	0.0281281	0.0511304	0.0473318	0.0392413	-1.55038	1.75403	0.716796	0.121049	0.0794255	0.4735	0.633491	0.455352	0.994337	27.7753	23.7982	24.9315	-0.0358463	-0.0213187	0.0253107
387212	Mir216a	microRNA 216a	11	28757011	17	14.38	4	1.14246	0.253264	0.887977	1.28231	0.199733	0.745805	1.39319	0.163561	0.480525	1.64475	0.100022	0.254358	2.3527	0.0186379	0.056151	2.906	0.00366079	0.0140714	3.39894	3.01493	5.1788	-0.0459297	0.0708411	-0.00143429	0.0412952	0.0425735	0.029699	-1.11223	1.66397	-0.0482942	0.26604	0.0961181	0.961482	0.838418	0.492083	0.994337	3.56324	2.93098	5.47771	-0.0167608	0.0820763	0.0279776
387213	Mir217	microRNA 217	11	28763727	17	14.38	4	-0.199624	0.841775	0.975627	-0.640316	0.521967	0.989732	0.262709	0.792775	0.919075	1.5164	0.129417	0.304549	1.98853	0.0467534	0.121508	1.74633	0.0807529	0.180551	10.8663	10.1768	18.796	0.00190979	-0.00337652	-0.00764895	0.0483175	0.0496031	0.0357027	0.0395258	-0.0680708	-0.21424	0.968471	0.945729	0.83036	0.998423	0.980849	0.994337	10.9611	9.58459	20.0273	0.00551825	-0.123332	0.0332751
723822	Mir218-1	microRNA 218-1	5	48223941	268	48.22	1	1.53163	0.125614	0.802914	1.28098	0.200202	0.745805	1.81635	0.0693171	0.257636	1.86955	0.0615469	0.178465	3.55082	0.000384037	0.00197445	3.91983	8.86097e-05	0.000493662	134.439	66.9062	54.3954	-0.106105	0.00876239	0.0754384	0.0445645	0.0409884	0.0386414	-2.38093	0.213778	1.95227	0.0172689	0.830721	0.0509061	0.241353	0.96724	0.994337	149.118	69.3093	51.8537	-0.0133122	0.0789376	0.00333742
723924	Mir218-2	microRNA 218-2	11	35616815	61	35.7	2	-1.2598	0.207741	0.858298	-1.91884	0.0550051	0.511898	-3.43101	0.000601341	0.00711086	-5.52067	3.37703e-08	4.69805e-07	-4.78804	1.68421e-06	1.53198e-05	-6.46519	1.01172e-10	1.41045e-09	834.486	527.715	462.565	0.0393876	-0.0120914	-0.0474815	0.0274272	0.0300048	0.0344406	1.43608	-0.402981	-1.37865	0.15098	0.686962	0.168003	0.691815	0.952869	0.994337	807.051	522.118	468.704	-0.0435073	-0.065456	-0.030861
723823	Mir219a-1	microRNA 219a-1	17	-34024982	98	0	2	1.57994	0.114121	0.750039	1.99608	0.0459257	0.511898	-0.918309	0.358457	0.672818	-2.46581	0.0136704	0.0560761	-0.850936	0.394805	0.617389	-1.76573	0.0774409	0.173967	37.1655	36.8039	24.9039	0.000535428	0.00360033	0.0843566	0.0484924	0.0439128	0.0391922	0.0110415	0.0819882	2.15238	0.99119	0.934656	0.0313674	0.998423	0.980452	0.994337	37.9336	38.2867	24.0457	0.0318628	0.0832222	0.0543032
723904	Mir219a-2	microRNA 219a-2	2	-29845630	43	10	3	-0.683651	0.494196	0.923521	1.28655	0.19825	0.745805	-0.376971	0.706195	0.893129	1.38668	0.16554	0.357536	-0.98811	0.323099	0.541935	-0.395336	0.692595	0.852701	4318.15	3819.15	3049.66	-0.0060098	-0.0246353	-0.00698623	0.0263127	0.0328826	0.0321001	-0.2284	-0.749189	-0.217639	0.819336	0.453743	0.82771	0.99026	0.848068	0.994337	4416.18	4027.53	3030.28	0.00784683	0.0916091	-0.0236788
723827	Mir221	microRNA 221	X	-19146293	99	19.15	2	-0.926571	0.354149	0.912325	-1.86464	0.0622325	0.511898	-4.28615	1.818e-05	0.000358298	-6.30073	2.96251e-10	5.60507e-09	-8.38624	5.01943e-17	1.24957e-15	-8.59609	8.24768e-18	1.86162e-16	11031.6	8759.75	7315.05	0.00385665	-0.00514114	-0.0362885	0.0324352	0.0242155	0.0330478	0.118903	-0.212308	-1.09806	0.905352	0.831867	0.272178	0.998423	0.96724	0.994337	11158.4	8814.44	7216.5	0.00399004	-0.00919122	-0.0768912
723828	Mir222	microRNA 222	X	-19146892	99	19.15	2	-0.658788	0.510032	0.923521	0.446009	0.65559	0.998411	-2.67548	0.00746215	0.0526805	-4.5173	6.26329e-06	6.30327e-05	-5.16336	2.42558e-07	2.49413e-06	-5.0465	4.49987e-07	3.80882e-06	9247.32	8385.28	5283.32	-0.0237055	-0.011191	-0.0150669	0.0311368	0.023794	0.0326591	-0.761334	-0.47033	-0.461337	0.446457	0.638119	0.644557	0.880672	0.934706	0.994337	9489.87	8628.08	5244.12	0.00583999	0.0473373	-0.0371019
387216	Mir23a	microRNA 23a	8	84208517	10	0.01	6	0.502172	0.615546	0.923521	-0.076455	0.939057	0.998411	-1.53681	0.12434	0.392086	-0.439534	0.660275	0.798867	-1.74488	0.081006	0.186906	-1.67152	0.0946191	0.204792	2052.56	1441.57	1833.2	0.0340924	0.0145047	0.0052025	0.0266644	0.0273251	0.0290063	1.27857	0.530821	0.179358	0.201047	0.595543	0.857657	0.797575	0.920709	0.994337	2061.25	1453.88	1810.54	0.00188837	0.0177206	-0.023022
723926	Mir25	microRNA 25	5	-138165320	23	138.17	3	0.826466	0.40854	0.912325	-0.558688	0.576374	0.992391	-2.79004	0.00527011	0.0408362	-4.79731	1.60807e-06	1.76887e-05	-5.57712	2.4454e-08	2.96583e-07	-5.53889	3.04403e-08	3.27925e-07	3626.98	3344.3	3015.93	-0.0309139	0.0413678	-0.0210432	0.0258732	0.0227358	0.0323393	-1.19482	1.8195	-0.6507	0.232156	0.0688351	0.51524	0.828375	0.426597	0.994337	3728.54	3341.02	2970.5	0.0198907	0.0198816	-0.0621619
387218	Mir26a-1	microRNA 26a-1	9	119031795	272	119.03	1	-1.22721	0.219742	0.858298	1.36714	0.171582	0.719734	-0.698471	0.484883	0.78598	-1.05062	0.293433	0.521781	-1.3513	0.176599	0.350971	-1.62397	0.104382	0.22287	68.7269	122.576	69.7727	0.0151956	-0.0536895	-0.0250029	0.0462114	0.0489916	0.0390884	0.328827	-1.09589	-0.63965	0.742286	0.273126	0.5224	0.963132	0.7189	0.994337	67.2238	139.383	71.228	-0.0289058	0.156199	-0.0119741
723962	Mir26a-2	microRNA 26a-2	10	126995529	100	127	2	0.331273	0.740438	0.957481	-0.0108703	0.991327	0.998411	-2.26241	0.023672	0.125589	2.01795	0.0435961	0.137684	-2.92256	0.0034717	0.0141561	-0.808689	0.418694	0.608776	63.3104	298.5	78.2604	0.0554606	0.0519064	-0.0342992	0.0435847	0.0362909	0.0356618	1.27248	1.43028	-0.961793	0.203204	0.152635	0.336154	0.797575	0.593844	0.994337	63.1534	251.352	82.0189	0.0120983	-0.0496758	0.029349
387219	Mir26b	microRNA 26b	1	74394309	87	0.09	2	-0.469686	0.63858	0.926861	-0.411141	0.680969	0.998411	2.57399	0.0100533	0.0651401	2.22049	0.0263855	0.0931809	3.37054	0.000750214	0.00351338	4.43961	9.01203e-06	5.99105e-05	16842.6	15296.4	21405.3	-0.00518722	-0.00738095	-0.012568	0.0259964	0.0245401	0.0345784	-0.199536	-0.300771	-0.363465	0.841843	0.763589	0.716257	0.99026	0.96724	0.994337	16756.2	15317.4	21821.8	0.00632966	-0.0238752	0.0168399
387220	Mir27a	microRNA 27a	8	84208671	10	0.01	6	1.57516	0.115219	0.750039	-1.80371	0.0712769	0.511898	0.565291	0.571876	0.827467	0.413778	0.679037	0.804267	1.45138	0.146674	0.304285	1.09234	0.274686	0.460074	2402.56	1450.49	2016.09	-0.0287661	0.0243348	0.0420714	0.0250883	0.0271535	0.0315989	-1.14659	0.896195	1.33142	0.25155	0.370149	0.183051	0.838418	0.804752	0.994337	2403.19	1435.83	1907.52	-0.0112675	-0.0243121	-0.0624078
723906	Mir296	microRNA 296	2	-174267046	101	174.27	2	-0.802275	0.422394	0.912325	-1.33606	0.18153	0.74177	-2.03133	0.0422215	0.184915	-3.34285	0.000829214	0.0055242	-6.14985	7.75559e-10	1.07894e-08	-6.12716	8.94618e-10	1.14608e-08	425.404	124.163	163.553	-0.00485753	-0.00373388	-0.039634	0.0329293	0.0361869	0.0384272	-0.147514	-0.103183	-1.03141	0.882726	0.917818	0.302351	0.998423	0.974387	0.994337	408.671	123.917	164.088	-0.0260636	-0.0240374	-0.0537478
723832	Mir298	microRNA 298	2	-174267503	101	174.27	2	0.249733	0.802793	0.974021	0.817476	0.413657	0.91623	-0.0483824	0.961411	0.98274	1.43161	0.152256	0.33197	0.926379	0.354249	0.577538	1.34511	0.178591	0.335228	3189.07	2329.65	1132.98	-0.0352745	0.0106214	0.000819733	0.0336723	0.031967	0.0391911	-1.04758	0.33226	0.0209163	0.29483	0.739693	0.983312	0.850993	0.964681	0.994337	3219.26	2389.87	1110.95	-0.0375976	0.0598224	-0.0303675
723927	Mir299a	microRNA 299a	12	109710637	1	98.53	59	-1.83912	0.0658969	0.678713	-0.769079	0.441846	0.95107	-4.35031	1.35943e-05	0.000288949	-7.61974	2.54183e-14	6.01142e-13	-9.96549	2.15806e-23	6.80507e-22	-9.24303	2.39604e-20	6.68072e-19	406.472	244.337	278.798	0.0262957	-0.0231927	-0.0584879	0.0344459	0.0298481	0.0320676	0.763391	-0.777025	-1.82389	0.44523	0.437144	0.0681686	0.880672	0.84724	0.994337	395.905	247.091	289.168	-0.009923	-0.0172042	-0.0202642
387222	Mir29a	microRNA 29a	6	-31062659	102	31.06	2	-0.500132	0.616982	0.923521	-0.90464	0.365656	0.90511	-0.871443	0.383513	0.700392	-3.48738	0.000487782	0.00339295	-2.50981	0.0120795	0.0383465	-3.19187	0.00141355	0.00614701	99318.9	61967.7	93226.3	0.00620906	-0.0151945	-0.00114911	0.0261122	0.0229541	0.0253426	0.237784	-0.661951	-0.0453429	0.812049	0.508003	0.963834	0.99026	0.880462	0.994337	98952.7	63050.3	90986.4	-0.0251677	0.0124744	-0.0600184
387223	Mir29b-1	microRNA 29b-1	6	-31063022	102	31.06	2	-1.38244	0.166837	0.82766	1.28821	0.197671	0.745805	-1.40999	0.158544	0.471305	-0.512968	0.607974	0.76406	-0.236092	0.813361	0.924984	-0.83853	0.401733	0.596933	29.1713	23.5391	21.8702	0.0407109	-0.0623976	-0.0252492	0.0494641	0.0477347	0.0389714	0.823039	-1.30717	-0.647891	0.410486	0.191153	0.517056	0.880672	0.652415	0.994337	26.3429	24.8641	24.0815	-0.0700837	0.0209261	0.0681479
723833	Mir300	microRNA 300	12	109724312	1	98.53	59	0.239195	0.810955	0.974021	-0.00408797	0.996738	0.998411	-1.65936	0.0970431	0.320989	-2.27727	0.0227703	0.0851547	-3.27311	0.00106373	0.00483791	-2.91232	0.00358753	0.0139385	38230.4	24074.1	21848.3	0.00898154	0.000233232	0.00818035	0.0160495	0.0163129	0.0252499	0.559613	0.0142974	0.323975	0.575743	0.988593	0.745957	0.911814	0.992808	0.994337	38379.2	24349.1	21789.7	0.0110467	0.0117534	-0.0171295
723834	Mir301	microRNA 301	11	87113003	278	87.11	1	-0.0960446	0.923485	0.975627	-0.732643	0.463776	0.95107	2.73189	0.00629713	0.0465397	0.220123	0.825776	0.918261	4.70208	2.57521e-06	2.16202e-05	3.52043	0.00043085	0.00208391	2396.18	1539.45	2183.48	-0.0758196	-0.0038193	0.000607661	0.0382652	0.024896	0.03456	-1.98142	-0.15341	0.0175828	0.0475439	0.878075	0.985972	0.422513	0.96724	0.994337	2483.22	1519.24	2284.66	-0.0201344	-0.0638033	0.0533859
791069	Mir301b	microRNA 301b	16	-17124399	66	17.12	2	1.2253	0.220462	0.858298	2.33147	0.0197286	0.389639	3.96255	7.41529e-05	0.00120946	2.55508	0.0106164	0.0459886	4.5056	6.6187e-06	5.30618e-05	5.13029	2.89303e-07	2.53943e-06	93.2003	69.2792	73.9965	-0.0550118	0.0229627	0.0437733	0.0396753	0.0397548	0.0378915	-1.38655	0.577608	1.15523	0.165579	0.563529	0.247997	0.735166	0.912395	0.994337	93.5179	70.1574	79.0063	-0.0502426	0.0363742	0.113261
100526465	Mir3057	microRNA 3057	10	81271596	24	27.08	3	-0.741709	0.458264	0.922377	0.863921	0.387631	0.90511	2.91223	0.00358861	0.0292206	-1.3423	0.179499	0.374021	1.83459	0.0665662	0.160387	1.38414	0.166317	0.31788	98.6878	153.021	42.9215	0.101266	-0.07969	0.024719	0.0404727	0.0471058	0.0384558	2.50207	-1.69172	0.642789	0.012347	0.0906986	0.520361	0.200533	0.46944	0.994337	95.3373	161.399	43.2706	0.0282607	0.0179235	0.0394865
100526516	Mir3059	microRNA 3059	10	101772691	280	101.77	1	2.73378	0.00626117	0.336429	2.56262	0.0103887	0.325496	4.86012	1.17316e-06	3.08281e-05	6.40226	1.53091e-10	3.01716e-09	5.41833	6.0159e-08	6.46709e-07	8.07172	6.93152e-16	1.31422e-14	1029.14	634.173	622.034	-0.0528537	0.0901977	0.0349101	0.0300696	0.0315215	0.0347473	-1.75771	2.86147	1.00468	0.0787969	0.00421686	0.315049	0.545785	0.124134	0.994337	1079.65	630.731	640.827	0.0218129	0.0654834	0.0704278
100526466	Mir3060	microRNA 3060	11	4139363	281	4.14	1	0.565681	0.571611	0.923521	0.344721	0.730304	0.998411	-0.158048	0.874419	0.970315	-1.22611	0.220156	0.438972	0.134334	0.893139	0.949336	-0.353392	0.723794	0.86636	38.8836	35.4368	35.1389	-0.033629	-0.0202289	0.0488711	0.048908	0.0451958	0.0391728	-0.687596	-0.447584	1.24758	0.491707	0.654453	0.212186	0.880672	0.945545	0.994337	43.1902	37.0458	33.0367	0.0708008	0.0584553	-0.0267812
100526467	Mir3061	microRNA 3061	11	52126745	282	52.13	1	0.431543	0.666073	0.934874	1.61512	0.106284	0.636762	1.25045	0.211135	0.533914	2.83521	0.00457961	0.0225641	2.57321	0.0100761	0.0330972	3.31356	0.000921164	0.0042383	112.665	86.9715	80.224	-0.0478261	-0.0309815	0.0572846	0.0383108	0.0363328	0.0391554	-1.24837	-0.852713	1.46301	0.211895	0.393818	0.143465	0.804443	0.814998	0.994337	119.439	90.5442	78.7228	0.0411886	0.0523585	0.0408618
100526469	Mir3064	microRNA 3064	11	-106782692	285	106.78	1	1.04127	0.297751	0.901869	0.0934575	0.92554	0.998411	0.49582	0.620021	0.863294	1.15994	0.246073	0.478226	-0.519594	0.603347	0.77761	0.330031	0.741377	0.873391	6.94264	5.11304	4.16078	-0.0274838	0.0674539	0.0010359	0.0493033	0.0469505	0.0288786	-0.557443	1.4367	0.0358708	0.577225	0.150802	0.971385	0.911814	0.591898	0.994337	7.56866	4.81757	4.0824	0.0149249	0.0382089	-0.0140398
100526470	Mir3066	microRNA 3066	12	17355391	286	17.36	1	0.831422	0.405735	0.912325	0.997775	0.318389	0.882551	-0.0806564	0.935715	0.978247	1.09077	0.275374	0.502435	0.443549	0.657369	0.811992	0.781894	0.434277	0.62378	7.63703	6.98611	6.34236	0.0438902	0.0526707	0.00253877	0.0500262	0.0480126	0.0322213	0.877344	1.09702	0.0787916	0.3803	0.272634	0.937198	0.880672	0.7189	0.994337	7.95145	6.98683	6.52675	0.0421588	0.0715691	0.0186102
100526546	Mir3068	microRNA 3068	12	-87437678	288	87.44	1	-0.673046	0.500918	0.923521	-0.575904	0.56468	0.989732	1.94368	0.0519344	0.217389	0.228939	0.818916	0.917977	3.0195	0.00253192	0.0106928	2.9355	0.0033301	0.0130452	721.409	604.901	763.356	-0.0134898	-0.0217102	-0.000234092	0.0248551	0.0230235	0.0263833	-0.542737	-0.942958	-0.00887276	0.587311	0.345702	0.992921	0.915971	0.785185	0.994337	733.772	608.143	777.842	0.0134054	-0.0278698	0.0123518
100499517	Mir3072	microRNA 3072	12	109747877	1	98.53	59	1.20318	0.228909	0.859315	0.374561	0.707987	0.998411	0.211231	0.832707	0.943714	3.77798	0.000158108	0.00122599	1.55929	0.118928	0.254656	3.02696	0.00247024	0.0100076	41.7266	21.7986	28.2362	-0.033162	0.116815	-0.0282484	0.0462047	0.0481779	0.0390644	-0.717718	2.42467	-0.723123	0.472931	0.0153223	0.469604	0.880672	0.212259	0.994337	40.6273	19.9068	30.9192	-0.0496417	-0.0520844	0.0636807
100526475	Mir3076	microRNA 3076	14	30572148	291	30.57	1	0.507745	0.611632	0.923521	0.125626	0.900028	0.998411	-0.417054	0.676639	0.881815	0.0116872	0.990675	0.991204	0.610404	0.541594	0.739082	0.293642	0.769032	0.885384	20.8637	15.2168	14.5284	-0.0425029	0.0268617	0.00679212	0.0513875	0.0501544	0.0372213	-0.827105	0.535581	0.182479	0.408178	0.592248	0.855207	0.880672	0.920709	0.994337	22.4451	14.8925	14.989	0.0289526	-0.0343125	0.0312714
100526476	Mir3077	microRNA 3077	14	57798423	292	57.8	1	-0.535304	0.592439	0.923521	-0.00931617	0.992567	0.998411	-0.340256	0.733664	0.903706	0.58557	0.558164	0.735101	-1.70179	0.0887945	0.201922	-0.947663	0.343301	0.538824	11.9846	8.18425	6.45564	-0.031004	0.0190274	-0.0369222	0.0516293	0.0492317	0.0322881	-0.600511	0.386487	-1.14352	0.548165	0.699136	0.252822	0.897087	0.956995	0.994337	11.8116	7.94797	7.29516	-0.0194123	-0.0371392	0.0208873
100526478	Mir3081	microRNA 3081	16	-44558045	294	44.56	1	-0.349367	0.726814	0.954602	0.271067	0.78634	0.998411	-0.414366	0.678606	0.881815	-1.03944	0.298602	0.52356	1.08933	0.276009	0.487136	0.350739	0.725784	0.866554	3.40668	2.08549	0.968456	-0.0222754	-0.0118011	-0.00273573	0.0416565	0.0367613	0.0158079	-0.534739	-0.321019	-0.17306	0.59283	0.748196	0.862604	0.918497	0.967138	0.994337	3.6042	2.22929	1.02665	0.00321269	0.00974839	0.00565795
100526534	Mir3083	microRNA 3083	17	-26948055	46	9.03	3	-1.48287	0.138109	0.8098	-0.921604	0.356735	0.90511	-2.36572	0.0179952	0.10538	-2.26376	0.023589	0.0871686	-1.06505	0.286855	0.498832	-1.95066	0.0510972	0.124846	113.877	95.3849	91.4661	0.00777721	-0.0655467	-0.0103064	0.0374796	0.0362557	0.0356383	0.207505	-1.8079	-0.289194	0.835615	0.0706223	0.772433	0.99026	0.431989	0.994337	114.006	97.6902	91.1372	0.00303046	-0.02482	-0.0284616
100526549	Mir3085	microRNA 3085	19	-42280081	297	42.28	1	1.31017	0.190139	0.853634	1.74284	0.0813613	0.550932	2.71062	0.00671583	0.0484582	3.96352	7.38528e-05	0.000612849	0.824299	0.40977	0.635479	2.58569	0.00971835	0.0313367	109.882	43.6068	70.0483	-0.0332925	0.0261048	0.0477218	0.0425503	0.0417273	0.038885	-0.782426	0.625603	1.22725	0.433964	0.531575	0.219727	0.880672	0.894186	0.994337	111.684	44.8294	70.9203	0.0448448	0.0688986	0.055471
100526480	Mir3086	microRNA 3086	19	-58911672	298	58.91	1	-1.05013	0.293657	0.901869	1.11164	0.266294	0.837206	0.126426	0.899394	0.970315	0.613906	0.539278	0.728795	-0.890749	0.373064	0.594251	0.294587	0.76831	0.885384	125.449	119.353	97.7438	0.0436205	-0.0394836	-0.0081354	0.0390596	0.0312337	0.0368156	1.11677	-1.26413	-0.220977	0.264094	0.206182	0.82511	0.838418	0.65836	0.994337	128.41	125.481	97.397	0.103095	0.0750758	-0.0250191
100526555	Mir3087	microRNA 3087	2	25442778	299	25.44	1	0.0881198	0.929781	0.975627	0.631983	0.527398	0.989732	1.80174	0.0715865	0.262484	0.091129	0.92739	0.97603	1.54485	0.122382	0.259581	1.70546	0.0881089	0.195157	57.2277	50.2689	72.8723	-0.0646435	-0.00556908	0.00967393	0.0443171	0.0438328	0.0384385	-1.45866	-0.127053	0.251673	0.144659	0.898899	0.801294	0.691815	0.972668	0.994337	59.4236	51.0854	74.6358	-3.33169e-05	0.0116576	0.0290263
100526540	Mir3093	microRNA 3093	3	88215170	107	88.22	2	1.18838	0.234683	0.874055	-0.323633	0.746216	0.998411	-1.06425	0.287215	0.606485	1.37525	0.169054	0.360192	-2.93204	0.00336747	0.0138505	-1.69894	0.0893297	0.196029	88.3401	71.4754	45.2585	0.0657731	0.0849654	-0.0156274	0.0413667	0.0407955	0.0388656	1.59	2.08271	-0.402088	0.111834	0.0372773	0.687619	0.619694	0.313529	0.994337	86.3678	69.2687	44.8237	0.0211813	0.0132779	-0.0329407
100526557	Mir3097	microRNA 3097	5	35021048	305	35.02	1	0.00135915	0.998916	0.998916	0.14586	0.884032	0.998411	-1.08478	0.278019	0.606004	-1.46622	0.142587	0.32116	0.195545	0.844967	0.93163	-0.748995	0.45386	0.646035	5.34574	3.16054	4.70436	0.0357815	-0.0077434	0.00572056	0.0464516	0.040674	0.0297482	0.770295	-0.190377	0.192299	0.441125	0.849014	0.847508	0.880672	0.96724	0.994337	5.02267	3.21323	4.83717	-0.000833234	-0.0126036	0.0147204
100499513	Mir3099	microRNA 3099	7	6803586	307	6.8	1	-0.564107	0.572681	0.923521	1.25799	0.208397	0.764042	2.95075	0.00317	0.0267752	5.84587	5.03932e-09	7.94533e-08	5.95458	2.60745e-09	3.4259e-08	6.8128	9.57191e-12	1.37487e-10	454.892	357.978	217.17	0.115729	-0.0184474	-0.00820192	0.0289818	0.0319996	0.037066	3.99315	-0.576489	-0.221279	6.52007e-05	0.564285	0.824875	0.00701609	0.912395	0.994337	423.771	372.697	220.211	0.0246522	0.0666579	0.00358923
387225	Mir30a	microRNA 30a	1	23272268	108	23.28	2	-1.00501	0.314891	0.901869	-0.0689609	0.945021	0.998411	-1.28465	0.198914	0.522702	-5.2572	1.46266e-07	1.92177e-06	-1.08697	0.277049	0.487154	-2.59769	0.00938539	0.0304704	203098	172052	188883	0.00431498	-0.0310837	0.00459033	0.0217046	0.0198575	0.0318691	0.198805	-1.56534	0.144037	0.842415	0.117504	0.885471	0.99026	0.547962	0.994337	203367	174757	191006	0.020865	-0.00716992	0.00622566
387226	Mir30b	microRNA 30b	15	-68337414	109	68.34	2	-1.57864	0.114419	0.750039	-1.91617	0.0553434	0.511898	-0.162755	0.870711	0.970315	-4.26801	1.97227e-05	0.000182919	0.742891	0.457548	0.680566	-1.11299	0.265711	0.450571	15190.4	7880.57	18452.5	-0.0342183	-0.0401063	-0.00973769	0.0235637	0.0215703	0.0260924	-1.45216	-1.85933	-0.3732	0.146457	0.0629802	0.709	0.691815	0.423578	0.994337	15188.1	7867.66	18664.5	-0.0237355	-0.0684047	0.000262717
387227	Mir30c-1	microRNA 30c-1	4	-120769533	47	40.26	3	-0.12413	0.901212	0.975627	0.503417	0.614671	0.998411	0.823293	0.410342	0.715094	1.55719	0.119426	0.289684	3.46929	0.000521835	0.00259819	3.4181	0.000630611	0.00301929	219.635	284.848	167.833	0.0482631	-0.00390101	-0.0012162	0.0310507	0.0280185	0.0334886	1.55433	-0.13923	-0.036317	0.120106	0.889269	0.97103	0.633491	0.96955	0.994337	214.236	290.432	168.554	0.0139601	0.0278801	-0.00864875
723964	Mir30c-2	microRNA 30c-2	1	23291700	108	23.28	2	-1.2085	0.226854	0.858417	-0.853171	0.393565	0.909998	-2.73497	0.00623854	0.0465397	-2.46367	0.0137523	0.0560761	-3.2994	0.000968912	0.00444947	-3.83007	0.000128108	0.000697969	533.794	517.785	373.234	0.0621492	-0.0471987	0.000591799	0.0263848	0.0273247	0.0324391	2.35549	-1.72732	0.0182434	0.0184983	0.0841096	0.985445	0.241353	0.455352	0.994337	514.648	525.63	373.571	0.0279535	-0.0269562	-0.0124287
387228	Mir30d	microRNA 30d	15	-68341207	109	68.34	2	-0.96496	0.334565	0.912325	0.800868	0.423208	0.928707	-0.931739	0.351471	0.667654	-3.40459	0.000662644	0.00447758	-0.890454	0.373222	0.594251	-1.81865	0.0689653	0.158687	102554	92197.6	89582.5	-0.00184769	-0.0351694	0.0114146	0.0225574	0.0201917	0.0302679	-0.0819105	-1.74178	0.377118	0.934718	0.0815473	0.706086	0.998423	0.455352	0.994337	103526	95642.5	88052	0.00193321	0.04736	-0.0299206
723895	Mir31	microRNA 31	4	-88910556	308	88.91	1	-0.0992126	0.920969	0.975627	0.0250928	0.979981	0.998411	0.43065	0.666723	0.881815	2.06123	0.0392811	0.12726	-0.0809492	0.935482	0.96612	0.848563	0.396125	0.596933	1464.16	1103.01	518.182	0.0347103	0.0177763	-0.0293743	0.0263724	0.0252631	0.0348056	1.31616	0.703645	-0.843953	0.18812	0.481654	0.398696	0.772433	0.871567	0.994337	1437.77	1108.39	524.773	0.0346303	0.0113287	-0.0164318
100526508	Mir3102	microRNA 3102	7	-100882305	310	100.88	1	-0.348237	0.727662	0.954602	-0.872334	0.383026	0.90511	-3.9943	6.48843e-05	0.00109608	-5.20667	1.92263e-07	2.45784e-06	-9.05011	1.4283e-19	4.22242e-18	-9.0286	1.73876e-19	4.57875e-18	1109.07	643.678	542.524	0.074515	-0.00117408	-0.0166255	0.0344295	0.0237839	0.0375194	2.16428	-0.0493643	-0.443117	0.0304429	0.960629	0.657681	0.311709	0.986916	0.994337	1044.32	646.61	534.521	6.99456e-05	-0.00804718	-0.0408138
100526559	Mir3103	microRNA 3103	7	-128288368	311	128.29	1	0.348204	0.727687	0.954602	1.57582	0.115066	0.641665	0.960332	0.336888	0.660138	2.20762	0.0272706	0.0941532	2.77113	0.00558629	0.0200175	3.62429	0.000289751	0.00143065	11.631	11.4416	11.5874	0.000440595	-0.00676949	0.0223312	0.0516283	0.0501696	0.0355951	0.00853398	-0.134932	0.627367	0.993191	0.892666	0.530418	0.998423	0.971006	0.994337	10.9787	12.1606	11.9878	-0.0433449	0.083215	0.0463562
100526509	Mir3104	microRNA 3104	7	141992178	312	141.99	1	0.669034	0.503474	0.923521	1.18472	0.23613	0.799466	0.710186	0.477589	0.78598	0.785147	0.432367	0.637102	0.425174	0.67071	0.82188	1.038	0.29927	0.490845	6.80259	5.43597	2.87746	0.0483527	0.0151737	0.0156146	0.0491287	0.0475182	0.0249103	0.984205	0.319324	0.626832	0.325015	0.749481	0.530769	0.860011	0.967138	0.994337	6.0248	5.99657	2.67593	-0.0212111	0.145251	-0.0090042
100526464	Mir3106	microRNA 3106	8	-16168756	313	16.17	1	-0.229667	0.818351	0.974021	1.60355	0.108814	0.636762	-1.20517	0.228136	0.544993	0.470424	0.638052	0.783313	-0.00200733	0.998398	0.998398	0.0542303	0.956752	0.977928	4.44014	2.86172	2.12072	-0.0447061	-0.0170669	0.00198715	0.0437973	0.0403362	0.0202113	-1.02075	-0.423117	0.098319	0.307373	0.67221	0.921679	0.850993	0.952869	0.994337	4.89552	3.18584	2.49041	0.00349378	0.087561	0.0316822
723837	Mir32	microRNA 32	4	-56895228	318	56.9	1	0.0859008	0.931545	0.975627	0.26122	0.793923	0.998411	-0.303577	0.76145	0.919075	0.083311	0.933604	0.976668	3.62317	0.000291018	0.0015822	2.96886	0.00298905	0.0118067	67.6864	47.6156	88.2461	-0.0698245	-0.0177989	0.0202288	0.0437859	0.0443001	0.038659	-1.59468	-0.40178	0.523262	0.110784	0.687846	0.600792	0.619694	0.952869	0.994337	71.4606	48.7399	87.3656	0.0240091	0.0187653	9.91617e-05
723838	Mir320	microRNA 320	14	70443509	319	70.44	1	-2.66491	0.00770083	0.336429	-1.08507	0.277889	0.85114	-4.24507	2.1853e-05	0.000413458	-6.61123	3.81137e-11	7.83816e-10	-7.45955	8.68161e-14	1.711e-12	-7.80349	6.0219e-15	1.09784e-13	2140.77	1763.36	1055.4	0.0938863	-0.0614544	-0.0430112	0.0286526	0.0246939	0.0335996	3.27672	-2.48864	-1.28011	0.00105022	0.0128232	0.200505	0.0549616	0.19483	0.994337	2045.56	1825.17	1039.63	0.0199688	0.0141778	-0.0781364
723839	Mir323	microRNA 323	12	109712507	1	98.53	59	0.530104	0.59604	0.923521	0.149283	0.88133	0.998411	-0.873653	0.382307	0.700392	0.565347	0.571838	0.74497	-2.77127	0.00558376	0.0200175	-1.54718	0.12182	0.247823	1414.44	833.364	1123.04	0.00672424	0.0187585	0.00282002	0.0265208	0.028422	0.0314452	0.253545	0.659999	0.0896803	0.799847	0.509254	0.928541	0.986199	0.880462	0.994337	1423.22	839.038	1117.1	0.00846419	0.0195787	-0.0144895
723896	Mir324	microRNA 324	11	70012042	112	0.07	2	1.10289	0.270077	0.899622	-0.903067	0.36649	0.90511	-0.961451	0.336325	0.660138	1.43349	0.151717	0.33197	-3.84955	0.000118335	0.000746301	-2.06573	0.0388535	0.10119	1433.04	801.587	747.404	0.0269326	0.0493471	-0.0131988	0.0266485	0.0234509	0.0242376	1.01066	2.10427	-0.544557	0.31218	0.0353547	0.586058	0.850993	0.306968	0.994337	1418.21	782.987	756.98	0.00980023	-0.0315508	-0.00269105
723840	Mir326	microRNA 326	7	99552268	321	99.55	1	1.89411	0.0582104	0.675269	-0.572246	0.567155	0.989732	-1.57908	0.114318	0.37036	1.95708	0.0503377	0.155554	-4.14604	3.38281e-05	0.000231894	-1.87298	0.0610707	0.144738	2768.07	920.06	2013.35	0.0547389	0.126555	-0.0254571	0.028315	0.035837	0.0298533	1.93321	3.53141	-0.852738	0.0532106	0.000413344	0.393804	0.428204	0.0479819	0.994337	2716.85	864.27	2053.98	0.00603616	-0.0317819	-0.00417603
723841	Mir328	microRNA 328	8	-105308363	322	105.31	1	1.5751	0.115233	0.750039	-0.177604	0.859034	0.998411	1.96734	0.0491441	0.207546	4.88176	1.05141e-06	1.21297e-05	0.602428	0.54689	0.739082	2.6438	0.00819813	0.0270801	7931.73	5152.94	5110.61	0.0445158	0.041981	0.00720077	0.0273465	0.0218115	0.0237795	1.62785	1.92472	0.302815	0.103558	0.0542649	0.762031	0.616826	0.399356	0.994337	7768.29	5080.76	5144.27	0.0181698	-0.0142206	0.00614523
723842	Mir329	microRNA 329	12	109713480	1	98.53	59	-2.73508	0.00623661	0.336429	0.213079	0.831266	0.998411	1.88491	0.0594421	0.240309	1.149	0.250554	0.479358	3.5812	0.000342022	0.00179752	3.2872	0.00101188	0.00456792	1457.73	952.604	1133.46	0.02632	-0.0589055	-0.0504899	0.0210027	0.0264774	0.030726	1.25317	-2.22475	-1.64323	0.210143	0.0260981	0.100335	0.804443	0.274996	0.994337	1448.76	981.721	1179.23	0.0020996	0.00349403	0.00642615
723897	Mir33	microRNA 33	15	82198121	113	0.1	2	-0.576599	0.56421	0.923521	-0.990143	0.322104	0.883384	0.363822	0.715991	0.895936	-1.90567	0.0566932	0.170802	0.367953	0.712909	0.855171	-0.432622	0.665289	0.825516	129.493	66.1637	120.817	-0.117665	-0.0228683	-0.00858306	0.0409841	0.0393693	0.0365912	-2.871	-0.580868	-0.234566	0.00409177	0.56133	0.814545	0.148445	0.912395	0.994337	134.596	66.8442	119.866	-0.0406889	-0.0283254	-0.0320725
724063	Mir330	microRNA 330	7	19181464	110	19.13	2	0.836275	0.403	0.912325	0.259649	0.795135	0.998411	4.4294	9.44971e-06	0.000223486	8.46266	2.61346e-17	7.72605e-16	4.60036	4.21756e-06	3.4395e-05	6.0357	1.58277e-09	1.97429e-08	9876.54	4881.58	5018.47	0.0080411	0.0154938	0.0100224	0.0204543	0.0187681	0.0280635	0.393126	0.825539	0.357132	0.694227	0.409065	0.720993	0.9449	0.826909	0.994337	9960.42	4867.72	5102.62	-0.00490783	-0.0114786	0.0252366
723908	Mir331	microRNA 331	10	-93963767	323	93.96	1	1.65167	0.0986016	0.750039	0.397275	0.691165	0.998411	1.23806	0.215695	0.536967	3.74935	0.000177291	0.00133109	2.19511	0.0281554	0.0783382	3.37877	0.000728103	0.00345121	1374.63	560.768	1042.58	-0.0423723	0.14794	-0.0453303	0.0478205	0.0409467	0.0354923	-0.886069	3.613	-1.27718	0.37558	0.000302674	0.201537	0.880672	0.0475198	0.994337	1391.88	538.368	1070.21	-0.00643499	0.0560139	-0.0167057
723930	Mir335	microRNA 335	6	30741298	324	30.74	1	-0.502248	0.615493	0.923521	-0.578743	0.562763	0.989732	0.489971	0.624154	0.865627	-2.82595	0.00471407	0.0228667	2.7855	0.00534455	0.019446	1.28926	0.197309	0.363909	6434.91	4497.56	7317.11	-0.021515	-0.0145366	-0.00601502	0.0261857	0.0290849	0.0285766	-0.821633	-0.499799	-0.210487	0.411286	0.617217	0.833287	0.880672	0.924526	0.994337	6577.42	4551.13	7287.49	-0.0104001	-0.00226666	-0.023281
723843	Mir337	microRNA 337	12	109585788	1	98.53	59	1.17359	0.240561	0.879876	1.30238	0.192785	0.745805	0.612093	0.540476	0.827362	-0.855523	0.392262	0.606339	0.477941	0.632692	0.792342	0.165752	0.868352	0.946204	8.14672	6.18824	4.41171	-0.000911235	0.0865342	-0.00392268	0.0497319	0.0481862	0.0288156	-0.018323	1.79583	-0.13613	0.985381	0.0725214	0.891718	0.998423	0.437918	0.994337	8.07727	5.93275	4.77051	-0.00415076	0.0908408	0.0239333
723898	Mir339	microRNA 339	5	-139369649	325	139.37	1	1.13784	0.255186	0.887977	0.731127	0.464702	0.95107	1.47534	0.14012	0.424134	3.73699	0.000186235	0.00137639	1.40373	0.160398	0.324223	2.76201	0.00574459	0.0201699	391.961	207.322	214.468	0.0063973	0.0322703	0.0239328	0.0307388	0.0342967	0.0358148	0.208118	0.940915	0.668237	0.835136	0.346748	0.503982	0.99026	0.785185	0.994337	377.8	207.535	215.931	-0.0111768	0.0195533	0.0207659
723845	Mir340	microRNA 340	11	50069701	326	50.07	1	-1.28411	0.199102	0.853634	1.54243	0.122969	0.652018	3.09658	0.0019577	0.0178075	0.989353	0.32249	0.537106	6.71461	1.88569e-11	2.9731e-10	5.74485	9.20027e-09	1.11819e-07	7686.05	5565.96	9152.51	-0.0807836	-0.0322571	-0.0176276	0.0321672	0.0250592	0.0333369	-2.51136	-1.28724	-0.528772	0.0120266	0.198011	0.596964	0.200533	0.65836	0.994337	8064.35	5720.36	9700.32	0.0148365	0.022862	0.0552314
723846	Mir341	microRNA 341	12	109611499	1	98.53	59	1.20976	0.226371	0.858417	1.07406	0.282794	0.85114	1.85624	0.0634192	0.251778	2.32532	0.0200549	0.0771216	0.23747	0.812292	0.924984	1.55974	0.11882	0.244275	5729.88	3023.73	3217.26	7.36809e-05	0.0222179	0.011627	0.0372789	0.0160534	0.0355719	0.00197648	1.384	0.326858	0.998423	0.166358	0.743775	0.998423	0.610707	0.994337	5600.27	3042.2	3264.96	0.0183715	0.0198247	0.0169553
100526558	Mir344b	microRNA 344b	7	-61790518	8	61.76	7	-1.95183	0.0509583	0.675269	-3.37317	0.000743086	0.117408	-12.7962	1.72264e-37	8.1481e-35	-15.8528	1.34508e-56	6.36225e-54	-17.2372	1.39742e-66	1.65244e-64	-15.707	1.35464e-55	2.14032e-53	1607.97	1062.14	1178.56	0.018829	-0.012127	-0.0686708	0.0265464	0.0274696	0.0296143	0.709284	-0.441468	-2.31884	0.478148	0.658874	0.0204039	0.880672	0.949021	0.994337	1610.52	1049.25	1191.07	0.00187031	-0.0684016	-0.0735477
100526506	Mir344c	microRNA 344c	7	-61837310	8	61.76	7	0.230155	0.817971	0.974021	-1.85516	0.0635727	0.511898	-4.39924	1.08628e-05	0.000244672	-8.46994	2.45528e-17	7.72605e-16	-7.06213	1.63972e-12	2.87255e-11	-8.49524	1.9753e-17	4.25587e-16	182.818	84.7784	132.287	0.0162322	-0.00979087	0.0215248	0.0350209	0.0390961	0.0373747	0.4635	-0.250431	0.575919	0.643006	0.802254	0.56467	0.922637	0.96724	0.994337	180.869	84.6792	124.767	-0.0458787	-0.0313254	-0.079302
100526544	Mir344d-1	microRNA 344d-1	7	-61683123	8	61.76	7	0.641019	0.521511	0.923521	-0.821564	0.411325	0.91623	-1.01294	0.311089	0.645374	-0.957709	0.338209	0.55354	-0.556347	0.577974	0.765775	-1.04735	0.294938	0.485418	2.96401	1.22035	1.51494	-0.0307234	0.0105501	0.0102746	0.0388979	0.0289808	0.0189394	-0.789848	0.364038	0.5425	0.429617	0.71583	0.587474	0.880672	0.956995	0.994337	2.89709	1.147	1.20138	-0.022679	-0.0122591	-0.0232969
100526543	Mir344d-3	microRNA 344d-3	7	-61726248	8	61.76	7	-1.02483	0.305442	0.901869	-1.81327	0.0697899	0.511898	-5.00849	5.48594e-07	1.62178e-05	-5.93057	3.01892e-09	5.09981e-08	-6.84865	7.45495e-12	1.21593e-10	-8.21584	2.10691e-16	4.16114e-15	87.4225	106.039	72.8063	0.058745	-0.0280559	-0.0259044	0.0396531	0.0368749	0.0376248	1.48147	-0.760839	-0.688492	0.13848	0.446753	0.491143	0.691815	0.84724	0.994337	85.2318	105.096	72.4325	-0.0282882	-0.071568	-0.0411104
100526541	Mir344e	microRNA 344e	7	-61735536	8	61.76	7	-0.903411	0.366308	0.912325	-1.12028	0.262596	0.837206	0.151079	0.879914	0.970315	-1.19084	0.233715	0.458701	-0.536726	0.591457	0.772526	-0.789995	0.42953	0.620724	4.04428	3.46133	5.53042	-0.123241	-0.00934205	-0.032638	0.0429326	0.0422876	0.0308868	-2.87058	-0.220917	-1.0567	0.00409721	0.825157	0.290649	0.148445	0.96724	0.994337	4.84182	3.62117	5.20016	-0.0183219	0.0223339	-0.0738326
100526527	Mir344f	microRNA Mir344f	7	-62046180	19	62.01	4	1.28829	0.197645	0.853634	0.813745	0.415791	0.916674	0.584378	0.558966	0.827467	1.03685	0.299804	0.52356	2.21916	0.026476	0.0745426	2.04548	0.0408078	0.104556	20.6162	6.45149	9.93052	-0.0568938	0.0132679	0.0540059	0.0518902	0.0485816	0.0348692	-1.09643	0.273105	1.54881	0.272892	0.784773	0.121427	0.84008	0.96724	0.994337	21.929	6.6537	8.98372	0.0051192	0.085782	9.56411e-06
100526507	Mir344g	microRNA 344g	7	-61982288	19	62.01	4	-0.189271	0.849881	0.975627	0.487154	0.626149	0.998411	0.0053921	0.995698	0.997214	-1.7558	0.0791231	0.215087	-0.168357	0.866302	0.937668	-0.743693	0.457062	0.648645	5.55376	2.31047	1.41326	-0.00482051	-0.0156621	0.00289488	0.0461544	0.0372403	0.0189334	-0.104443	-0.420568	0.152898	0.916818	0.674071	0.878478	0.998423	0.952869	0.994337	5.2165	2.49345	1.38112	-0.0305406	0.0542771	-0.00174152
100885843	Mir344i	microRNA 344i	7	-62085222	19	62.01	4	0.531259	0.595239	0.923521	0.235722	0.813648	0.998411	-1.83608	0.0663453	0.254752	-0.522997	0.600976	0.761438	-1.10501	0.269153	0.480413	-1.46081	0.144068	0.283011	4.03568	1.56638	1.66395	0.0170766	0.0315209	-0.00494236	0.0437255	0.0314702	0.019746	0.390541	1.00161	-0.250297	0.696137	0.316531	0.802357	0.9449	0.771275	0.994337	3.80067	1.5033	1.69166	-0.0103594	0.0434236	-0.00937817
723946	Mir345	microRNA 345	12	108836972	330	108.84	1	2.32437	0.0201059	0.528339	1.96484	0.0494322	0.511898	3.92147	8.80092e-05	0.00134285	5.02672	4.98939e-07	6.05123e-06	3.93386	8.35923e-05	0.000541632	6.24508	4.23588e-10	5.57724e-09	516.332	304.413	406.554	-0.0366786	0.100808	-0.00437896	0.0304899	0.0293849	0.0305264	-1.20297	3.4306	-0.143448	0.228986	0.000602255	0.885936	0.825319	0.0479819	0.994337	524.194	299.39	419.672	-0.0322144	0.047412	0.0427928
723847	Mir346	microRNA 346	14	34894608	331	34.89	1	-0.317953	0.750521	0.957481	-2.04976	0.0403876	0.511898	-4.02638	5.66419e-05	0.000992281	-3.33305	0.000858982	0.00564304	-7.18287	6.82625e-13	1.29153e-11	-7.06378	1.62036e-12	2.40016e-11	488.719	264.669	196.18	0.0416882	0.0111482	-0.028107	0.0283766	0.030983	0.0347228	1.4691	0.359817	-0.80947	0.141805	0.718984	0.418245	0.691815	0.956995	0.994337	471.826	258.407	195.28	-0.0361611	-0.0709741	-0.0378934
100628592	Mir3473d	microRNA 3473d	8	-111016449	337	111.02	1	1.95315	0.0508023	0.675269	-1.48918	0.13644	0.652018	-1.0081	0.313404	0.647338	1.52293	0.127776	0.30371	0.220484	0.825494	0.926006	0.44805	0.654117	0.819415	9.50807	5.88779	5.88762	-0.0484535	0.0131713	0.078949	0.0508541	0.0470202	0.031808	-0.952794	0.28012	2.48205	0.340695	0.779386	0.013063	0.880672	0.96724	0.994337	10.0269	5.66912	4.3799	-0.00162321	-0.0659501	-0.0471135
102466258	Mir3473g	microRNA 3473g	2	-126902249	340	126.9	1	1.07699	0.281483	0.901869	1.56823	0.116828	0.643914	-0.889955	0.37349	0.690081	0.945436	0.344436	0.560017	-0.766572	0.443336	0.667828	-0.183949	0.854053	0.93926	2.45175	1.53633	1.08785	-0.0124467	0.0487181	0.000481586	0.0365312	0.0325963	0.0168923	-0.340716	1.49459	0.0285092	0.733318	0.135021	0.977256	0.959424	0.560937	0.994337	2.59599	1.56797	1.2616	0.00236235	0.0904621	0.0211633
100499512	Mir3475	microRNA 3475	X	140310947	342	140.31	1	-0.560495	0.575142	0.923521	1.65824	0.0972686	0.59877	0.845786	0.397672	0.700902	2.07502	0.0379843	0.124735	1.7575	0.0788321	0.182782	2.62405	0.00868904	0.0284042	268.877	172.325	208.116	-0.010405	-0.0324354	0.00339883	0.0404675	0.0367134	0.0374252	-0.25712	-0.883476	0.0908166	0.797086	0.376979	0.927638	0.986199	0.810763	0.994337	264.897	181.037	210.047	0.00749762	0.0740155	0.0149558
723848	Mir34a	microRNA 34a	4	150068453	343	150.07	1	-0.0907316	0.927706	0.975627	-0.607186	0.543728	0.989732	-1.11609	0.264385	0.598344	0.842141	0.399709	0.607967	-0.309317	0.757081	0.88439	-0.258959	0.795667	0.902263	591.343	419.895	468.806	0.044125	0.00757811	-0.0116403	0.0434041	0.0452486	0.0393532	1.01661	0.167477	-0.295791	0.30934	0.866995	0.76739	0.850993	0.96724	0.994337	582.718	417.357	466.201	0.0251106	-0.0233806	-0.0222633
723849	Mir34b	microRNA 34b	9	-51103561	114	51.1	2	0.0641809	0.948826	0.977766	0.0343896	0.972566	0.998411	0.109263	0.912994	0.972391	2.0723	0.0382379	0.124735	2.11685	0.0342723	0.0942489	2.41463	0.0157512	0.0475545	222.62	168.435	214.972	-0.197758	0.0706894	-0.0558629	0.0426126	0.0457843	0.0384413	-4.64084	1.54397	-1.4532	3.46994e-06	0.122596	0.146168	0.00163434	0.552146	0.994337	229.449	170.244	215.186	-0.115604	0.0891299	-0.0651767
723932	Mir34c	microRNA 34c	9	-51103033	114	51.1	2	1.15045	0.249957	0.887977	0.746892	0.455129	0.95107	0.697543	0.485463	0.78598	3.00761	0.0026331	0.0146524	3.50572	0.00045538	0.00231607	3.76543	0.00016626	0.000885474	3939.45	2901.72	1524.8	-0.189171	0.120054	-0.0412044	0.0470731	0.0449083	0.0393803	-4.01867	2.67331	-1.04632	5.85268e-05	0.00751069	0.295413	0.00701609	0.136059	0.994337	4066.57	2872.23	1550.72	-0.101193	0.101808	-0.0364871
723921	Mir350	microRNA 350	1	-176772324	344	176.77	1	0.260819	0.794232	0.974021	-0.360829	0.718227	0.998411	0.813402	0.415987	0.72074	3.04642	0.00231583	0.0131974	4.71037	2.47272e-06	2.12654e-05	5.07539	3.8671e-07	3.33274e-06	301.81	166.695	260.498	-0.00108739	0.0455301	-0.036765	0.0339135	0.0324951	0.0356151	-0.0320638	1.40114	-1.03228	0.974421	0.161172	0.301939	0.998423	0.607054	0.994337	299.07	165.15	262.827	-0.00722503	0.00241592	-0.0249834
102465895	Gm24148	predicted gene, 24148	1	-86351980	345	86.35	1	0.286771	0.774288	0.974021	1.1349	0.256415	0.836119	-2.2225	0.0262497	0.133506	-2.92749	0.00341711	0.0185547	-4.6997	2.60539e-06	2.16202e-05	-4.05613	4.98918e-05	0.00029196	300.01	282.197	526.85	0.0364476	-0.00665255	0.022953	0.038494	0.0302262	0.0366868	0.946837	-0.220092	0.625647	0.343722	0.8258	0.531547	0.880672	0.96724	0.994337	296.676	292.571	522.273	0.0428472	0.0643993	0.00165835
102465583	Mir3547	microRNA 3547	17	-25245550	346	25.25	1	0.464925	0.641985	0.92862	0.183121	0.854703	0.998411	1.2978	0.194357	0.522336	1.97052	0.0487792	0.151793	3.61208	0.000303749	0.00163265	3.31096	0.000929764	0.0042383	144.193	66.2215	110.471	-0.00309609	0.0716057	-0.027561	0.051964	0.0478262	0.0328222	-0.0595814	1.49721	-0.839704	0.952489	0.134339	0.401075	0.998423	0.560937	0.994337	129.839	64.9388	113.547	-0.0844206	0.0430268	-0.0183782
100628594	Mir3572	microRNA 3572	7	3655961	348	3.66	1	-0.484043	0.628355	0.926861	0.873347	0.382474	0.90511	-0.306848	0.758959	0.919075	-0.513647	0.607499	0.76406	-0.924331	0.355314	0.577538	-0.83953	0.401172	0.596933	19.1932	14.5585	23.8564	-0.025112	0.0113797	-0.035781	0.0518533	0.0498099	0.0391905	-0.484289	0.228463	-0.913004	0.628181	0.819286	0.361241	0.922637	0.96724	0.994337	19.2366	14.6766	25.9287	-0.00798363	0.0250288	0.0396507
723851	Mir362	microRNA 362	X	-7241982	12	7.24	5	-0.501256	0.616191	0.923521	0.00347364	0.997228	0.998411	0.851779	0.394337	0.700902	0.246651	0.805178	0.911123	2.79132	0.00524936	0.0192477	2.15193	0.0314031	0.0845742	87.0877	51.9611	97.4582	-0.0803842	-0.0580865	0.0248821	0.0416487	0.0415778	0.0361567	-1.93006	-1.39706	0.688174	0.0536	0.162397	0.491343	0.428204	0.607054	0.994337	87.3827	53.1469	98.139	-0.0628985	-0.0289587	0.0270326
723852	Mir363	microRNA 363	X	-52741692	9	52.74	6	-0.638573	0.523101	0.923521	-1.58196	0.113658	0.641356	-2.49009	0.0127709	0.0805421	-4.56884	4.90425e-06	5.04285e-05	-2.88074	0.00396746	0.0155092	-4.1986	2.68565e-05	0.0001675	33.9962	20.9981	23.2517	0.00831846	-0.0129561	-0.0247928	0.0482938	0.0496911	0.0385974	0.172247	-0.260734	-0.642345	0.863243	0.794298	0.520649	0.998423	0.96724	0.994337	33.4728	20.7979	22.8051	-0.0152417	-0.0700784	-0.0547564
723899	Mir365-1	microRNA 365-1	16	13453839	35	4.48	3	-0.382829	0.701847	0.954602	0.639701	0.522367	0.989732	0.67219	0.501463	0.794322	1.01018	0.312408	0.527746	1.60722	0.108006	0.237614	2.01749	0.0436449	0.109459	3.33405	2.50327	1.34266	0.0197829	0.00913272	-0.0136173	0.0398613	0.0390105	0.0175591	0.496293	0.234109	-0.775511	0.619688	0.8149	0.438038	0.922637	0.96724	0.994337	3.2856	2.51093	1.67976	0.00641634	0.0138047	0.0198353
723933	Mir369	microRNA 369	12	109743417	1	98.53	59	-1.42954	0.152849	0.826671	-1.61724	0.105827	0.636762	-0.599474	0.548857	0.827467	-4.26986	1.95592e-05	0.000182919	-1.31575	0.188259	0.369487	-2.49278	0.0126747	0.039525	7026.25	5859.77	7319.24	-0.0170224	-0.0587282	0.00858975	0.0250995	0.0257733	0.0334273	-0.678197	-2.27864	0.256968	0.497647	0.0226882	0.797203	0.881171	0.253707	0.994337	7108.78	5921.11	7270.68	-0.0105911	-0.0511726	-0.0108206
723854	Mir370	microRNA 370	12	109618257	1	98.53	59	-0.787088	0.43123	0.912325	0.631312	0.527836	0.989732	-1.75805	0.0787394	0.284303	-0.222304	0.824078	0.918261	-2.99931	0.00270589	0.0113264	-2.36575	0.0179938	0.0530244	1424.96	1373.03	774.334	-0.0145706	-0.0255076	-0.00964126	0.0263069	0.0337651	0.0269558	-0.553872	-0.755442	-0.357669	0.579667	0.449984	0.720591	0.911814	0.84724	0.994337	1442.99	1432.66	765.767	-0.00776166	0.0679567	-0.0382814
751546	Mir374b	microRNA 374b	X	-103573059	48	34.52	3	1.09409	0.273916	0.901869	0.257134	0.797076	0.998411	2.24715	0.0246306	0.126633	2.34821	0.018864	0.0731367	5.06145	4.16076e-07	4.01641e-06	4.97654	6.47301e-07	5.38282e-06	55.7878	43.0945	50.371	-0.00425114	0.0338386	0.0299483	0.0461846	0.0438455	0.0386177	-0.0920467	0.771769	0.775507	0.926661	0.440251	0.43804	0.998423	0.84724	0.994337	57.6383	41.8241	51.95	0.0193199	-0.047599	0.059573
723900	Mir375	microRNA 375	1	-74900657	350	74.9	1	0.587576	0.556817	0.923521	0.304551	0.760708	0.998411	0.274071	0.78403	0.919075	1.14888	0.250606	0.479358	0.272878	0.784947	0.905561	0.882275	0.377628	0.579274	439.134	452.337	217.989	-0.198308	0.0858325	-0.03522	0.0516784	0.0494588	0.0389397	-3.83734	1.73543	-0.904475	0.000124375	0.082664	0.365743	0.00976345	0.455352	0.994337	466.5	451.957	215.745	-0.092166	0.121526	-0.0573118
723855	Mir376a	microRNA 376a	12	109723780	1	98.53	59	0.34195	0.732388	0.954602	-0.350753	0.725773	0.998411	2.92531	0.00344109	0.028555	1.89108	0.0586136	0.17547	5.48699	4.0884e-08	4.60431e-07	4.60152	4.19423e-06	3.01222e-05	1378.69	639.599	1425.99	-0.0718033	-0.0062303	0.0240117	0.0291114	0.0272387	0.0337092	-2.4665	-0.22873	0.712321	0.013644	0.819079	0.476266	0.21421	0.96724	0.994337	1404.55	639.04	1443.01	-0.063201	-0.0305527	0.0287772
723934	Mir376b	microRNA 376b	12	109723457	1	98.53	59	-0.0081925	0.993463	0.997682	-0.890797	0.373038	0.90511	1.2856	0.198583	0.522702	-0.421175	0.673628	0.804267	1.81512	0.0695053	0.16438	1.55662	0.119561	0.244275	3721.15	2873.95	3793.54	-0.0148788	-0.0206914	0.032688	0.0247924	0.021391	0.0342029	-0.600134	-0.967292	0.955706	0.548417	0.333398	0.339221	0.897087	0.777379	0.994337	3768.23	2890.18	3726.59	-0.0249259	-0.0259177	-0.00189316
723856	Mir376c	microRNA 376c	12	109722717	1	98.53	59	-0.542745	0.587305	0.923521	0.164104	0.86965	0.998411	0.893836	0.37141	0.688929	-1.31857	0.187312	0.388591	1.60745	0.107957	0.237614	0.828667	0.407293	0.599556	304.774	195.962	301.528	0.0641201	-0.0301801	0.00422079	0.031373	0.0339516	0.0347798	2.0438	-0.888915	0.121357	0.0409737	0.374049	0.903408	0.398263	0.808151	0.994337	299.756	199.667	302.786	-0.00423191	0.00291922	0.00628231
723857	Mir377	microRNA 377	12	109740509	1	98.53	59	-2.02446	0.0429232	0.675269	-0.430574	0.666778	0.998411	0.562219	0.573967	0.827467	-0.888815	0.374103	0.587875	1.86501	0.0621795	0.152483	1.29276	0.196094	0.363081	1015.53	527.451	778.259	-0.0227612	-0.0701107	-0.00521152	0.0294934	0.0260673	0.0300525	-0.771737	-2.6896	-0.173414	0.44027	0.00715377	0.862326	0.880672	0.136059	0.994337	1008.39	534.709	807.134	-0.0441113	-0.0550287	0.0403164
723889	Mir378a	microRNA 378a	18	71963440	351	71.96	1	-1.23711	0.216047	0.858298	-1.81373	0.0697186	0.511898	-4.6063	4.099e-06	0.000102044	-6.29398	3.09422e-10	5.6291e-09	-5.5317	3.17134e-08	3.65865e-07	-7.57385	3.62309e-14	5.92188e-13	84.7065	56.9784	66.6914	0.0255176	-0.0654864	-0.00567537	0.0398674	0.0408661	0.0385883	0.640062	-1.60246	-0.147075	0.522132	0.109054	0.883073	0.889848	0.521719	0.994337	84.0248	57.4532	65.373	0.021979	-0.0721009	-0.0456598
100628571	Mir378b	microRNA 378b	11	88352772	352	88.35	1	-1.35263	0.176175	0.833309	-2.1612	0.0306797	0.472661	-1.91108	0.0559942	0.230306	-4.09022	4.30955e-05	0.000377485	-1.16034	0.245909	0.452588	-3.05862	0.00222361	0.00916512	5.25981	5.84612	4.24373	0.034828	-0.0953528	0.0118971	0.0467497	0.0410128	0.0288731	0.744989	-2.32495	0.41205	0.456279	0.0200746	0.680303	0.880672	0.24729	0.994337	5.1496	6.21281	3.51999	0.0179523	-0.104777	-0.0578586
723858	Mir379	microRNA 379	12	109709059	1	98.53	59	-0.947595	0.343336	0.912325	-0.793983	0.427205	0.933158	0.431718	0.665946	0.881815	-2.32141	0.0202645	0.0772994	-0.208229	0.83505	0.930548	-0.656593	0.511443	0.698628	2658.42	2424.39	2122.28	0.00620869	-0.0559335	0.0266799	0.0232038	0.025908	0.0325831	0.267572	-2.15893	0.818826	0.789029	0.0308557	0.412886	0.986199	0.302772	0.994337	2674.67	2463.76	2107.18	-0.00729132	-0.0324365	0.0072321
723859	Mir380	microRNA 380	12	109711802	1	98.53	59	-0.781213	0.434677	0.912325	-0.999987	0.317317	0.882551	3.38059	0.000723307	0.00813496	1.80119	0.0716724	0.198252	3.83685	0.000124622	0.000775605	3.65191	0.000260294	0.00129873	3786.82	2291.69	3828.85	-0.0202161	-0.0538219	0.0371137	0.0263834	0.0242207	0.033216	-0.766242	-2.22215	1.11734	0.443532	0.0262735	0.263848	0.880672	0.274996	0.994337	3849.25	2314.25	3831.59	-0.0199442	-0.0481722	0.0233289
723935	Mir381	microRNA 381	12	109726821	1	98.53	59	0.814864	0.41515	0.912325	2.39183	0.0167645	0.345494	-0.2431	0.807928	0.927548	-1.02888	0.303537	0.52356	-3.6474	0.000264912	0.00147416	-2.40786	0.0160462	0.0481385	36188.9	19731.5	22390.5	0.00525869	0.0199928	-0.000659365	0.0282101	0.0170485	0.0324687	0.186412	1.1727	-0.0203077	0.852122	0.240916	0.983798	0.995904	0.69691	0.994337	36116.5	20159.4	22942.1	0.000195553	0.0588378	0.0231713
723912	Mir382	microRNA 382	12	109733770	1	98.53	59	-1.86361	0.0623767	0.675269	0.077947	0.93787	0.998411	-0.00349146	0.997214	0.997214	1.58484	0.113002	0.279844	0.277701	0.781242	0.905561	0.98201	0.326095	0.520434	1679.99	1177.26	1092.47	0.0488818	-0.018614	-0.0540855	0.0432855	0.0176315	0.0342353	1.12929	-1.05572	-1.57982	0.258776	0.291095	0.114148	0.838418	0.733187	0.994337	1616.89	1202.05	1103.66	-0.00984588	0.0211765	-0.0409423
723860	Mir383	microRNA 383	8	-38252132	354	38.25	1	-1.61605	0.106083	0.750039	-0.12491	0.900594	0.998411	-0.992096	0.321151	0.65287	-1.64156	0.100681	0.254663	-4.27107	1.94537e-05	0.000139418	-3.31091	0.000929923	0.0042383	4395	5575.42	2100.68	0.112361	-0.0268123	-0.050472	0.0420693	0.028433	0.037597	2.67086	-0.942999	-1.34245	0.00756565	0.345681	0.179451	0.169687	0.785185	0.994337	4127.18	5762.59	2097.88	0.00336162	0.0424031	-0.0662017
723861	Mir384	microRNA 384	X	-105344281	355	105.34	1	-0.730234	0.465247	0.923521	-0.0843595	0.932771	0.998411	0.668379	0.503892	0.79447	-0.963334	0.33538	0.550815	2.82679	0.00470164	0.0175108	1.91195	0.0558822	0.133779	3236.98	2973.13	4326.33	-0.0630128	-0.01847	-0.0132894	0.0305381	0.0277541	0.0361888	-2.06342	-0.665485	-0.367223	0.0390727	0.505741	0.713453	0.391558	0.880462	0.994337	3327.61	3012.98	4362.92	-0.050851	-0.00156086	-0.00241271
723862	Mir409	microRNA 409	12	109743157	1	98.53	59	-1.24897	0.211677	0.858298	0.867278	0.38579	0.90511	-1.68243	0.0924854	0.315758	-1.13494	0.256401	0.479358	-2.62573	0.0086464	0.0295219	-1.57557	0.115125	0.239338	7200.67	6158.14	4227.77	0.0174695	-0.0567721	0.0209837	0.0175262	0.0210449	0.0225302	0.996764	-2.69766	0.931355	0.318879	0.0069828	0.35167	0.850993	0.136059	0.994337	7290.37	6370.01	4240.06	0.0233771	0.0181789	0.0138508
723936	Mir411	microRNA 411	12	109710174	1	98.53	59	-0.573722	0.566156	0.923521	0.343865	0.730948	0.998411	-0.11349	0.909642	0.972391	-4.57472	4.76866e-06	5.01239e-05	-1.69649	0.0897939	0.203218	-2.54431	0.0109492	0.0348318	65999.2	53854	38666.6	-0.0143165	-0.0420411	0.0331055	0.0241893	0.0202791	0.0262377	-0.59185	-2.07312	1.26176	0.553951	0.038161	0.207037	0.897995	0.31533	0.994337	67725	55328.5	38147	0.0154849	0.0141085	-0.00629255
723913	Mir412	microRNA 412	12	109743288	1	98.53	59	0.252017	0.801028	0.974021	0.146077	0.883861	0.998411	-0.856873	0.391515	0.700902	-0.0303308	0.975803	0.991204	-1.34686	0.178024	0.352324	-1.11195	0.26616	0.450571	128.757	85.7029	67.7901	-0.00559012	-0.00690602	0.0193383	0.0360324	0.0402576	0.0366289	-0.155141	-0.171546	0.527951	0.87671	0.863795	0.597533	0.998423	0.96724	0.994337	128.754	85.7901	67.8006	-0.012952	-0.0135663	0.0207564
751519	Mir423	microRNA 423	11	-77078063	365	77.08	1	-1.718	0.0857966	0.742626	0.319954	0.749003	0.998411	-1.33756	0.18104	0.496249	0.616722	0.537418	0.728363	-0.807213	0.419544	0.642214	-0.448558	0.653751	0.819415	2244.33	2275.57	1118.89	0.00883256	-0.042023	-0.023323	0.0323909	0.023934	0.0346126	0.272687	-1.75579	-0.67383	0.785094	0.0791243	0.50042	0.986199	0.455352	0.994337	2266.77	2351.58	1129.34	-0.0014734	0.0279015	-0.0211271
723864	Mir425	microRNA 425	9	108568776	85	108.57	2	0.977237	0.328452	0.912325	1.80896	0.0704575	0.511898	-0.143812	0.885649	0.970315	-2.73007	0.00633207	0.0293634	-1.88985	0.0587776	0.147099	-2.03603	0.0417478	0.105821	2967.24	2252.88	2313.49	-0.010207	-0.00405606	0.0409799	0.0246645	0.0233423	0.0263403	-0.413832	-0.173764	1.55579	0.678998	0.862051	0.119759	0.932384	0.96724	0.994337	2959.81	2332.02	2254.07	-0.0144025	0.0692281	-0.0143513
723865	Mir429	microRNA 429	4	-156053904	16	156.1	4	1.99424	0.0461262	0.675269	-2.07281	0.03819	0.511898	0.705142	0.480722	0.78598	-0.177617	0.859024	0.940551	-2.61062	0.00903776	0.0305347	-1.27634	0.201836	0.370815	58.7323	53.8396	225.609	-0.208411	0.0290817	0.0480454	0.0519592	0.0492409	0.0215482	-4.01105	0.590601	2.22967	6.04483e-05	0.554788	0.025769	0.00701609	0.912395	0.994337	59.9779	49.0267	144.319	-0.116266	-0.145053	-0.0320662
723914	Mir448	microRNA 448	X	147158209	11	147.05	5	1.95819	0.0502075	0.675269	1.44434	0.148643	0.674439	7.28852	3.13389e-13	2.11762e-11	8.72053	2.76914e-18	1.00754e-16	7.78471	6.98748e-15	1.57385e-13	8.85398	8.44514e-19	2.0015e-17	252.835	179.678	198.222	0.0241978	0.0213547	0.0761707	0.0309891	0.0310982	0.0365746	0.780848	0.686687	2.08261	0.434892	0.49228	0.0372863	0.880672	0.880462	0.994337	245.22	179.648	200.165	-0.00566902	0.00716161	0.0771497
723868	Mir449a	microRNA 449a	13	113037533	49	113.04	3	-0.814623	0.415288	0.912325	-0.161786	0.871475	0.998411	-0.925626	0.35464	0.670979	-1.9256	0.0541538	0.164197	-3.24178	0.00118785	0.005351	-3.32916	0.000871089	0.00408808	170.99	205.327	111.701	-0.00900223	-0.0569855	0.0138637	0.0413007	0.0374971	0.0377057	-0.217968	-1.51973	0.367681	0.827454	0.128578	0.713111	0.99026	0.560745	0.994337	171.016	208.399	113.014	-0.0325711	-0.0343324	0.0268287
735309	Mir449c	microRNA 449c	13	113035982	49	113.04	3	0.846152	0.397468	0.912325	1.84548	0.064968	0.511898	2.06216	0.0391925	0.174603	0.781702	0.43439	0.638094	0.973282	0.330413	0.54837	1.47861	0.139245	0.276159	46.5866	31.5721	11.6832	0.00397574	0.0170791	0.0264761	0.0463121	0.045778	0.0321486	0.0858467	0.373086	0.823554	0.931588	0.709085	0.410193	0.998423	0.956995	0.994337	44.8046	32.1739	12.6727	-0.0458336	0.036765	0.0858279
751532	Mir450b	microRNA 450b	X	-53047996	7	53.05	7	-0.240424	0.810002	0.974021	-0.749464	0.453577	0.95107	0.295882	0.76732	0.919075	-0.536128	0.59187	0.756634	3.85631	0.000115113	0.000735787	2.83644	0.00456197	0.0167626	29.1665	18.8735	27.8592	-0.0223747	0.0323357	-0.0394232	0.0496925	0.0488368	0.0393395	-0.450263	0.662117	-1.00213	0.652521	0.507896	0.316282	0.922637	0.880462	0.994337	30.2527	17.8791	29.7452	0.0268507	-0.105661	0.027183
735262	Mir455	microRNA 455	4	63256850	367	63.26	1	0.92493	0.355002	0.912325	-0.485201	0.627534	0.998411	-0.398153	0.690517	0.885134	1.75132	0.0798903	0.215932	-0.78348	0.433345	0.657578	0.290444	0.771477	0.885424	356.404	64.2498	255.034	-0.0899915	0.0345686	0.0189714	0.0519672	0.0449039	0.0352488	-1.7317	0.769836	0.538213	0.0833274	0.441397	0.59043	0.560674	0.84724	0.994337	391.458	63.1347	252.511	0.0180692	-0.0162678	-0.015247
100124447	Mir467d	microRNA 467d	2	10507629	3	10.49	13	-0.624113	0.532553	0.923521	-0.397008	0.691362	0.998411	8.63606	5.81841e-18	6.88027e-16	13.8234	1.84154e-43	2.9035e-41	18.8619	2.34437e-79	5.54443e-77	15.8434	1.56209e-56	3.70216e-54	57.7648	29.5414	16.0686	-0.0365448	-0.0671257	0.0214688	0.0455521	0.046475	0.0382203	-0.802265	-1.44434	0.561711	0.4224	0.148643	0.574313	0.880672	0.589095	0.994337	59.2936	30.3478	15.8148	-0.00652048	-0.0384834	0.00659493
723874	Mir483	microRNA 483	7	-142654923	118	142.62	2	-0.314648	0.753029	0.957481	-1.8327	0.066847	0.511898	-1.38337	0.166551	0.486288	-1.12196	0.261879	0.487673	-0.793348	0.427575	0.652396	-1.29375	0.195752	0.363081	4.97457	4.94314	5.10584	0.0189683	0.0650209	-0.0595966	0.0456381	0.0420539	0.0299313	0.415624	1.54613	-1.99111	0.677685	0.122073	0.0464688	0.932384	0.552146	0.994337	5.95941	4.28196	5.11737	0.0632538	-0.0377373	-0.0805177
723916	Mir484	microRNA 484	16	14159625	394	14.16	1	-1.67947	0.0930605	0.746061	-2.75006	0.00595836	0.235355	-7.31985	2.48251e-13	1.95704e-11	-11.8817	1.47256e-32	1.16087e-30	-12.189	3.55554e-34	1.40147e-32	-12.8427	9.44793e-38	5.5979e-36	4875.41	3397.43	3813.76	0.0570282	-0.0514026	0.00611882	0.0221201	0.0201087	0.0337862	2.57811	-2.55623	0.181104	0.0099341	0.0105812	0.856286	0.187158	0.166125	0.994337	4753.54	3433.6	3646.7	-0.012255	-0.0435671	-0.0747541
723875	Mir485	microRNA 485	12	109734901	1	98.53	59	-0.123385	0.901802	0.975627	0.590175	0.555073	0.989732	-1.24443	0.21334	0.533914	0.376823	0.706305	0.824458	-2.43074	0.0150679	0.0462801	-1.5692	0.116601	0.241349	2934.3	1948.99	1664.26	0.0296636	0.00231971	-0.00799927	0.0211527	0.0199558	0.027514	1.40235	0.116242	-0.290735	0.16081	0.907461	0.771254	0.721348	0.974387	0.994337	2948.06	1981.11	1673.1	0.00553008	0.0267481	-0.00977861
723940	Mir487b	microRNA 487b	12	109727332	1	98.53	59	0.208139	0.835121	0.975627	0.149948	0.880806	0.998411	-1.26313	0.206543	0.533914	-2.49093	0.012741	0.0528638	-3.56085	0.000369659	0.00192141	-3.72583	0.000194675	0.00102529	5834.49	4435.94	5054.26	0.0211207	-0.0131513	0.0294333	0.026499	0.021834	0.0328245	0.797036	-0.602332	0.896684	0.42543	0.546953	0.369887	0.880672	0.910301	0.994337	5873.03	4503.41	4984.41	0.00750835	0.00936004	-0.00672915
735253	Mir488	microRNA 488	1	158505624	395	158.51	1	-0.759193	0.447737	0.919608	0.687104	0.492017	0.970482	1.68437	0.0921109	0.315758	0.6103	0.541663	0.729916	3.15164	0.00162355	0.00710492	3.1062	0.00189508	0.00809252	3557.19	2898.6	3045.05	-0.0164172	-0.0372669	0.0112028	0.0240068	0.0250583	0.0270893	-0.683858	-1.48721	0.41355	0.494065	0.136959	0.679204	0.880672	0.560937	0.994337	3521.98	2922.2	3179	0.0239261	-0.0371063	0.0686571
723877	Mir489	microRNA 489	6	-3721896	119	3.72	2	-1.41423	0.157295	0.826671	0.0748392	0.940343	0.998411	-1.06479	0.286971	0.606485	-0.285761	0.775062	0.885517	0.109889	0.912497	0.957009	-0.0666254	0.94688	0.977928	9.0845	2.61606	6.86617	-0.0110513	-0.0661273	-0.0063212	0.0488684	0.0371535	0.0287087	-0.226144	-1.77984	-0.220184	0.821089	0.0751025	0.825728	0.99026	0.442166	0.994337	8.78751	3.2483	6.2884	-0.0199502	0.0950167	-0.0445527
735279	Mir490	microRNA 490	6	36421741	396	36.42	1	0.687537	0.491744	0.923521	1.05103	0.293246	0.852019	1.47289	0.14078	0.424134	1.63536	0.101973	0.25656	2.62458	0.00867558	0.0295219	3.03325	0.00241938	0.00988608	495.719	263.139	389.242	0.0157109	0.0448918	-0.00881527	0.0329568	0.0363475	0.0335504	0.476713	1.23507	-0.262747	0.633566	0.216804	0.792745	0.922637	0.671806	0.994337	508.447	269.161	387.919	0.0468006	0.0866202	-0.0210357
735282	Mir491	microRNA 491	4	88122039	397	88.12	1	-1.295	0.19532	0.853634	-1.87055	0.0614075	0.511898	-2.07814	0.0376968	0.172187	-3.55324	0.000380517	0.00272704	-2.46119	0.0138476	0.043666	-3.68341	0.000230139	0.00118572	49.5158	33.2069	42.3645	0.0308198	-0.0676962	-0.0127496	0.0447695	0.044997	0.0389962	0.688412	-1.50446	-0.326946	0.491194	0.132463	0.743709	0.880672	0.560937	0.994337	49.0473	34.0546	40.7581	0.00538356	-0.0480939	-0.0791349
100124466	Mir493	microRNA 493	12	109580232	1	98.53	59	-0.401481	0.688066	0.954414	0.401241	0.688243	0.998411	-2.33535	0.0195252	0.110391	-1.13699	0.255544	0.479358	-1.92133	0.0546901	0.139077	-2.34434	0.019061	0.055091	115.127	85.053	78.6865	0.0840046	-0.0373363	0.015777	0.0378355	0.0374744	0.0368163	2.22026	-0.996314	0.428534	0.0264011	0.319098	0.668263	0.296069	0.771275	0.994337	108.505	87.5416	79.0581	-0.00365167	0.0101414	0.0134575
723878	Mir494	microRNA 494	12	109715317	1	98.53	59	-0.88802	0.37453	0.912325	2.53732	0.0111706	0.325496	1.19654	0.231487	0.547468	0.23792	0.811943	0.914402	2.90693	0.00364992	0.0146946	2.49668	0.0125361	0.0393517	25.435	9.61865	27.7362	-0.0157533	-0.0481915	-0.0109095	0.0508672	0.0497964	0.0378696	-0.309694	-0.96777	-0.28808	0.756794	0.333159	0.773286	0.973907	0.777379	0.994337	24.3215	11.1072	29.3685	-0.0584871	0.195147	0.034041
751522	Mir495	microRNA 495	12	109718753	1	98.53	59	-2.23125	0.0256649	0.578071	-1.16492	0.244053	0.808958	-0.456142	0.648288	0.88115	-0.982117	0.326042	0.541115	-0.235892	0.813517	0.924984	-0.628926	0.529398	0.706858	1676.36	935.524	1263.8	0.0438516	-0.0329853	-0.0720438	0.024009	0.0313758	0.0342387	1.82647	-1.0513	-2.10416	0.0677801	0.293123	0.0353644	0.498102	0.734366	0.994337	1672.49	940.448	1310.19	-0.00252663	-0.0422536	-0.0170132
751524	Mir496a	microRNA 496a	12	109739118	1	98.53	59	-0.600482	0.548185	0.923521	0.280308	0.779241	0.998411	2.66849	0.00761931	0.052999	1.46154	0.143868	0.321976	4.72989	2.24644e-06	1.96772e-05	4.74989	2.03525e-06	1.50736e-05	920.074	653.402	667.415	-0.0233087	0.000502546	-0.0239596	0.03085	0.0340495	0.027732	-0.755551	0.0147593	-0.863969	0.449918	0.988224	0.387605	0.880672	0.992808	0.994337	937.024	654.241	686.32	-0.0243079	-0.0158775	0.0234431
735275	Mir499	microRNA 499	2	155622879	399	155.62	1	-0.316037	0.751974	0.957481	-1.48758	0.136861	0.652018	0.414713	0.678352	0.881815	-0.651951	0.514433	0.707345	0.540762	0.588672	0.772526	0.12397	0.901339	0.958231	11.6558	7.30745	13.2381	0.0192073	0.04712	-0.051801	0.0520235	0.0486552	0.0365984	0.369204	0.968447	-1.41539	0.711976	0.332821	0.156954	0.949762	0.777379	0.994337	12.0043	6.64125	13.7052	0.0209741	-0.0923108	-0.039841
723974	Mir500	microRNA 500	X	-7237682	12	7.24	5	-0.720118	0.471452	0.923521	0.703291	0.481874	0.967832	-0.209467	0.834083	0.943714	0.798639	0.4245	0.633402	0.185177	0.85309	0.934776	0.638014	0.523465	0.706858	188.585	113.704	98.3188	0.00998361	-0.000975981	-0.0377034	0.0354426	0.032207	0.0381576	0.281684	-0.0303034	-0.988097	0.778186	0.975825	0.323105	0.986199	0.992699	0.994337	186.385	118.133	97.8617	-0.00978172	0.0780139	-0.0580523
751560	Mir501	microRNA 501	X	-7241242	12	7.24	5	-1.12066	0.262433	0.887977	-1.20756	0.227215	0.786132	-1.61673	0.105937	0.345573	2.1573	0.030982	0.104675	-2.52355	0.0116176	0.0371291	-0.834767	0.403849	0.597622	417.018	363.802	158.877	0.0250515	-0.0915644	0.0238056	0.0372856	0.0403235	0.0347072	0.671881	-2.27075	0.685899	0.501659	0.0231622	0.492777	0.88495	0.253707	0.994337	390.233	366.637	156.706	-0.101832	-0.0996024	0.0164744
100124476	Mir504	microRNA 504	X	-59097657	400	59.1	1	1.69808	0.0894919	0.742626	1.67048	0.0948248	0.591407	0.858639	0.39054	0.700902	2.2757	0.0228639	0.0851547	2.33039	0.0197856	0.0577692	2.99019	0.00278802	0.0111052	38.7207	27.3298	26.2666	0.013701	0.121908	-0.00963887	0.047289	0.0460589	0.0392876	0.289729	2.64679	-0.245341	0.772023	0.00812587	0.806192	0.982765	0.136689	0.994337	38.2273	27.2646	26.6388	-0.035787	0.138293	-0.00292162
751545	Mir505	microRNA 505	X	-60394402	401	60.39	1	-0.149285	0.881329	0.975627	0.0268677	0.978565	0.998411	0.904353	0.365808	0.683902	1.14025	0.254181	0.479358	-0.760475	0.446971	0.670046	0.0942325	0.924924	0.967802	72.1878	43.2813	53.1026	0.0182139	-0.00769147	-0.00103676	0.0417131	0.0416452	0.0392257	0.436648	-0.184691	-0.0264306	0.662367	0.853472	0.978914	0.925741	0.96724	0.994337	71.0644	43.2008	54.2626	-0.0111794	-0.0292983	0.0292734
100628625	Mir5100	microRNA 5100	11	60728662	403	60.73	1	-1.08736	0.276878	0.901869	0.231834	0.816667	0.998411	-0.400956	0.688453	0.884886	0.836737	0.402741	0.610565	-0.709686	0.477899	0.697597	0.0621213	0.950466	0.977928	4.61965	5.08165	56.0834	-0.0159549	-0.0245069	-0.0395055	0.0445636	0.0462737	0.0391861	-0.358026	-0.529608	-1.00815	0.720324	0.596384	0.313383	0.949762	0.920709	0.994337	5.0263	5.35736	58.3306	0.0173196	0.0358565	-0.00689477
100124488	Mir511	microRNA 511	2	14261002	409	14.26	1	1.77962	0.0751381	0.725312	1.05091	0.2933	0.852019	1.29227	0.196265	0.522702	1.49211	0.135671	0.311517	2.01118	0.044306	0.116426	2.44573	0.0144559	0.0439236	3.4885	1.87345	2.93564	0.0243444	0.0972628	-0.00395295	0.0401511	0.0363344	0.0246878	0.606321	2.67688	-0.160118	0.544302	0.0074311	0.872788	0.897087	0.136059	0.994337	3.00034	1.7252	3.01302	-0.0152978	0.101468	-0.00127401
100628598	Mir5129	microRNA 5129	2	-45023099	421	45.02	1	1.31054	0.190012	0.853634	1.10307	0.269998	0.837206	2.07638	0.0378593	0.172187	1.07619	0.281841	0.506885	0.190221	0.849136	0.93405	0.87743	0.380253	0.57955	26.2212	18.5804	17.7807	0.0241992	0.00658873	0.0660584	0.0504557	0.0498889	0.0383766	0.479612	0.132068	1.72132	0.631503	0.89493	0.0851928	0.922637	0.971226	0.994337	25.814	19.199	17.0554	-0.00494001	0.0573423	0.0302783
100628601	Mir5132	microRNA 5132	X	-74023527	122	74.02	2	-0.528547	0.59712	0.923521	-1.81306	0.0698232	0.511898	-0.391698	0.695281	0.886437	0.741898	0.458149	0.656681	-0.759352	0.447642	0.670046	-0.442816	0.657899	0.820642	2.54447	1.99065	2.28546	0.0783104	-0.0336205	0.00390911	0.0384031	0.0366454	0.0229978	2.03917	-0.917456	0.169978	0.0414329	0.358904	0.865028	0.398263	0.789248	0.994337	2.243	1.9889	1.80216	0.0233229	-0.0537842	-0.0502825
751544	Mir532	microRNA 532	X	-7248401	12	7.24	5	2.08272	0.0372765	0.675269	0.747134	0.454983	0.95107	0.844106	0.39861	0.700902	0.940774	0.346821	0.561031	1.10943	0.267246	0.480413	1.55759	0.11933	0.244275	2778.12	1780.26	1882.25	-0.0417633	0.0787422	-0.00856368	0.0230152	0.0244872	0.0316897	-1.81459	3.21565	-0.270236	0.0695865	0.00130149	0.786979	0.498102	0.0688561	0.994337	2834.08	1753.51	1913.63	-0.00256869	0.0228159	0.00738507
723917	Mir539	microRNA 539	12	109728128	1	98.53	59	0.242294	0.808552	0.974021	1.06744	0.285773	0.85114	1.74533	0.0809269	0.289988	0.0497855	0.960293	0.984738	2.25414	0.0241876	0.0693377	1.94083	0.0522793	0.127079	83.4429	66.9198	73.5021	-0.0146125	-0.024663	0.0341259	0.0421904	0.0423348	0.0368839	-0.346346	-0.582569	0.925225	0.729083	0.560184	0.354849	0.956541	0.912395	0.994337	84.5747	67.2848	76.6749	-0.00394729	-0.0300367	0.0857517
723880	Mir540	microRNA 540	12	109586079	1	98.53	59	-2.09389	0.0362696	0.675269	0.733774	0.463087	0.95107	1.20586	0.227872	0.544993	2.04768	0.040591	0.130609	2.56366	0.0103573	0.0337864	3.28238	0.00102936	0.004603	827.523	734.243	357.216	0.0282431	-0.0623873	-0.0127999	0.0322065	0.0243491	0.0320792	0.876939	-2.5622	-0.39901	0.38052	0.0104011	0.689886	0.880672	0.166125	0.994337	802.988	765.428	363.2	-0.0194632	0.0333231	-0.00465122
723941	Mir541	microRNA 541	12	109742408	1	98.53	59	-0.997419	0.318561	0.901869	1.18762	0.234983	0.799466	-0.57627	0.564433	0.827467	-1.0247	0.305502	0.52356	0.158384	0.874154	0.939715	-0.264506	0.79139	0.899565	29723.8	38157.3	19452.5	0.0382081	-0.069775	0.0144693	0.0238599	0.036665	0.0293805	1.60136	-1.90304	0.49248	0.109298	0.057035	0.62238	0.619694	0.405733	0.994337	29237.6	40145	19692.7	0.035141	0.0434301	0.0252246
723901	Mir542	microRNA 542	X	-53049402	7	53.05	7	-1.99347	0.0462095	0.675269	-0.0707785	0.943574	0.998411	0.287694	0.773581	0.919075	0.56727	0.570531	0.74497	1.90413	0.0568935	0.143142	2.1286	0.0332875	0.0891427	23.7079	14.5463	16.1629	-0.138393	-0.0468025	-0.0716528	0.0513408	0.0501502	0.0379929	-2.69558	-0.933246	-1.88595	0.00702654	0.350693	0.0593012	0.165475	0.786555	0.994337	27.2226	15.1954	17.5381	0.0213966	0.00893094	-0.0107776
723881	Mir543	microRNA 543	12	109717257	1	98.53	59	-1.48521	0.137488	0.8098	0.287675	0.773596	0.998411	-1.18445	0.236237	0.55592	-2.88256	0.00394457	0.0202802	-3.81651	0.000135354	0.0008208	-4.00578	6.18128e-05	0.000353003	1117.37	680.776	661.864	0.0349018	-0.0562311	-0.00324488	0.0229424	0.0282546	0.0294332	1.52128	-1.99016	-0.110245	0.12819	0.0465735	0.912215	0.656279	0.359609	0.994337	1116.82	709.897	651.864	0.000229928	0.0414104	-0.0331292
791072	Mir551b	microRNA 551b	3	29416822	426	29.42	1	0.651092	0.514987	0.923521	1.41358	0.157487	0.674439	-0.417813	0.676084	0.881815	-0.510517	0.609689	0.76406	-0.951999	0.341097	0.562157	-0.845891	0.397614	0.596933	374.516	141.263	336.793	-0.023293	0.0474577	-0.0157017	0.0316013	0.0337931	0.0324701	-0.737091	1.40436	-0.483575	0.461067	0.160212	0.628688	0.880672	0.607054	0.994337	372.776	143.928	341.016	-0.0327295	0.080413	-0.00233366
100885829	Mir5617	microRNA 5617	X	-20863125	427	20.86	1	0.688776	0.490964	0.923521	-0.246141	0.805573	0.998411	0.382205	0.702309	0.890596	2.21511	0.0267527	0.0935484	-0.728088	0.46656	0.689996	0.662021	0.507958	0.695873	7.19044	5.35413	3.51592	-0.011933	0.0144019	0.0177165	0.0492926	0.0469553	0.0265471	-0.242084	0.306715	0.667362	0.808715	0.759061	0.504541	0.99026	0.96724	0.994337	7.42562	5.12861	3.43824	0.00473975	-0.0463892	0.00936295
100885832	Mir5620	microRNA 5620	7	7298890	430	7.3	1	1.86049	0.0628157	0.675269	0.989504	0.322416	0.883384	0.634618	0.525678	0.820612	0.849978	0.395337	0.607125	2.33515	0.0195357	0.0573937	2.27397	0.022968	0.0648025	5.4601	3.6931	2.91758	0.0304828	0.101148	0.00808272	0.0470053	0.0439694	0.0244396	0.648497	2.30041	0.330722	0.516664	0.0214248	0.740854	0.889848	0.24729	0.994337	5.25059	3.51389	2.89825	0.000639597	0.101179	0.00122783
100885833	Mir5621	microRNA 5621	11	115795823	431	115.8	1	-0.758919	0.447901	0.919608	-1.04355	0.296695	0.852019	-0.695287	0.486876	0.78598	-0.832531	0.405109	0.612194	-2.09113	0.0365168	0.0992669	-2.08006	0.0375201	0.0993548	6.64233	6.23876	4.63497	0.00373782	-0.056573	0.00382864	0.048844	0.0469738	0.0292089	0.0765257	-1.20435	0.131078	0.939001	0.228454	0.895714	0.998423	0.67674	0.994337	6.69899	6.49671	4.14648	0.00994521	-0.0165726	-0.0471204
100885842	Mir5627	microRNA 5627	12	44210312	437	44.21	1	-0.473088	0.63615	0.926861	-1.23292	0.217607	0.764042	-0.945214	0.34455	0.665192	-1.49253	0.135561	0.311517	-0.615188	0.53843	0.739082	-1.37651	0.168665	0.321072	2.7551	1.1415	2.49003	-0.0385516	-0.0256056	0.00530631	0.0387504	0.0286084	0.0234803	-0.994869	-0.895038	0.22599	0.3198	0.370767	0.821209	0.850993	0.804752	0.994337	2.56809	1.29082	1.97502	-0.0384127	0.00835592	-0.0561048
100885844	Mir5709	microRNA 5709	17	-67026146	439	67.03	1	0.799097	0.424234	0.912325	0.658993	0.5099	0.9865	0.856065	0.391962	0.700902	-0.4772	0.63322	0.780244	-1.91679	0.0552647	0.139787	-1.40477	0.160091	0.309082	2.79565	2.40068	3.39504	0.00115141	0.0488743	-0.00365893	0.0378335	0.0384627	0.0260239	0.0304336	1.27069	-0.140599	0.975721	0.203838	0.888187	0.998423	0.65836	0.994337	2.54536	2.29583	3.56181	-0.0214498	0.0550153	0.00554571
100124451	Mir574	microRNA 574	5	64970317	441	64.97	1	2.63339	0.00845376	0.336429	0.445247	0.656142	0.998411	1.79132	0.0732423	0.266489	2.87126	0.00408845	0.0205727	2.34931	0.0188081	0.0563053	3.71985	0.00019934	0.00103832	151.791	92.1375	137.886	0.0305007	0.132197	0.0176225	0.0360369	0.0411505	0.0344428	0.846373	3.21253	0.511645	0.397345	0.00131572	0.608899	0.880672	0.0688561	0.994337	147.414	89.1631	134.854	-0.0201521	0.05938	-0.0249783
100124489	Mir582	microRNA 582	13	109324743	442	109.32	1	0.773259	0.439369	0.915514	1.67704	0.0935338	0.591134	1.66927	0.0950634	0.318901	1.81235	0.0699325	0.196019	3.169	0.00152965	0.00676192	2.87214	0.00407705	0.0152167	1681.04	1181.37	1687.86	-0.0132662	0.0623011	-0.0395704	0.0305873	0.0296859	0.0393687	-0.433716	2.09868	-1.00512	0.664494	0.0358455	0.314838	0.925967	0.306968	0.994337	1708.17	1191.28	1796.56	0.0149249	0.0651661	0.020826
735266	Mir592	microRNA 592	6	-27936654	443	27.94	1	0.958849	0.337635	0.912325	0.0735706	0.941352	0.998411	1.67589	0.0937593	0.316773	-2.52761	0.0114841	0.0489368	0.812748	0.416363	0.641497	-0.210252	0.833471	0.923636	723.291	648.473	685.362	-0.0173337	0.0174933	0.0209456	0.0308383	0.0264034	0.0302037	-0.562082	0.662538	0.69348	0.57406	0.507627	0.488009	0.911814	0.880462	0.994337	715.418	644.112	694.976	0.00393758	-0.0230235	0.030454
100124452	Mir598	microRNA 598	14	63727188	444	63.73	1	-0.262352	0.79305	0.974021	0.10897	0.913226	0.998411	2.30371	0.0212388	0.116814	-1.48258	0.138187	0.312738	2.16061	0.0307252	0.0849884	1.61733	0.105808	0.224901	2565.32	1620.2	2967.22	0.0242587	0.0117108	-0.0303429	0.0306906	0.0230469	0.0345139	0.790428	0.508129	-0.87915	0.429278	0.611363	0.37932	0.880672	0.920709	0.994337	2517.18	1613.33	3126.58	0.00996942	-0.0209375	0.0419707
102465959	Mir6236	microRNA 6236	9	110281286	445	110.28	1	0.403469	0.686603	0.954414	0.0269804	0.978475	0.998411	0.302625	0.762176	0.919075	1.52407	0.127492	0.30371	-0.69066	0.489779	0.706297	-0.0057963	0.995375	0.99748	377.083	600.221	3991.76	0.0263343	0.0209523	0.00359402	0.0517459	0.0449328	0.0344624	0.508915	0.466304	0.104288	0.610812	0.640998	0.916941	0.922637	0.934706	0.994337	344.068	596.84	4055.56	-0.0533232	-0.00568075	0.00673501
102465148	Mir6239	microRNA 6239	14	-117953742	448	117.95	1	0.788708	0.430283	0.912325	1.76718	0.0771989	0.54336	0.357563	0.72067	0.899412	1.95447	0.0506454	0.155554	0.170389	0.864704	0.937668	1.1152	0.264764	0.450571	15.4823	13.9687	423.067	-0.0615498	0.0291006	0.0173732	0.0510158	0.049844	0.0326829	-1.20648	0.583832	0.531569	0.227631	0.559333	0.595025	0.825319	0.912395	0.994337	16.7572	14.7339	435.53	0.000209777	0.111348	0.0434962
102465227	Mir6418	microRNA 6418	5	-137529479	516	137.53	1	1.00401	0.315376	0.901869	-0.735836	0.461831	0.95107	-2.65894	0.00783865	0.0532759	-3.21273	0.00131482	0.0079732	-3.38459	0.000712848	0.00340583	-4.5004	6.78264e-06	4.59281e-05	55.1408	49.1367	38.6843	-0.0162059	0.0161446	0.0411701	0.0455323	0.0436926	0.0391956	-0.355921	0.369503	1.05038	0.7219	0.711753	0.293546	0.949762	0.956995	0.994337	55.2933	48.3662	36.5463	-0.0259182	-0.0312675	-0.0215271
102465258	Mir6516	microRNA 6516	11	117077347	520	117.08	1	-0.395316	0.69261	0.954602	0.540575	0.588801	0.996756	-1.3744	0.169317	0.491332	-2.59148	0.00955638	0.0422446	-3.74466	0.000180641	0.00104199	-3.98709	6.6888e-05	0.000377439	68.7402	60.3464	75.7914	-0.0335933	-0.00814158	-0.0138042	0.0424205	0.0392388	0.0392641	-0.791913	-0.207488	-0.351573	0.428411	0.835629	0.725158	0.880672	0.96724	0.994337	69.2261	62.4982	76.021	-0.0205094	0.0545107	-0.020973
100124468	Mir653	microRNA 653	6	-3721300	119	3.72	2	-1.39408	0.163293	0.82766	-0.684863	0.493431	0.970482	-0.677662	0.497986	0.793089	-1.53715	0.124257	0.298343	1.00596	0.314437	0.533078	0.230252	0.817896	0.917223	21.9652	13.5127	28.103	-0.0746172	-0.0528722	-0.0305175	0.0519447	0.0469955	0.0360522	-1.43647	-1.12505	-0.84648	0.150867	0.260569	0.397285	0.691815	0.713535	0.994337	20.9207	13.8237	29.1154	-0.0990167	-0.0560083	-0.00862534
102466676	Mir6538	microRNA 6538	12	-26414900	521	26.41	1	1.36156	0.173337	0.828165	-0.453574	0.650135	0.998411	1.06717	0.285895	0.606485	3.1338	0.00172558	0.00995363	-1.07957	0.280333	0.48929	1.19028	0.233936	0.412214	4.14525	7.9135	15.8579	0.0647214	0.0366329	0.0426821	0.042712	0.0477154	0.0368648	1.5153	0.767737	1.1578	0.129698	0.442643	0.246946	0.656856	0.84724	0.994337	3.49927	7.58105	14.4494	0.00184132	-0.003026	-0.0275282
102466172	Mir6540	microRNA 6540	16	-42303361	523	42.3	1	0.657456	0.510888	0.923521	2.2345	0.0254499	0.446788	3.37448	0.000739542	0.00813496	3.76719	0.000165098	0.00125954	3.41102	0.000647201	0.00315594	5.22053	1.7841e-07	1.69133e-06	221.981	163.814	130.194	-0.00455679	0.0161007	0.0153588	0.0363477	0.032315	0.0355905	-0.125366	0.498242	0.431541	0.900233	0.618314	0.666075	0.998423	0.924526	0.994337	228.803	171.983	128.976	0.0464974	0.11822	-0.0157527
751555	Mir665	microRNA 665	12	109586313	1	98.53	59	0.00411226	0.996719	0.998831	0.74305	0.457452	0.95107	0.274845	0.783435	0.919075	2.01734	0.0436596	0.137684	2.88519	0.00391173	0.0155092	3.09666	0.00195714	0.00828288	222.715	110.772	166.223	0.0502073	0.00611346	-0.00594442	0.030161	0.0359195	0.036162	1.66464	0.170199	-0.164383	0.0959841	0.864854	0.869429	0.60278	0.96724	0.994337	216.587	111.792	171.428	-0.0225726	0.014617	0.0287503
751521	Mir666	microRNA 666	12	109717084	1	98.53	59	1.22655	0.219993	0.858298	1.8577	0.0632118	0.511898	2.33383	0.0196044	0.110391	5.52894	3.2218e-08	4.61791e-07	3.4265	0.000611423	0.00301253	5.17916	2.22889e-07	2.03172e-06	3023.5	1948.77	655.585	-0.0197514	0.0332214	0.00925843	0.0327281	0.0222164	0.0386983	-0.603499	1.49535	0.239247	0.546176	0.134822	0.810914	0.897087	0.560937	0.994337	2990.63	1970.91	666.569	-0.0109803	0.0458173	0.0264389
751552	Mir667	microRNA 667	12	109720005	1	98.53	59	1.36616	0.171888	0.828165	1.84647	0.0648239	0.511898	1.33614	0.181503	0.496249	4.35728	1.3169e-05	0.000129769	3.39142	0.000695325	0.00335601	4.36595	1.2657e-05	8.21839e-05	3263.46	1713.65	2097.51	0.0181495	0.0237943	0.0260023	0.0328644	0.0256085	0.0259274	0.552255	0.929158	1.00289	0.580774	0.352807	0.315916	0.911814	0.787546	0.994337	3172.85	1725.09	2146.98	0.0184325	0.0232399	0.0570409
751523	Mir668	microRNA 668	12	109734731	1	98.53	59	2.81862	0.00482307	0.336429	2.20763	0.0272698	0.461639	3.77567	0.000159578	0.00222001	5.85091	4.889e-09	7.94533e-08	2.21533	0.0267374	0.0748332	4.80987	1.5103e-06	1.15465e-05	4561.27	3087.03	2153.59	0.00689518	0.0582558	0.0587936	0.0270519	0.030911	0.027977	0.254887	1.88463	2.1015	0.79881	0.0594797	0.0355973	0.986199	0.411984	0.994337	4637.7	3091.52	2168.71	0.0256406	0.0486509	0.053584
735259	Mir670	microRNA 670	2	-94261299	29	31.42	3	0.686889	0.492153	0.923521	-0.0464831	0.962925	0.998411	1.68085	0.0927915	0.315758	-0.0810891	0.935371	0.976668	1.32331	0.185731	0.366044	1.25829	0.208287	0.380238	65.7857	30.0382	50.5504	-0.0715515	0.0168356	0.0234257	0.0441088	0.0468602	0.0382688	-1.62216	0.359273	0.612135	0.104769	0.719391	0.540449	0.616826	0.956995	0.994337	67.7754	29.1641	51.7448	-0.0396972	-0.0656501	0.0472783
751535	Mir672	microRNA 672	X	-104116174	535	104.12	1	-2.60281	0.00924645	0.336429	0.120196	0.904328	0.998411	0.806496	0.419957	0.722326	-1.01432	0.310431	0.526997	1.18461	0.236171	0.438074	1.10224	0.270355	0.456044	199.194	167.344	119.21	0.128326	-0.0991529	-0.0222479	0.0390665	0.0322588	0.0366369	3.28482	-3.07367	-0.607255	0.00102048	0.00211445	0.543682	0.0549616	0.0961386	0.994337	187.013	173.807	124.055	0.0147819	-0.0187374	0.0278131
751547	Mir673	microRNA 673	12	109571989	1	98.53	59	1.49838	0.134034	0.8098	-0.00805224	0.993575	0.998411	-4.34307	1.40504e-05	0.000288949	-7.73351	1.04621e-14	2.7492e-13	-12.3435	5.27889e-35	2.49692e-33	-8.96696	3.048e-19	7.60395e-18	1866.2	1386.6	861.266	0.0233111	0.0488454	-0.00630988	0.0257812	0.0208786	0.0286204	0.904192	2.3395	-0.220468	0.365894	0.0193096	0.825507	0.880672	0.24729	0.994337	1890.8	1392.44	840.528	0.0302288	0.042911	-0.0609181
732489	Mir674	microRNA 674	2	117185126	536	117.19	1	-1.07076	0.284277	0.901869	-1.29444	0.195512	0.745805	-6.31551	2.69278e-10	1.1579e-08	-7.64695	2.05808e-14	5.12355e-13	-12.3197	7.09373e-35	3.0503e-33	-9.4086	5.02812e-21	1.58889e-19	2111.05	1670.32	1482.74	0.00269774	-0.0292427	0.00266223	0.0233678	0.0182799	0.0311602	0.115447	-1.59972	0.0854369	0.908091	0.109661	0.931914	0.998423	0.521719	0.994337	2144.37	1703.13	1423.11	0.00504954	0.00580118	-0.0800446
751534	Mir676	microRNA 676	X	100381096	537	100.38	1	1.82746	0.0676305	0.678713	1.60367	0.108786	0.636762	2.25454	0.0241619	0.125589	6.02352	1.70662e-09	2.98974e-08	3.95572	7.63043e-05	0.000508337	5.43375	5.51818e-08	5.68612e-07	1637.76	1549.72	1003.96	0.0319029	0.0489407	0.0143042	0.0280514	0.0232236	0.0299845	1.1373	2.10737	0.477053	0.255411	0.0350857	0.633325	0.838418	0.306968	0.994337	1618.52	1554.22	1024.52	0.0240751	0.0392887	0.0402758
102466799	Mir6769b	microRNA 6769b	8	-71631046	538	71.63	1	0.652906	0.513817	0.923521	-0.471615	0.637202	0.998411	-3.13996	0.00168972	0.0156713	-2.71747	0.0065783	0.0302091	-3.79519	0.000147531	0.000872276	-4.59447	4.3386e-06	3.02426e-05	59.6356	34.8219	56.534	0.00525826	0.0497857	-0.0072088	0.0438514	0.0448386	0.0385535	0.119911	1.11033	-0.186982	0.904554	0.266857	0.851675	0.998423	0.7189	0.994337	60.7679	34.1348	56.0471	0.0257515	-0.00950815	-0.0218305
751518	Mir677	microRNA 677	10	128085285	539	128.09	1	-0.347428	0.72827	0.954602	-0.0437574	0.965098	0.998411	-0.426751	0.669561	0.881815	-0.553882	0.57966	0.751176	0.60644	0.544223	0.739082	-0.0609383	0.951408	0.977928	33.0011	32.1835	39.6455	0.0680913	-0.0194046	-0.00261905	0.0501819	0.0456875	0.039318	1.35689	-0.424725	-0.0666118	0.174817	0.671037	0.946891	0.735166	0.952869	0.994337	31.8568	31.5278	42.8557	0.0139199	-0.0986515	0.0769592
751539	Mir679	microRNA 679	12	109715576	1	98.53	59	0.202036	0.839888	0.975627	1.51151	0.130658	0.652018	3.07665	0.00209344	0.018683	5.44664	5.13305e-08	6.93696e-07	5.84879	4.95164e-09	6.33006e-08	7.60887	2.76494e-14	4.68065e-13	46.9942	35.807	29.2689	0.0399991	-0.0172582	0.0260926	0.0466265	0.0441988	0.0385876	0.857861	-0.390469	0.676191	0.390969	0.69619	0.498919	0.880672	0.956995	0.994337	45.8993	36.4655	31.4422	0.00653618	0.0109827	0.0892008
102466987	Mir6896	microRNA 6896	1	34117358	550	34.12	1	-0.555867	0.578302	0.923521	-0.375222	0.707496	0.998411	-1.0886	0.276333	0.605117	1.37749	0.16836	0.360192	-1.28226	0.199751	0.388316	-0.590766	0.554677	0.730535	20.3953	19.5715	15.67	-0.00280385	-0.0619457	0.0178135	0.0516468	0.049049	0.0373589	-0.054289	-1.26293	0.47682	0.956705	0.206613	0.63349	0.998423	0.65836	0.994337	20.3534	20.2691	15.1636	-0.00843985	-0.0224086	-0.00837185
102466760	Mir6899	microRNA 6899	1	-64042437	553	64.04	1	0.159676	0.873136	0.975627	0.556531	0.577848	0.992391	-0.290126	0.77172	0.919075	0.676854	0.498499	0.6935	-0.104762	0.916565	0.959148	0.156874	0.875344	0.94729	12.8533	10.8524	11.0746	-0.00413354	-0.0396301	0.0364979	0.0519282	0.0502063	0.0359528	-0.0796011	-0.789345	1.01516	0.936555	0.42991	0.310029	0.998423	0.84724	0.994337	12.3145	11.1748	11.1073	-0.0221468	-0.0178021	0.0468733
102465544	Mir6902	microRNA 6902	1	93346091	51	93.32	3	-0.0559604	0.955373	0.982373	-0.00376872	0.996993	0.998411	0.207045	0.835975	0.943714	-0.214115	0.830457	0.919921	-0.00238927	0.998094	0.998398	-0.050957	0.95936	0.977928	2.49008	2.32631	3.07075	-0.0166031	-0.00336664	0.000242832	0.0379889	0.0376198	0.0234591	-0.437051	-0.0894912	0.0103513	0.662074	0.928692	0.991741	0.925741	0.978519	0.994337	2.60157	2.39319	3.02995	-0.00325325	0.00890071	-0.00443205
102465546	Mir6906	microRNA 6906	10	60126775	559	60.13	1	-1.62158	0.104894	0.750039	-0.0795024	0.936633	0.998411	-1.35186	0.176419	0.496249	-1.77327	0.076184	0.208295	-1.95184	0.0509575	0.131343	-2.35685	0.0184308	0.0535962	10.2256	11.3437	7.92809	-0.0363136	-0.0561307	-0.038556	0.0516112	0.0496857	0.0331369	-0.703599	-1.12972	-1.16354	0.481683	0.258596	0.244612	0.880672	0.712731	0.994337	10.6101	11.8381	8.73635	-0.00794886	-0.00973211	0.00103405
102466762	Mir6908	microRNA 6908	10	-78445094	52	26.14	3	-1.0132	0.310965	0.901869	-0.234469	0.814621	0.998411	-1.72453	0.0846122	0.298668	-1.3554	0.175289	0.368497	-1.7746	0.0759636	0.176999	-2.39615	0.0165685	0.0493927	6.58272	5.33711	3.90927	-0.0602274	-0.0786318	0.00864669	0.0485944	0.0450611	0.0277026	-1.23939	-1.74501	0.312126	0.215201	0.0809839	0.754945	0.804443	0.455352	0.994337	7.61625	5.68485	3.89869	0.0307467	-0.0437879	0.00916381
102466207	Mir6911	microRNA 6911	10	80278163	563	80.28	1	-1.36815	0.171266	0.828165	0.689834	0.490299	0.970482	0.276131	0.782448	0.919075	-1.57579	0.115074	0.281194	-0.997141	0.318696	0.538369	-1.21452	0.224551	0.397154	32.2313	39.1183	37.2954	0.0315692	-0.0279056	-0.0514414	0.0501263	0.0445036	0.039334	0.629793	-0.62704	-1.30781	0.52883	0.530633	0.190938	0.892756	0.894186	0.994337	30.6993	41.0165	39.1068	-0.0278434	0.0626935	-0.0116847
102466763	Mir6913	microRNA 6913	10	81386346	24	27.08	3	1.37872	0.167982	0.82766	0.0314701	0.974895	0.998411	0.821754	0.411217	0.715094	-0.545156	0.585647	0.752747	0.416068	0.67736	0.824993	0.244035	0.807204	0.910987	10.7661	8.456	13.8533	-0.0445985	0.109923	-0.00956617	0.0514744	0.0496994	0.0365189	-0.86642	2.21175	-0.261951	0.38626	0.0269837	0.793359	0.880672	0.27629	0.994337	10.8656	7.59526	14.3947	-0.0222087	-0.0251567	0.0171543
102465551	Mir6914	microRNA 6914	10	128382837	137	128.39	2	-0.220525	0.825462	0.975627	0.224863	0.822085	0.998411	0.599668	0.548728	0.827467	1.84267	0.0653767	0.186284	-0.0934732	0.925528	0.962142	0.810546	0.417626	0.608776	13.4224	9.12037	14.8633	0.0661977	-0.0419971	0.020145	0.0519585	0.0497585	0.0378559	1.27405	-0.844019	0.532149	0.202646	0.398659	0.594623	0.797575	0.816384	0.994337	13.5133	9.25423	15.2722	0.0639835	-0.0395666	0.0398006
102465979	Mir6915	microRNA 6915	10	128388831	137	128.39	2	-0.144231	0.885318	0.975627	-0.0895619	0.928635	0.998411	-0.427596	0.668945	0.881815	-0.799641	0.423919	0.633402	-0.603367	0.546265	0.739082	-0.833224	0.404719	0.597622	4.13275	3.48131	3.52728	-0.0248142	0.0150414	-0.0148976	0.0436103	0.0418288	0.0264343	-0.568998	0.359595	-0.563568	0.569357	0.71915	0.573048	0.911814	0.956995	0.994337	4.33795	3.48233	3.65378	-0.00352581	0.0106885	-0.0097323
102466765	Mir6919	microRNA 6919	11	50232244	138	0.06	2	0.136819	0.891174	0.975627	-0.870261	0.384158	0.90511	-1.09652	0.272851	0.603078	-1.26251	0.206766	0.421554	-1.35954	0.173976	0.347217	-1.84352	0.0652524	0.151616	2.62245	1.74024	2.06489	-0.0381692	0.0218938	-0.00962535	0.0366425	0.0339237	0.0213001	-1.04166	0.645383	-0.451891	0.297568	0.518679	0.651347	0.850993	0.88771	0.994337	2.78947	1.48267	2.23805	-0.00930117	-0.0819651	0.00203575
102465555	Mir6921	microRNA 6921	11	-60200537	139	60.2	2	0.879504	0.379128	0.912325	0.590678	0.554736	0.989732	0.36733	0.713373	0.895027	-0.11318	0.909888	0.971506	-0.203793	0.838516	0.930668	-0.00221241	0.998235	0.998235	3.69985	3.80215	3.72273	-0.0182145	0.0743862	-0.0130788	0.0439629	0.0430611	0.0270419	-0.414314	1.72746	-0.483651	0.678644	0.0840855	0.628634	0.932384	0.455352	0.994337	3.66021	3.50086	4.10548	-0.0169721	0.0356145	0.0131798
102466767	Mir6928	microRNA 6928	11	101030339	573	101.03	1	-0.425947	0.670147	0.937809	-1.02735	0.304256	0.853357	-0.900656	0.367771	0.684865	-0.991923	0.321235	0.536905	-0.616498	0.537566	0.739082	-1.16567	0.243749	0.423213	5.7475	7.51388	6.16439	0.0151	-0.0371717	0.00544598	0.0475745	0.0481108	0.0319886	0.317396	-0.772628	0.170248	0.750943	0.439743	0.864815	0.969025	0.84724	0.994337	5.43809	7.46258	6.03844	-0.00970393	-0.0983224	-0.00564395
102465560	Mir6929	microRNA 6929	11	-101419186	574	101.42	1	0.3246	0.745484	0.957481	1.42858	0.153124	0.674439	-0.247233	0.804728	0.926122	-2.08676	0.0369102	0.122087	-1.72219	0.0850357	0.195252	-1.79392	0.0728254	0.165164	4.21916	4.44466	2.66189	0.0380792	-0.023083	0.0237006	0.0429603	0.0450846	0.0244073	0.88638	-0.511992	0.971045	0.375413	0.608656	0.331526	0.880672	0.920709	0.994337	4.06533	4.83129	2.70742	0.0148281	0.0787963	0.0322324
102466988	Mir6931	microRNA 6931	11	-102999847	576	103	1	-0.515908	0.605918	0.923521	-0.55821	0.576701	0.992391	-0.250823	0.801951	0.925177	1.00359	0.315576	0.529317	0.625638	0.531553	0.739082	1.01133	0.311856	0.505462	2.59446	2.11895	3.65832	-0.0394103	-0.0186508	-0.00586293	0.0380166	0.0364112	0.0269713	-1.03666	-0.512228	-0.217376	0.299893	0.608491	0.827915	0.850993	0.920709	0.994337	3.02632	2.19554	3.60481	0.0118781	-0.0247128	-0.0156247
102465562	Mir6932	microRNA 6932	11	107637721	577	107.64	1	-0.142325	0.886823	0.975627	0.857555	0.391138	0.908822	0.300111	0.764092	0.919075	1.29569	0.195082	0.402942	0.550296	0.582116	0.769109	1.06552	0.286642	0.474136	7.95906	5.58665	5.6716	0.0516082	0.000705187	-0.00668116	0.0500132	0.0459358	0.0308414	1.03189	0.0153516	-0.21663	0.302124	0.987752	0.828497	0.850993	0.992808	0.994337	7.27235	6.13622	5.73792	-0.0117696	0.0964217	-0.00279227
102465563	Mir6934	microRNA 6934	11	-119154075	579	119.15	1	-0.147564	0.882686	0.975627	1.11255	0.2659	0.837206	0.269723	0.787374	0.919075	1.09187	0.274892	0.502435	0.937107	0.348703	0.572697	1.35944	0.174006	0.329916	3.85204	2.14578	1.37279	0.00762099	-0.00582111	-0.000831252	0.0433369	0.0359046	0.0178531	0.175855	-0.162127	-0.0465605	0.860408	0.871206	0.962864	0.998423	0.96724	0.994337	3.64896	2.37655	1.52517	-0.00924325	0.0757833	0.013059
102466769	Mir6938	microRNA 6938	12	-85245922	583	85.25	1	-0.376187	0.706778	0.954602	-0.169313	0.86555	0.998411	0.48361	0.628663	0.865627	0.24361	0.807533	0.911606	-0.256729	0.797388	0.915112	0.0233695	0.981356	0.991818	4.32845	2.42392	2.84217	0.0372306	-0.0309296	0.00853835	0.0442835	0.0351725	0.0245806	0.840733	-0.87937	0.347361	0.400497	0.379201	0.72832	0.880672	0.811834	0.994337	4.03984	2.61675	2.69901	0.00613448	-0.00710105	-0.00461025
102466989	Mir6940	microRNA 6940	12	112733321	142	0.04	2	0.189841	0.849433	0.975627	0.525198	0.599445	0.998411	-0.392279	0.694852	0.886437	0.52143	0.602067	0.761438	0.120906	0.903765	0.953807	0.213944	0.830591	0.923636	5.46248	3.28079	2.41623	-0.0423488	-0.0228371	0.0186623	0.0468986	0.0411368	0.0226587	-0.902987	-0.555149	0.823626	0.366533	0.578793	0.410152	0.880672	0.917881	0.994337	5.69657	3.72495	2.07482	-0.0141856	0.0898355	-0.01356
102466770	Mir6943	microRNA 6943	13	55453105	54	18.51	3	-1.16897	0.242414	0.879876	-1.10252	0.270237	0.837206	-0.16355	0.870086	0.970315	0.089645	0.928569	0.97603	0.303483	0.761522	0.885012	0.120134	0.904377	0.959004	3.63073	2.549	3.24609	0.0353716	-0.0651756	0.000971495	0.0425182	0.0385187	0.024991	0.831915	-1.69205	0.0388738	0.405457	0.090636	0.968991	0.880672	0.46944	0.994337	3.38606	2.63698	3.07452	0.00666302	-0.0659176	-0.0215674
102465569	Mir6944	microRNA 6944	13	-55477680	54	18.51	3	0.0719714	0.942625	0.975627	1.12695	0.259764	0.837206	-2.65698	0.00788439	0.0532759	-5.59051	2.26403e-08	3.34651e-07	-6.48712	8.74903e-11	1.29322e-09	-6.31218	2.75141e-10	3.72619e-09	1330.86	1112.29	943.442	0.0369442	-0.0213672	0.0302311	0.0355374	0.0269815	0.0338268	1.03959	-0.79192	0.893703	0.298532	0.428407	0.371481	0.850993	0.84724	0.994337	1347.82	1162.49	915.051	0.0149153	0.075366	-0.0306361
102465570	Mir6945	microRNA 6945	13	-55507624	54	18.51	3	-0.757536	0.448729	0.919608	-0.571808	0.567452	0.989732	-1.07764	0.281194	0.606485	-0.772942	0.439556	0.639724	-0.66481	0.506172	0.721142	-0.902105	0.367001	0.567671	8.63693	6.53341	7.70116	0.000269033	0.00916922	-0.0419358	0.05081	0.0471482	0.0331301	0.00529487	0.194477	-1.26579	0.995775	0.845803	0.205587	0.998423	0.96724	0.994337	9.08918	6.51749	8.065	0.0297732	-0.00906216	-0.0293122
102465571	Mir6946	microRNA 6946	14	20690634	586	20.69	1	-0.177673	0.858979	0.975627	-0.622469	0.533633	0.989732	0.00570905	0.995445	0.997214	-1.27941	0.200752	0.411064	1.10612	0.268675	0.480413	0.536399	0.591682	0.757993	21.4064	18.7663	23.3669	-0.0685457	0.0173362	-0.0235668	0.0518381	0.0489714	0.0389357	-1.3223	0.354007	-0.605275	0.186067	0.723334	0.544996	0.772433	0.956995	0.994337	22.3783	18.7611	23.263	-0.0167308	-0.00664948	-0.0359537
102466771	Mir6948	microRNA 6948	14	-54643048	136	54.63	2	0.458614	0.646511	0.929042	0.687738	0.491618	0.970482	0.495071	0.62055	0.863294	1.43146	0.152299	0.33197	-0.53203	0.594705	0.772526	0.209574	0.834	0.923636	24.7641	30.8493	24.7555	0.0242739	-0.00695127	0.0309735	0.0504131	0.0467885	0.0388555	0.4815	-0.148568	0.797146	0.630161	0.881895	0.425366	0.922637	0.968234	0.994337	25.4355	31.288	25.062	0.0362036	0.00580004	0.040203
102466772	Mir6952	microRNA 6952	15	-76064827	37	25.34	3	1.60965	0.107474	0.750039	-0.571014	0.56799	0.989732	-0.234709	0.814434	0.932754	-0.218528	0.827018	0.918261	1.21141	0.225739	0.425397	0.762022	0.446047	0.636826	3.06683	1.98891	1.80512	-0.00443393	0.0846647	-0.000902213	0.0411864	0.0364697	0.0199954	-0.107655	2.32151	-0.045121	0.914269	0.0202594	0.964011	0.998423	0.24729	0.994337	2.8957	1.55117	1.73524	-0.0154729	-0.0227691	-0.0114094
102465575	Mir6953	microRNA 6953	15	76248190	37	25.34	3	2.5647	0.0103266	0.34889	0.869133	0.384774	0.90511	1.68423	0.0921379	0.315758	3.03901	0.00237355	0.0133654	1.08179	0.279346	0.48929	2.26196	0.0236999	0.0664719	30.1026	23.5465	23.0602	-0.00919488	0.0973119	0.0615396	0.0502521	0.0474499	0.0390432	-0.182975	2.05084	1.57619	0.854818	0.0402828	0.114981	0.996582	0.318084	0.994337	30.4665	21.9848	23.3686	0.00752632	-0.0287371	0.0792023
102465578	Mir6958	microRNA 6958	15	-89185464	55	89.22	3	1.75691	0.0789339	0.742626	1.43243	0.15202	0.674439	0.559892	0.575553	0.827467	1.13628	0.255841	0.479358	1.0938	0.274045	0.48548	1.40033	0.161416	0.309762	12.6948	8.45224	8.61885	0.0374898	0.0686203	0.038418	0.0519296	0.0496225	0.0348686	0.721936	1.38285	1.10179	0.470334	0.166712	0.270551	0.880672	0.610707	0.994337	12.2119	8.41622	8.57198	0.000865706	0.0803816	0.0410632
102465981	Mir6959	microRNA 6959	15	-89305657	55	89.22	3	-0.549419	0.582718	0.923521	0.865273	0.386889	0.90511	0.267547	0.789048	0.919075	0.0677169	0.946011	0.977575	-0.162057	0.871261	0.938739	0.211944	0.832151	0.923636	3.07763	2.92901	1.94944	0.0321043	-0.0398891	0.00399311	0.0394246	0.0412133	0.0209201	0.814322	-0.967869	0.190874	0.41546	0.33311	0.848624	0.880672	0.777379	0.994337	3.02665	3.45085	1.93759	0.0113649	0.082022	0.00332644
102466774	Mir6962	microRNA 6962	15	101193868	89	101.28	2	0.607577	0.543468	0.923521	1.69849	0.0894153	0.572741	-0.402753	0.68713	0.884886	0.196576	0.844159	0.928575	1.28065	0.200315	0.388316	1.33265	0.182648	0.340846	3.62418	1.79472	3.09328	0.000946517	0.0518202	-0.0164148	0.0427882	0.0339071	0.0245342	0.022121	1.5283	-0.669058	0.982351	0.126438	0.503459	0.998423	0.556562	0.994337	3.63971	1.86718	3.5835	0.00398705	0.113042	0.0255446
102466775	Mir6963	microRNA 6963	15	-103350454	75	0.03	2	-0.179335	0.857675	0.975627	-1.48845	0.136632	0.652018	-2.70836	0.00676162	0.0484582	-3.59853	0.000320026	0.0023288	-3.80387	0.000142455	0.000852927	-5.19814	2.01288e-07	1.87079e-06	4.22477	5.0814	2.78474	-0.033594	-0.0238929	0.00636888	0.0439786	0.0460819	0.0240452	-0.763871	-0.518489	0.264871	0.444944	0.604117	0.791108	0.880672	0.920709	0.994337	4.78067	4.66991	2.71345	0.021943	-0.158832	0.0004171
102465584	Mir6968	microRNA 6968	17	26935471	46	9.03	3	-1.92448	0.0542943	0.675269	0.236983	0.81267	0.998411	0.268847	0.788048	0.919075	-1.16536	0.243873	0.47666	-1.61316	0.106709	0.236964	-1.48807	0.136732	0.273464	4.14355	3.32343	3.27363	0.0200439	-0.0334064	-0.0494662	0.0423645	0.0424217	0.0255753	0.47313	-0.787484	-1.93414	0.636121	0.430999	0.0530955	0.922637	0.84724	0.994337	4.35161	3.57554	3.95744	0.0313107	0.0208037	0.00201269
102466777	Mir6971	microRNA 6971	17	-34841808	56	34.85	3	-0.65912	0.509819	0.923521	-0.594128	0.552427	0.989732	0.133497	0.893801	0.970315	-1.14551	0.251996	0.479358	-0.682481	0.494935	0.709407	-0.816579	0.414169	0.605914	17.7569	18.5765	8.94129	-0.0237562	-0.00314574	-0.0306631	0.0519921	0.0496098	0.0352966	-0.456919	-0.0634097	-0.868726	0.647729	0.94944	0.384997	0.922637	0.980849	0.994337	17.9673	19.2306	8.55432	-0.00824859	0.0596242	-0.0782912
102466778	Mir6976	microRNA 6976	17	-46553826	599	46.55	1	0.235492	0.813827	0.974021	0.319049	0.749689	0.998411	-0.978443	0.327855	0.659896	-1.08894	0.27618	0.502435	-0.851226	0.394644	0.617389	-1.24547	0.212958	0.382357	8.60971	6.50432	7.53817	-0.0692504	0.00230932	0.00938533	0.0503515	0.0481811	0.0329187	-1.37534	0.04793	0.285107	0.169026	0.961772	0.775562	0.735166	0.986916	0.994337	9.16806	6.46428	7.71999	-0.0128955	-0.0176144	0.0291879
102465590	Mir6977	microRNA 6977	17	-56418845	145	0.09	2	0.906014	0.364928	0.912325	0.526218	0.598737	0.998411	-1.22916	0.219013	0.537333	-0.628239	0.529848	0.724329	-0.123546	0.901675	0.953807	-0.630272	0.528517	0.706858	8.29612	5.83424	5.29936	0.0208111	0.0461812	0.00889164	0.0499852	0.0468799	0.0300188	0.416346	0.985095	0.296202	0.677157	0.324577	0.767076	0.932384	0.777379	0.994337	8.4113	5.66054	5.28708	0.0215652	0.0399648	0.00824545
102465593	Mir6982	microRNA 6982	18	60958072	50	60.91	3	-0.417883	0.676033	0.943255	-0.00376887	0.996993	0.998411	0.476851	0.633468	0.865627	2.213	0.0268976	0.0935484	-0.560346	0.575244	0.764298	0.839719	0.401066	0.596933	3.54186	2.00261	1.86536	-0.0180983	-0.00843541	-0.00740448	0.0403842	0.0356377	0.0209002	-0.448154	-0.236699	-0.354277	0.654042	0.81289	0.723131	0.922637	0.96724	0.994337	3.26485	2.04809	2.00689	-0.0320498	-0.0031654	0.00124059
102465595	Mir6985	microRNA 6985	19	-4263817	603	4.26	1	0.809706	0.418109	0.912325	0.870178	0.384203	0.90511	1.10516	0.26909	0.602162	1.6749	0.0939537	0.246889	0.68758	0.491717	0.706937	1.34406	0.17893	0.335228	8.51264	7.65364	4.88709	-0.00460627	0.0235126	0.0192264	0.0501187	0.0489476	0.0289234	-0.0919072	0.480363	0.664734	0.926772	0.630969	0.50622	0.998423	0.931619	0.994337	8.75958	7.95713	4.66359	0.0168034	0.0897968	0.000153909
102466780	Mir6986	microRNA 6986	19	-4623897	604	4.62	1	-0.595439	0.55155	0.923521	-0.142215	0.88691	0.998411	0.268406	0.788387	0.919075	0.687987	0.491461	0.689795	-0.0980946	0.921857	0.960887	0.328456	0.742567	0.873391	4.10354	5.39107	2.00816	0.058737	-0.0238232	-0.00715362	0.0446759	0.0469485	0.0213768	1.31474	-0.507433	-0.334645	0.188598	0.611851	0.737893	0.772433	0.920709	0.994337	4.00752	5.78313	1.90062	0.0296195	0.0575622	-0.0279719
102465597	Mir6988	microRNA 6988	19	6051333	606	6.05	1	1.11974	0.262826	0.887977	2.46415	0.013734	0.325496	1.47922	0.139081	0.424134	0.563204	0.573296	0.74497	0.431858	0.665845	0.820168	0.739567	0.459563	0.650247	33.8141	32.6451	26.6632	-0.0407242	0.0109315	0.0525907	0.0491577	0.0445942	0.0392934	-0.82844	0.245134	1.33841	0.407421	0.806353	0.180762	0.880672	0.96724	0.994337	37.0191	33.7158	27.5601	0.0583604	0.0780085	0.0909911
102466213	Mir6990	microRNA 6990	19	-6914195	120	6.87	2	1.48021	0.138818	0.8098	1.23413	0.217156	0.764042	0.53647	0.591633	0.842669	2.394	0.0166658	0.0656912	0.254603	0.79903	0.915112	1.58256	0.113522	0.237046	6.49215	4.55904	2.76947	0.0375725	0.128296	-0.0169587	0.0489957	0.0460491	0.0244807	0.766854	2.78607	-0.69274	0.443169	0.00533518	0.488473	0.880672	0.136059	0.994337	6.73878	4.40751	2.86716	0.0415344	0.155977	-0.011028
102465601	Mir6994	microRNA 6994	19	11923727	609	11.92	1	0.341667	0.732601	0.954602	-0.368039	0.712844	0.998411	0.0655187	0.947761	0.98274	0.321421	0.747891	0.864921	-0.505314	0.613338	0.784078	-0.229431	0.818534	0.917223	5.67281	4.39344	4.9637	-0.0514214	0.00559853	0.0102655	0.0461561	0.0447274	0.028673	-1.11408	0.12517	0.35802	0.265247	0.900389	0.720328	0.838418	0.972668	0.994337	5.96356	4.43183	4.58443	-0.0146806	0.0126468	-0.0256578
102465602	Mir6996	microRNA 6996	2	-26470058	28	8.82	3	-0.350455	0.725998	0.954602	0.283632	0.776692	0.998411	1.34763	0.177777	0.496249	1.03693	0.299767	0.52356	-0.930085	0.352327	0.576646	0.361951	0.717388	0.86379	3.50306	3.14745	1.60321	-0.0167686	-1.16327e-05	-0.00960352	0.0414012	0.0403479	0.0193882	-0.405026	-0.00028831	-0.495329	0.685458	0.99977	0.620368	0.93852	0.99977	0.994337	3.4622	3.2689	1.69889	-0.0161363	0.0408213	-0.00425719
723902	Mir7-1	microRNA 7-1	13	-58392778	129	58.35	2	-1.48492	0.137565	0.8098	-1.42386	0.154487	0.674439	-0.744566	0.456534	0.768472	-3.32774	0.000875539	0.00567302	-2.55669	0.0105675	0.0340028	-3.25289	0.00114238	0.00501379	455.58	274.47	504.506	0.00160439	-0.0364837	-0.0248986	0.0292884	0.0276634	0.0318742	0.0547789	-1.31884	-0.781153	0.956315	0.187221	0.434713	0.998423	0.651407	0.994337	455.001	276.811	505.062	-0.0302979	-0.0331885	-0.0307256
723884	Mir7-2	microRNA 7-2	7	78888276	613	78.89	1	1.4477	0.147702	0.82192	2.89774	0.00375866	0.178813	5.21097	1.8786e-07	5.92384e-06	8.11641	4.80166e-16	1.33599e-14	8.47371	2.37702e-17	6.24627e-16	10.8363	2.31525e-27	1.09743e-25	125.771	71.4257	94.7593	-0.0432513	0.0472671	0.036799	0.0389662	0.0426513	0.0391842	-1.10997	1.10822	0.939128	0.267012	0.267766	0.347665	0.838418	0.7189	0.994337	127.365	73.7805	98.4399	-0.0169656	0.125121	0.0769479
735285	Mir700	microRNA 700	4	-135416554	614	135.42	1	-1.58942	0.111965	0.750039	-1.41209	0.157923	0.674439	-1.25712	0.208709	0.533914	-1.86717	0.0618781	0.178465	-1.01697	0.309169	0.527931	-1.89572	0.0579966	0.138143	337.475	217.21	157.816	0.025089	-0.0554097	-0.022815	0.0349393	0.0339574	0.0370347	0.718076	-1.63174	-0.616042	0.472711	0.102734	0.537867	0.880672	0.503005	0.994337	328.044	218.284	158.929	-0.0151265	-0.0660945	-0.0177014
102466783	Mir7000	microRNA 7000	2	-92387383	90	0.1	2	0.379799	0.704095	0.954602	-0.360081	0.718787	0.998411	0.0602611	0.951948	0.98274	-0.0911191	0.927398	0.97603	-2.4325	0.014995	0.0462801	-1.70284	0.0885982	0.195328	13.3562	10.8698	11.2657	0.0111913	0.0610031	-0.024471	0.0517517	0.0502145	0.0361072	0.216251	1.21485	-0.677733	0.828792	0.224423	0.497941	0.99026	0.67674	0.994337	14.0614	10.3054	11.5807	0.0455697	-0.00989842	-0.0165255
102466784	Mir7004	microRNA 7004	2	-168640695	617	168.64	1	1.12555	0.260356	0.887977	0.212278	0.83189	0.998411	0.422071	0.672973	0.881815	1.54556	0.122211	0.294926	-0.181448	0.856016	0.935094	0.458176	0.646826	0.815414	9.30102	7.2533	5.28071	-0.010046	0.0465255	0.019523	0.0504423	0.0492496	0.0301709	-0.199157	0.944688	0.647081	0.84214	0.344818	0.51758	0.99026	0.785185	0.994337	9.97121	6.62625	5.84395	0.0225925	-0.0983426	0.0654067
102465608	Mir7006	microRNA 7006	2	-181587899	618	181.59	1	-0.72637	0.467612	0.923521	0.212523	0.831699	0.998411	1.52024	0.128452	0.399721	0.974979	0.329571	0.54316	2.08588	0.0369896	0.0996851	2.48404	0.0129901	0.0402438	14.7584	10.2214	11.6627	-0.0152732	-0.0329694	-0.0133499	0.0520324	0.050081	0.0361863	-0.293532	-0.658322	-0.368921	0.769116	0.510332	0.712187	0.982765	0.880462	0.994337	15.0304	10.5122	12.2491	0.00174299	-0.00441966	0.0160695
102465610	Mir7008	microRNA 7008	3	31038965	620	31.04	1	1.34263	0.179392	0.840121	0.598905	0.549236	0.989732	-0.992373	0.321016	0.65287	-1.02771	0.304088	0.52356	0.0849784	0.932279	0.96567	-0.578082	0.563209	0.736243	8.28994	8.74372	3.64265	-0.00325131	0.0632406	0.0166195	0.0504804	0.0495323	0.0267189	-0.0644073	1.27675	0.622013	0.948646	0.201689	0.533933	0.998423	0.65836	0.994337	8.85394	8.60732	3.40956	0.0224948	0.0653856	-0.00181882
102466991	Mir7010	microRNA 7010	3	-82106246	623	82.11	1	-1.69874	0.0893688	0.742626	-0.125784	0.899903	0.998411	-0.881305	0.378153	0.695978	-1.63133	0.102822	0.257326	-1.83074	0.0671388	0.160387	-2.05631	0.0397531	0.102407	9.30904	6.89033	7.32344	0.0272974	-0.048997	-0.0459859	0.050909	0.0480354	0.0332663	0.5362	-1.02002	-1.38236	0.59182	0.307719	0.166862	0.918497	0.76282	0.994337	9.01844	7.16051	8.2318	0.0037254	-0.0332002	0.0115673
102465613	Mir7013	microRNA 7013	3	95004167	625	95	1	0.318004	0.750482	0.957481	1.59587	0.110519	0.637073	0.562207	0.573975	0.827467	-1.38398	0.166365	0.357686	0.37918	0.704555	0.849939	-0.107953	0.914033	0.959905	4.03024	2.90272	2.58314	-0.0222986	-0.00469085	0.0132759	0.0430036	0.0390988	0.0233032	-0.518527	-0.119974	0.5697	0.60409	0.904503	0.568881	0.922637	0.974387	0.994337	4.46663	3.31921	2.59709	0.0183845	0.123028	0.0196026
102465614	Mir7015	microRNA 7015	4	-120973258	627	120.97	1	0.445141	0.656218	0.929314	1.07738	0.281312	0.85114	-2.20019	0.0277932	0.138381	-1.87293	0.0610784	0.17846	-2.33986	0.0192911	0.0572715	-2.65247	0.00799051	0.0270536	156.294	128.887	140.808	-0.0130067	0.00761471	0.0144544	0.0346725	0.0328857	0.0363198	-0.37513	0.231551	0.397974	0.707563	0.816887	0.690649	0.949466	0.96724	0.994337	163.61	130.333	145.033	0.0578423	0.014772	0.0457014
102466788	Mir7019	microRNA 7019	4	-138316131	132	0.08	2	-0.706135	0.480104	0.923521	-1.53277	0.125331	0.652018	0.0522577	0.958323	0.98274	0.889773	0.373588	0.587875	-2.38161	0.0172371	0.0522637	-1.46836	0.142006	0.280462	17.1903	15.1393	7.24876	0.00483036	-0.0816067	0.0197016	0.0520191	0.0500032	0.0311043	0.0928575	-1.63203	0.633403	0.926017	0.102673	0.52647	0.998423	0.503005	0.994337	16.1212	15.1687	6.76029	-0.0597182	-0.129283	-0.0148659
735283	Mir702	microRNA 702	5	136991432	629	136.99	1	1.04516	0.295949	0.901869	-0.948855	0.342694	0.90511	0.4023	0.687463	0.884886	2.31535	0.0205939	0.0779273	0.22269	0.823777	0.926006	1.02408	0.305798	0.498104	159.694	82.4929	132.473	0.0177194	0.107609	-0.0463659	0.0392161	0.0399894	0.0382289	0.45184	2.69093	-1.21285	0.651384	0.00712537	0.225188	0.922637	0.136059	0.994337	155.055	76.3111	138.01	-0.0239045	-0.07759	0.0103756
102465625	Mir7032	microRNA 7032	5	123996851	640	124	1	2.0673	0.0387063	0.675269	0.829867	0.406614	0.91623	-0.42492	0.670895	0.881815	1.65693	0.0975343	0.25262	0.773402	0.439284	0.663839	1.09869	0.271902	0.457028	5.69516	4.12607	3.19263	-0.0321472	0.0562054	0.0437146	0.0471646	0.0448359	0.0261762	-0.681596	1.25358	1.67002	0.495495	0.209994	0.0949159	0.880672	0.659383	0.994337	5.81827	4.13797	2.7104	-0.0157631	0.06817	0.00884888
102465627	Mir7036	microRNA 7036	5	-137296623	148	0	2	0.675415	0.499412	0.923521	0.0824597	0.934281	0.998411	0.515148	0.60645	0.851189	0.620501	0.534928	0.728363	0.217114	0.828119	0.926006	0.577159	0.563832	0.736243	2.76834	1.84534	1.7199	0.0328225	0.0219806	0.00627542	0.0395428	0.0341814	0.0201056	0.830051	0.643058	0.312123	0.40651	0.520187	0.754947	0.880672	0.88771	0.994337	2.70171	1.79628	1.54972	0.0119732	0.0356835	-0.0110776
735289	Mir704	microRNA 704	6	-47803575	648	47.8	1	-0.992282	0.32106	0.901869	0.065407	0.94785	0.998411	0.17646	0.859933	0.966138	0.580306	0.561708	0.735978	0.443381	0.65749	0.811992	0.806155	0.420153	0.60903	4.37769	2.95063	1.39256	-0.0646097	-0.00153681	-0.0235662	0.0443485	0.0408466	0.0172561	-1.45686	-0.0376239	-1.36567	0.145154	0.969988	0.172041	0.691815	0.992699	0.994337	4.62147	3.18227	1.54481	-0.0259921	0.0749232	-0.0238439
102466793	Mir7043	microRNA 7043	6	-116645977	652	116.65	1	0.228146	0.819533	0.974021	0.868673	0.385026	0.90511	-0.131822	0.895125	0.970315	0.583607	0.559485	0.735101	2.04387	0.0409668	0.108861	1.78245	0.0746767	0.168556	5.74766	4.54225	5.62841	-0.0718477	0.0205825	-0.00453644	0.0469327	0.0439921	0.0312383	-1.53087	0.467868	-0.14522	0.125803	0.639879	0.884537	0.651132	0.934706	0.994337	6.23935	4.73329	5.80351	-0.0118184	0.0722203	0.0108664
102465632	Mir7044	microRNA 7044	6	118085191	653	118.09	1	-0.897489	0.369458	0.912325	-2.39772	0.0164976	0.345494	-3.16588	0.00154613	0.0150861	-2.89161	0.00383278	0.0201434	-5.08094	3.75563e-07	3.70086e-06	-5.6228	1.87882e-08	2.12346e-07	44.8699	34.7874	28.7249	0.104683	-0.00129373	-0.0488059	0.0467456	0.0493479	0.0392639	2.23942	-0.0262165	-1.24302	0.0251286	0.979085	0.213859	0.288672	0.992699	0.994337	39.9116	33.4673	28.4409	-0.0360845	-0.116492	-0.0731134
102465633	Mir7046	microRNA 7046	7	-24970009	150	24.98	2	-0.621481	0.534283	0.923521	-0.543101	0.58706	0.996756	1.90083	0.0573238	0.233743	0.659299	0.509704	0.707009	2.27956	0.0226337	0.0652788	2.2057	0.0274049	0.0746547	175.685	124.411	192.399	-0.0829918	-0.0645688	0.03137	0.0411027	0.038137	0.0385301	-2.01913	-1.69308	0.814169	0.0434735	0.0904411	0.415548	0.402416	0.46944	0.994337	188.086	123.252	201.06	0.0344017	-0.119902	0.0861868
102465634	Mir7047	microRNA 7047	7	-24987603	150	24.98	2	1.38425	0.166282	0.82766	-0.248046	0.804099	0.998411	0.954453	0.339854	0.661527	-0.442343	0.658241	0.798867	-0.363805	0.716004	0.855171	-0.286651	0.77438	0.886609	68.9636	50.4541	63.8414	0.0097226	0.0874835	-0.00358379	0.0432963	0.0426395	0.0380927	0.224559	2.0517	-0.0940807	0.822322	0.0401985	0.925045	0.99026	0.318084	0.994337	68.9366	47.6298	65.3889	-0.00964791	-0.0526908	0.0278384
102466794	Mir7048	microRNA 7048	7	-25217667	134	25.16	2	-0.128909	0.89743	0.975627	-0.830498	0.406257	0.91623	0.522023	0.601654	0.846972	-0.482525	0.629433	0.779377	0.530403	0.595833	0.772526	0.437288	0.661903	0.82347	3.42504	2.59219	4.21878	0.0180984	0.0215342	-0.0208845	0.0425151	0.0384752	0.0281464	0.425694	0.55969	-0.741994	0.670331	0.575691	0.458091	0.931344	0.917881	0.994337	3.35411	2.33003	4.35134	0.00512104	-0.0632709	-0.00938205
102465637	Mir7052	microRNA 7052	7	44470346	151	0.03	2	1.8218	0.0684849	0.678713	0.257397	0.796872	0.998411	2.25547	0.024104	0.125589	0.303431	0.761561	0.876444	-1.43788	0.150468	0.309441	-0.647805	0.517111	0.704341	50.2163	42.0386	30.0742	-0.137851	0.0814427	0.029656	0.0490062	0.0446972	0.0393151	-2.81294	1.8221	0.754318	0.00490912	0.0684398	0.450658	0.154146	0.426597	0.994337	56.6927	40.976	29.5762	0.0294754	0.016612	0.00209421
102465639	Mir7056	microRNA 7056	7	-47083165	658	47.08	1	0.033558	0.97323	0.98865	-1.03678	0.299837	0.852019	-2.58727	0.00967394	0.0635524	-1.15332	0.248778	0.479358	-1.56975	0.116474	0.252716	-2.36311	0.0181223	0.0530244	11.0632	9.40081	7.80954	0.00106056	0.0338833	-0.0209937	0.051209	0.0498802	0.0332266	0.0207105	0.679293	-0.631835	0.983477	0.496952	0.527495	0.998423	0.880462	0.994337	11.3183	8.78335	8.19004	0.0130428	-0.0982395	-0.00539613
102465641	Mir7059	microRNA 7059	7	-126579473	661	126.58	1	0.272061	0.785575	0.974021	-0.726865	0.467309	0.95107	0.346007	0.729337	0.902803	1.81682	0.0692448	0.196019	1.29123	0.196623	0.384309	2.03281	0.0420722	0.106076	7.87719	6.29181	3.70389	-0.0603962	0.0353637	-0.0092274	0.0491645	0.0478995	0.0261002	-1.22845	0.738289	-0.353537	0.219278	0.460339	0.723686	0.806874	0.850253	0.994337	7.67738	6.31657	3.21558	-0.0488265	0.0558078	-0.0592331
102466798	Mir7063	microRNA 7063	7	141620700	665	141.62	1	-0.636425	0.5245	0.923521	-0.84312	0.399162	0.915659	-0.702759	0.482206	0.78598	0.945243	0.344535	0.560017	-1.99998	0.0455023	0.118909	-1.07078	0.284269	0.474136	7.27909	5.68142	5.06049	0.0510251	-0.0355053	-0.00401497	0.0493152	0.0465983	0.0290737	1.03467	-0.761944	-0.138096	0.300822	0.446093	0.890164	0.850993	0.84724	0.994337	6.34155	6.06937	4.43242	-0.0258706	0.0388493	-0.0631768
102465646	Mir7066	microRNA 7066	8	-70102523	667	70.1	1	-0.194759	0.845582	0.975627	0.590011	0.555183	0.989732	-0.00933671	0.99255	0.997214	0.763871	0.444944	0.64102	-0.900216	0.368005	0.592852	-0.167355	0.867091	0.946204	11.5608	8.75781	8.72481	-0.052778	-0.00751816	-0.00417292	0.0517889	0.048467	0.0346843	-1.0191	-0.155119	-0.120312	0.308156	0.876727	0.904236	0.850993	0.96724	0.994337	11.6022	8.93526	9.04318	-0.0342898	0.0303342	0.0181744
102465984	Mir7067	microRNA 7067	8	-70895507	39	23.61	3	-0.374708	0.707877	0.954602	1.23957	0.215133	0.764042	0.315498	0.752383	0.919075	0.377346	0.705917	0.824458	0.483133	0.629002	0.792342	0.636039	0.524751	0.706858	3.29677	2.905	1.68656	-0.0474674	-0.0541517	0.0164787	0.0415598	0.0398368	0.0198677	-1.14215	-1.35934	0.82942	0.253392	0.17404	0.406867	0.838418	0.629019	0.994337	3.40053	3.1467	1.9947	-0.0222124	-0.00318043	0.0529102
102465647	Mir7068	microRNA 7068	8	-72470015	668	72.47	1	1.57419	0.115444	0.750039	1.34954	0.177163	0.736624	-1.067	0.285971	0.606485	-0.877759	0.380075	0.591366	-2.44221	0.0145978	0.0454261	-1.93137	0.053437	0.12923	110.23	105.394	111.309	0.00471545	0.0329736	0.0494807	0.0403391	0.0350438	0.038497	0.116895	0.940926	1.28531	0.906943	0.346743	0.198683	0.998423	0.785185	0.994337	112.536	106.332	110.549	0.0459403	0.0435241	0.0340999
102465648	Mir7070	microRNA 7070	8	85062085	152	84.97	2	0.322561	0.747027	0.957481	0.867918	0.385439	0.90511	0.671159	0.502119	0.794322	0.937081	0.348717	0.561031	1.50852	0.131423	0.277513	1.48412	0.137776	0.274394	6.42009	5.09214	5.38557	-0.00973594	-0.0161198	0.023902	0.0482321	0.0450228	0.0293562	-0.201856	-0.358037	0.814208	0.840029	0.720316	0.415526	0.99026	0.956995	0.994337	6.43838	5.40411	5.27215	-0.00468607	0.0625032	0.0149064
102465649	Mir7071	microRNA 7071	8	88138205	670	88.14	1	-0.221931	0.824367	0.975627	-0.341638	0.732623	0.998411	-0.723771	0.469206	0.784221	-0.714995	0.474612	0.67618	-2.68064	0.00734817	0.0255565	-2.47367	0.0133734	0.0411624	2.54305	2.6985	2.03004	0.0609195	-0.0137855	0.000593661	0.0362673	0.0402332	0.0206263	1.67973	-0.34264	0.0287817	0.0930091	0.731869	0.977039	0.6001	0.959409	0.994337	2.19197	2.57557	2.14736	0.0149675	-0.0636898	0.0122022
102465652	Mir7075	microRNA 7075	8	-107096024	673	107.1	1	-0.0299069	0.976141	0.98865	0.57356	0.566266	0.989732	1.31131	0.189752	0.512873	2.22754	0.0259115	0.0931809	1.0586	0.289782	0.500243	2.34014	0.0192764	0.0553758	29.974	20.6521	35.3158	-0.00591153	-0.00825868	0.00505497	0.0496714	0.0483395	0.0393221	-0.119013	-0.170848	0.128553	0.905265	0.864344	0.897711	0.998423	0.96724	0.994337	29.6337	21.42	35.0841	-0.0313032	0.059173	-0.00876162
102465654	Mir7079	microRNA 7079	8	123104974	154	123.12	2	0.524483	0.599943	0.923521	-0.550329	0.582094	0.992544	1.21398	0.224755	0.542395	-0.933711	0.350453	0.561913	1.60309	0.108914	0.238502	0.938232	0.348125	0.542838	2.94912	2.78857	4.38827	-0.029335	0.0270117	0.00231914	0.0392866	0.040807	0.0290644	-0.746691	0.661938	0.0797929	0.45525	0.508011	0.936402	0.880672	0.880462	0.994337	3.08377	2.53629	4.55904	-0.010294	-0.0735587	0.010098
735284	Mir708	microRNA 708	7	96249423	131	96.28	2	-1.0207	0.307396	0.901869	-0.875737	0.381173	0.90511	-0.939094	0.347683	0.66589	-4.76404	1.89753e-06	2.03984e-05	-3.31923	0.00090265	0.00418582	-3.65709	0.000255092	0.00129873	4483.56	3045.64	3290.71	-0.00476907	-0.0170181	-0.00747086	0.0229673	0.01462	0.0267329	-0.207646	-1.16403	-0.279464	0.835505	0.244413	0.779889	0.99026	0.701943	0.994337	4446.98	3074.21	3301.66	-0.00797327	-0.0116868	-0.0192183
102465655	Mir7080	microRNA 7080	8	123130105	154	123.12	2	3.30978	0.000933682	0.220816	0.758631	0.448073	0.95107	0.839507	0.401185	0.702816	1.2242	0.220878	0.438972	2.74721	0.00601052	0.0213758	2.22034	0.0263956	0.0731668	60.6175	42.9637	50.2472	-0.00227506	0.126055	0.0792323	0.0467846	0.0473783	0.0392213	-0.0486283	2.66061	2.02013	0.961215	0.0078	0.0433695	0.998423	0.136067	0.994337	59.4974	41.7964	45.792	-0.0294302	0.0907049	-0.0236272
102465662	Mir7092	microRNA 7092	X	74317361	155	0.02	2	0.19077	0.848706	0.975627	-0.253345	0.800002	0.998411	-0.306034	0.759579	0.919075	1.02569	0.305039	0.52356	-0.515864	0.605949	0.778842	0.0240007	0.980852	0.991818	2.46884	2.33033	3.3814	-0.0256777	0.0157717	-0.00397054	0.0363106	0.0367591	0.0249303	-0.70717	0.429055	-0.159265	0.479461	0.667883	0.87346	0.880672	0.952869	0.994337	2.60035	2.13585	3.55356	-0.0043075	-0.0401128	0.00751138
102466805	Mir7093	microRNA 7093	X	134757630	683	134.76	1	1.02222	0.306678	0.901869	-0.349801	0.726488	0.998411	0.643474	0.519916	0.816418	1.24089	0.214648	0.430206	-0.47821	0.632501	0.792342	0.537792	0.590721	0.757993	7.07415	5.87147	5.97804	0.0829743	0.0596136	0.00650991	0.0485806	0.0480885	0.0316059	1.70797	1.23966	0.205971	0.0876416	0.2151	0.836813	0.573322	0.670941	0.994337	6.7213	5.54715	5.69383	0.0389953	0.00114555	-0.0205962
102466808	Mir7117	microRNA 7117	15	27571493	687	27.57	1	1.24311	0.213827	0.858298	-0.00426673	0.996596	0.998411	0.218252	0.827233	0.942846	1.02802	0.303941	0.52356	-0.599411	0.548899	0.739684	0.0522904	0.958297	0.977928	3.37086	2.37813	2.62496	0.0602304	0.0111411	0.0348467	0.041396	0.0373049	0.0238778	1.45498	0.298648	1.45938	0.145675	0.765208	0.144462	0.691815	0.96724	0.994337	2.94301	2.43672	2.12443	0.0012397	0.0284034	-0.0122994
102465699	Mir7213	microRNA 7213	15	-79998969	695	80	1	-0.920565	0.357277	0.912325	-0.385175	0.700107	0.998411	-0.477174	0.633238	0.865627	-0.525742	0.599067	0.761438	0.121828	0.903035	0.953807	-0.158517	0.874049	0.94729	2.37534	2.8898	2.04336	-0.0276947	-0.0249542	-0.0144564	0.0354024	0.0405446	0.0210612	-0.782284	-0.615473	-0.686403	0.434048	0.538242	0.492459	0.880672	0.901773	0.994337	2.42687	3.04457	2.01383	-0.0120713	0.00661889	-0.0180196
102465703	Mir7220	microRNA 7220	18	60953872	50	60.91	3	-0.147903	0.882419	0.975627	1.29866	0.194061	0.745805	0.0995127	0.920731	0.972391	-0.938615	0.347928	0.561031	-0.650545	0.51534	0.72763	-0.505643	0.613107	0.783323	22.1206	23.6838	9.91665	-0.0417463	-0.0347918	0.0185544	0.0510175	0.0479476	0.0359266	-0.818275	-0.72562	0.516454	0.4132	0.468071	0.605537	0.880672	0.854503	0.994337	24.2672	25.296	9.83687	0.0566686	0.0910744	0.0127971
102465706	Mir7224	microRNA 7224	2	67675456	128	67.73	2	1.71693	0.0859922	0.742626	-1.92058	0.0547844	0.511898	-2.38711	0.0169814	0.102977	-2.18927	0.0285774	0.0975531	-4.94662	7.5515e-07	7.14372e-06	-4.59538	4.31971e-06	3.02426e-05	271.227	217.297	241.321	0.00168444	0.0567865	0.0215246	0.0363301	0.0317469	0.0336651	0.0463648	1.78873	0.639374	0.96302	0.0736584	0.52258	0.998423	0.439153	0.994337	285.565	208.84	234.127	0.0653196	-0.062544	-0.0326241
102466820	Mir7226	microRNA 7226	4	-118210504	700	118.21	1	0.610985	0.541209	0.923521	0.292744	0.769718	0.998411	-1.22852	0.21925	0.537333	-0.149712	0.880992	0.955755	-0.695033	0.487035	0.704487	-0.955207	0.339473	0.538161	28.3222	22.7638	15.2072	-0.0683299	-0.00291082	0.0344336	0.0498875	0.0480501	0.0372399	-1.36968	-0.0605788	0.924643	0.170787	0.951695	0.355152	0.735166	0.980849	0.994337	29.0236	22.5447	15.449	-0.020704	-0.0419881	0.0511929
102466822	Mir7235	microRNA 7235	11	-97146363	159	0.04	2	0.469365	0.638809	0.926861	2.87968	0.00398074	0.178813	2.51499	0.0119034	0.0760854	3.88707	0.000101462	0.00082744	2.84257	0.00447511	0.0167994	4.128	3.65927e-05	0.000219556	11.4204	8.53983	13.2382	-0.0108213	0.00883271	0.017886	0.0515818	0.0497442	0.0367858	-0.209789	0.177563	0.486219	0.833833	0.859066	0.626812	0.99026	0.96724	0.994337	11.5298	8.95855	15.2373	0.00266656	0.0842953	0.132386
102465713	Mir7236	microRNA 7236	11	-121387144	706	121.39	1	-0.537663	0.59081	0.923521	-0.971496	0.331301	0.90251	-2.31652	0.0205301	0.114244	-3.20777	0.00133767	0.00800908	-4.23219	2.31429e-05	0.000163382	-4.94431	7.64157e-07	6.24501e-06	27.2274	28.5687	16.505	-0.0599129	-0.0225347	-0.0106193	0.051428	0.0468484	0.0380137	-1.16499	-0.481014	-0.279356	0.244024	0.630507	0.779972	0.838418	0.931619	0.994337	26.7969	27.494	17.4313	-0.0506368	-0.126191	0.034503
102466915	Mir7237	microRNA 7237	8	121978023	707	121.98	1	0.599208	0.549034	0.923521	-0.224268	0.822548	0.998411	-0.11536	0.90816	0.972391	0.434739	0.663752	0.798867	-0.809433	0.418266	0.642214	-0.19491	0.845463	0.934148	5.54266	5.30042	2.60171	0.000987272	0.062463	-0.0114699	0.0467267	0.0468777	0.0236464	0.0211286	1.33247	-0.485059	0.983143	0.182707	0.627634	0.998423	0.6422	0.994337	6.15954	5.07354	2.40539	0.0425211	0.0535387	-0.0316957
102466823	Mir7240	microRNA 7240	8	70798134	39	23.61	3	-1.6613	0.0966526	0.750039	1.85417	0.063715	0.511898	0.0999163	0.920411	0.972391	0.646469	0.517976	0.710152	0.361185	0.717961	0.855171	0.728557	0.466273	0.655826	7.74392	10.1568	6.0217	0.0067555	-0.0181161	-0.0621828	0.0501878	0.0498056	0.0313153	0.134604	-0.363737	-1.9857	0.892925	0.716054	0.0470666	0.998423	0.956995	0.994337	7.8887	11.4904	7.03653	0.0195781	0.171949	0.00819135
102466241	Mir7243	microRNA 7243	9	-102304923	709	102.3	1	-0.80052	0.42341	0.912325	0.598311	0.549632	0.989732	-0.628305	0.529804	0.824334	-0.652692	0.513955	0.707345	-0.652708	0.513944	0.72763	-0.852792	0.393775	0.596323	5.09932	7.123	6.26799	-0.0707012	0.00311	-0.0368432	0.0454659	0.0486756	0.0308054	-1.55504	0.0638924	-1.196	0.119937	0.949056	0.231697	0.633491	0.980849	0.994337	5.85937	7.16968	7.30359	0.00967906	0.0168549	0.0253981
791070	Mir744	microRNA 744	11	-65734732	710	65.73	1	0.278369	0.780729	0.974021	2.01972	0.0434123	0.511898	0.689492	0.490514	0.787593	4.06381	4.82782e-05	0.000415192	1.19519	0.232015	0.433766	2.6585	0.00784887	0.0267652	5072.46	4958.19	1439.48	0.0293408	0.0188048	-0.012817	0.0282765	0.0249761	0.0356779	1.03764	0.752914	-0.359241	0.299439	0.451501	0.719415	0.850993	0.84724	0.994337	5003.97	5192.18	1416.63	0.035271	0.118983	-0.0485962
791071	Mir758	microRNA 758	12	109712809	1	98.53	59	0.875939	0.381063	0.912325	0.521416	0.602077	0.998411	2.96634	0.00301365	0.0259174	4.25626	2.07875e-05	0.000189086	6.17906	6.44833e-10	9.24261e-09	5.15693	2.51029e-07	2.24505e-06	678.029	359.439	702.791	-0.0523795	0.03387	0.00545675	0.0317395	0.031197	0.0356449	-1.65029	1.08568	0.153086	0.0988832	0.277621	0.87833	0.611063	0.72046	0.994337	691.304	356.015	722.184	-0.00804655	-0.00713137	0.0382324
791077	Mir760	microRNA 760	3	-122293584	713	122.29	1	-0.0101246	0.991922	0.997682	0.150191	0.880614	0.998411	-0.141055	0.887827	0.970315	1.71508	0.0863308	0.229407	-3.66938	0.000243143	0.00136913	-1.95563	0.0505087	0.124047	267.407	196.007	94.3896	0.129514	-0.00457839	0.00515108	0.0326932	0.030058	0.0373266	3.9615	-0.152319	0.138	7.44808e-05	0.878936	0.89024	0.00701609	0.96724	0.994337	239.821	196.846	95.9186	0.00540107	-0.00813497	0.0195898
791081	Mir764	microRNA 764	X	147002258	11	147.05	5	1.01027	0.312367	0.901869	1.27758	0.201399	0.745805	3.61548	0.000299788	0.00383243	4.31892	1.56791e-05	0.000151352	3.58232	0.00034056	0.00179752	5.35614	8.50186e-08	8.39559e-07	288.5	159.915	135.398	-0.0151456	0.0440375	0.0138193	0.029504	0.0411265	0.0386064	-0.513339	1.07078	0.357954	0.607714	0.284268	0.720378	0.922637	0.72046	0.994337	287.379	158.573	142.304	0.00867791	0.0145066	0.0664417
102466237	Mir7666	microRNA 7666	8	-40307874	730	40.31	1	0.516506	0.605501	0.923521	-0.323949	0.745976	0.998411	-0.855628	0.392204	0.700902	-0.0263144	0.979007	0.991204	-0.860223	0.389666	0.614374	-0.716779	0.473511	0.660129	4.36904	4.47924	1.27063	-0.0323242	0.00116133	0.0122627	0.0449193	0.0452988	0.0173986	-0.719607	0.0256372	0.704812	0.471767	0.979547	0.480927	0.880672	0.992699	0.994337	4.60322	4.51459	0.971622	0.00118303	0.0158973	-0.0130885
102465770	Mir7668	microRNA 7668	7	29906508	91	29.84	2	0.298542	0.765289	0.967866	0.225864	0.821307	0.998411	-0.751337	0.45245	0.764317	0.291599	0.770593	0.882543	-0.636102	0.52471	0.738161	-0.309549	0.756904	0.881505	3.39194	3.68837	1.81079	-0.0297486	0.0133991	0.00233348	0.0375948	0.0436163	0.0202912	-0.791295	0.307204	0.114999	0.428772	0.758688	0.908446	0.880672	0.96724	0.994337	3.509	3.83538	1.72526	-0.00923636	0.0444507	-0.00757209
102466844	Mir7674	microRNA 7674	2	32050945	736	32.05	1	-0.120513	0.904077	0.975627	-0.837671	0.402216	0.91623	-0.580965	0.561264	0.827467	-0.722082	0.470244	0.67198	-0.199175	0.842126	0.930668	-0.495584	0.620188	0.788931	2.37211	1.43164	2.19483	0.0471699	0.0165658	-0.0152528	0.0334055	0.0313372	0.0218189	1.41204	0.528631	-0.699063	0.157938	0.597062	0.484513	0.715277	0.920709	0.994337	2.3719	1.30725	2.15889	0.0298922	-0.0247755	-0.0231413
723883	Mir7b	microRNA 7b	17	56242987	145	0.09	2	-0.485356	0.627424	0.926861	-0.641018	0.521511	0.989732	-1.92108	0.0547222	0.227049	-1.45993	0.144311	0.321976	0.327553	0.74325	0.878716	-0.231654	0.816807	0.917223	292.286	249.962	240.809	-0.0153475	-0.0203673	-0.00799982	0.0339853	0.0434667	0.0367259	-0.451594	-0.468572	-0.217825	0.651561	0.639376	0.827566	0.922637	0.934706	0.994337	291.674	247.861	245.769	-0.0193837	-0.0643437	0.0185645
791074	Mir802	microRNA 802	16	93369719	747	93.37	1	1.58441	0.113099	0.750039	0.818138	0.413278	0.91623	1.65538	0.0978468	0.3214	0.607364	0.543609	0.729916	1.70688	0.0878446	0.200727	2.04324	0.0410282	0.104556	11.2974	5.35595	13.6459	0.00106951	0.0843822	0.0145855	0.0514099	0.0458083	0.0365894	0.0208035	1.84207	0.398627	0.983402	0.0654645	0.690168	0.998423	0.426597	0.994337	10.6685	4.89863	13.9197	-0.0337533	0.032312	0.0329116
102465893	Mir8103	microRNA 8103	11	97063767	159	0.04	2	2.15163	0.0314263	0.619361	-0.26193	0.793375	0.998411	-0.431085	0.666406	0.881815	0.591546	0.554155	0.735101	-1.92144	0.0546766	0.139077	-1.25645	0.208954	0.380238	27.0144	24.1858	34.4955	0.0291429	0.138121	0.00710617	0.0504609	0.0482601	0.0392903	0.577533	2.862	0.180863	0.563579	0.00420972	0.856475	0.909061	0.124134	0.994337	27.1095	21.96	34.1851	0.0434419	-0.0264159	0.00210201
102466886	Mir8111	microRNA 8111	8	84005627	25	28.03	3	0.528222	0.597345	0.923521	2.2758	0.022858	0.421677	1.83097	0.0671044	0.254752	1.48604	0.13727	0.312157	2.58172	0.00983088	0.0325175	3.14422	0.00166528	0.00717582	26.5054	36.218	17.3788	0.0622606	0.0104787	0.0197014	0.0500447	0.0445613	0.0384895	1.2441	0.235153	0.511865	0.213463	0.81409	0.608745	0.804443	0.96724	0.994337	25.5005	37.6576	18.3454	0.0152776	0.0788379	0.0786187
102465900	Mir8112	microRNA 8112	6	71271670	761	71.27	1	0.377044	0.706141	0.954602	0.0841884	0.932907	0.998411	0.0383737	0.96939	0.986067	0.880658	0.378503	0.590864	-1.87054	0.0614091	0.152076	-0.824751	0.409513	0.600957	28.101	17.9392	11.3995	-0.0295093	0.0339011	-0.00522464	0.0494212	0.0494151	0.0341866	-0.597098	0.686048	-0.152827	0.550442	0.492683	0.878535	0.897087	0.880462	0.994337	29.1235	17.948	11.1592	0.0469861	0.0473152	-0.0270582
100124456	Mir872	microRNA 872	4	94665156	766	94.67	1	-0.6239	0.532693	0.923521	-1.51673	0.129334	0.652018	1.54843	0.121518	0.386285	-0.842083	0.399741	0.607967	3.68582	0.00022797	0.00129915	2.76361	0.00571663	0.0201699	4453.19	3098.38	3680.13	-0.0145856	-0.0159363	-0.000595273	0.0190943	0.0185579	0.0252292	-0.763875	-0.858733	-0.0235946	0.444942	0.390488	0.981176	0.880672	0.814998	0.994337	4474.17	3118.92	3638.92	0.00768974	-0.018814	-0.0350807
100124491	Mir874	microRNA 874	13	-58023124	767	58.02	1	2.38419	0.0171168	0.485381	0.691702	0.489124	0.970482	2.15622	0.0310667	0.15149	4.91055	9.08202e-07	1.07395e-05	0.745264	0.456112	0.680566	2.64458	0.00817913	0.0270801	885.496	530.935	714.885	0.0269074	0.107311	0.0085673	0.0407802	0.0357296	0.0232595	0.659815	3.00342	0.368336	0.509372	0.00266966	0.712623	0.886065	0.100229	0.994337	852.327	511.28	727.454	0.00432683	0.00733121	0.024964
100124459	Mir877	microRNA 877	17	-35960729	80	0.02	2	0.0858213	0.931608	0.975627	1.03139	0.302357	0.853077	1.33878	0.180644	0.496249	3.29046	0.00100024	0.00622518	-0.483158	0.628983	0.792342	1.40369	0.16041	0.309082	353.54	302.117	220.562	0.000125395	-0.0155016	0.0233459	0.0356955	0.027119	0.0336889	0.0035129	-0.571614	0.692984	0.997197	0.567583	0.48832	0.998423	0.912395	0.994337	350.259	309.541	220.557	0.00417939	0.0310766	0.0163728
100124492	Mir879	microRNA 879	5	9375703	768	9.38	1	-0.0816582	0.934918	0.975627	-0.35009	0.726271	0.998411	2.3775	0.0174305	0.104362	1.44223	0.149239	0.32986	4.43214	9.33037e-06	7.11817e-05	3.91724	8.95673e-05	0.000493662	1523.58	855.75	1000.17	-0.10964	-0.012068	0.0084369	0.0447194	0.0348698	0.0365857	-2.45173	-0.346089	0.230606	0.014217	0.729276	0.817621	0.216007	0.959409	0.994337	1604.64	850.274	1030.89	-0.0409732	-0.0514915	0.0379419
387133	Mir9-1	microRNA 9-1	3	88215597	107	88.22	2	2.83971	0.00451551	0.336429	1.16607	0.243585	0.808958	-0.372904	0.70922	0.894563	0.407634	0.683542	0.804267	3.38001	0.00072483	0.00342845	2.90011	0.00373031	0.0141453	29.9567	31.1068	37.1043	-0.0247324	0.205465	-0.00316658	0.0511146	0.0501522	0.0391547	-0.483861	4.09682	-0.0808736	0.628484	4.18857e-05	0.935542	0.922637	0.0197282	0.994337	26.6176	31.0574	35.383	-0.0998342	0.203601	-0.0489719
723968	Mir9-3	microRNA 9-3	7	79505263	770	79.51	1	0.0812073	0.935277	0.975627	-1.18605	0.235603	0.799466	-1.00521	0.314797	0.647387	-1.07963	0.280306	0.506048	0.316007	0.751997	0.882617	-0.640983	0.521534	0.706858	32.732	85.2325	28.4276	0.0395866	-0.020164	0.0207928	0.0491212	0.0487091	0.0393196	0.805896	-0.413969	0.528813	0.420303	0.678897	0.596935	0.880672	0.952869	0.994337	31.596	81.5662	28.921	-0.0212552	-0.14437	0.0265932
723942	Mir92-2	microRNA 92-2	X	-52741837	9	52.74	6	1.45635	0.145295	0.81945	0.9136	0.360927	0.90511	-0.320124	0.748874	0.919075	-0.292829	0.769653	0.882543	0.0321394	0.974361	0.981835	-0.0278179	0.977807	0.991818	469.388	436.397	330.127	-0.0716305	0.0522822	0.0130315	0.0277041	0.0321205	0.0301719	-2.58556	1.62769	0.431909	0.00972214	0.103591	0.665808	0.187158	0.503005	0.994337	492.249	442.636	324.023	-0.00719357	0.070736	-0.0299105
100124470	Mir92b	microRNA 92b	3	-89227115	771	89.23	1	0.948089	0.343084	0.912325	-0.47929	0.631732	0.998411	-4.86202	1.16191e-06	3.08281e-05	-3.80766	0.00014029	0.00110595	-7.07993	1.44232e-12	2.62392e-11	-5.68623	1.29873e-08	1.53899e-07	68730.2	64941.9	35066.6	-0.0253766	0.0387018	-0.00430378	0.0318422	0.026395	0.0343052	-0.796951	1.46626	-0.125455	0.425479	0.142579	0.900163	0.880672	0.57397	0.994337	70671.9	65228.3	33879.8	0.0101714	0.0328184	-0.0694045
723885	Mir93	microRNA 93	5	-138165522	23	138.17	3	-0.263922	0.79184	0.974021	0.519936	0.603108	0.998411	1.35661	0.174904	0.496249	-0.601805	0.547304	0.731285	1.50361	0.132683	0.278929	1.15874	0.246564	0.426537	3567.15	2626.13	2038.7	-0.0346186	-0.0318742	0.0192968	0.0188286	0.0291429	0.0267833	-1.83861	-1.09372	0.720479	0.0659719	0.274078	0.47123	0.493218	0.7189	0.994337	3683.36	2737.22	1990.01	0.0152064	0.0585086	-0.0361959
723886	Mir96	microRNA 96	6	-30169445	33	30.17	3	0.748577	0.454112	0.922377	-2.4778	0.0132196	0.325496	-0.806733	0.41982	0.722326	0.692861	0.488397	0.688348	-0.579728	0.562098	0.755319	-0.762741	0.445618	0.636826	3.21372	4.18974	8.94835	-0.0601367	-0.0523538	0.0423565	0.0376761	0.0398033	0.0178421	-1.59615	-1.31531	2.37396	0.110456	0.188405	0.0175985	0.619694	0.651407	0.994337	3.12452	3.85944	5.28238	-0.0415957	-0.226184	-0.0105172
723947	Mir98	microRNA 98	X	151913213	162	151.91	2	-2.17706	0.0294764	0.616077	-0.314321	0.753277	0.998411	2.28812	0.0221305	0.120319	1.65045	0.098851	0.252738	4.42516	9.6371e-06	7.23547e-05	4.76618	1.87752e-06	1.41261e-05	4952.24	5719.83	4642.34	0.0664277	-0.0828955	-0.0121938	0.0303084	0.0305064	0.0337305	2.19173	-2.71732	-0.361506	0.0283993	0.00658137	0.717722	0.30354	0.136059	0.994337	4825.59	5828.61	4788.33	0.00217573	-0.0526516	0.0342057
387229	Mir99a	microRNA 99a	16	77598935	27	77.61	3	-0.272025	0.785603	0.974021	-1.71567	0.0862224	0.561681	-0.771919	0.440163	0.751613	1.69898	0.0893233	0.236033	1.2383	0.215603	0.40956	1.25089	0.210976	0.380238	5878.77	4312.1	4741.62	-0.0143083	-0.0220648	0.0115149	0.0291889	0.0257157	0.0243277	-0.490196	-0.858028	0.473326	0.623995	0.390877	0.635981	0.922637	0.814998	0.994337	5872.59	4285.98	4745.52	-0.0584474	-0.0610991	-0.00108147
387230	Mir99b	microRNA 99b	17	17830187	26	17.83	3	0.245959	0.805714	0.974021	-2.6591	0.00783504	0.285678	-2.26938	0.0232449	0.124942	1.73211	0.0832548	0.222483	-2.87523	0.00403733	0.0156529	-1.34851	0.177493	0.335186	36733.6	29134.2	19781.6	0.027955	-0.0216841	0.0307889	0.0341931	0.0401753	0.0346888	0.817563	-0.539738	0.887576	0.413607	0.589378	0.374769	0.880672	0.920709	0.994337	35317.5	28006.8	19318	-0.0627026	-0.153988	-0.0190454
387244	Mirlet7a-1	microRNA let7a-1	13	-48538178	59	48.54	3	-1.16123	0.245547	0.879876	-1.23585	0.216516	0.764042	-3.14397	0.00166675	0.0156713	-2.13461	0.0327932	0.110008	-2.01847	0.0435426	0.115059	-2.82921	0.0046663	0.0169617	78.4896	103.172	68.8472	0.0727559	-0.035298	-0.0332398	0.0401252	0.0457233	0.0381961	1.81322	-0.771992	-0.87024	0.0697977	0.440119	0.384169	0.498102	0.84724	0.994337	76.661	100.479	72.4429	0.0267718	-0.134931	0.0261623
723965	Mirlet7a-2	microRNA let7a-2	9	41536715	22	41.55	3	-1.63664	0.101706	0.750039	-4.13143	3.6052e-05	0.0170886	-1.83414	0.0666329	0.254752	-2.6937	0.00706628	0.0318319	0.529966	0.596135	0.772526	-0.952937	0.340622	0.538183	113.119	1350.28	100.266	0.0556024	-0.0765409	-0.0285513	0.0408592	0.0486099	0.038585	1.36083	-1.57459	-0.73996	0.173567	0.11535	0.459324	0.735166	0.5433	0.994337	110.88	1281.79	101.352	0.0355962	-0.284107	-0.0347915
102800312	Lincppara	long intergenic noncoding RNA near Ppara	15	85703772	60	85.71	3	-1.01026	0.312368	0.901869	-0.172202	0.863279	0.998411	0.593522	0.552832	0.827467	0.257363	0.796899	0.906089	-1.27758	0.201396	0.388817	-0.462057	0.64404	0.814067	2.9452	13.6925	1.65958	0.0165952	-0.0503941	-0.00747312	0.0346632	0.050038	0.017725	0.478757	-1.00712	-0.421615	0.632112	0.313879	0.673306	0.922637	0.771275	0.994337	2.49435	14.9055	1.47276	-0.0125201	0.0604216	-0.0269408
387246	Mirlet7c-1	microRNA let7c-1	16	77599656	27	77.61	3	-0.515717	0.606052	0.923521	-2.47835	0.013199	0.325496	-1.81373	0.0697196	0.257636	-0.585961	0.557902	0.735101	1.26275	0.206679	0.397396	0.29594	0.767276	0.885384	140.573	806.221	125.723	0.0592857	0.0120543	-0.0359232	0.0360323	0.0462801	0.0362935	1.64535	0.260463	-0.989797	0.0998978	0.794507	0.322273	0.611063	0.96724	0.994337	136.448	747.785	130.885	-0.00910439	-0.212507	0.0199892
387247	Mirlet7d	microRNA let7d	13	-48536011	59	48.54	3	-2.3969	0.0165345	0.485381	-0.254756	0.798912	0.998411	-0.418248	0.675766	0.881815	-0.762321	0.445868	0.64102	-0.717375	0.473143	0.692869	-0.58823	0.556378	0.730535	22139.9	20531.1	15421	0.0522526	-0.0725134	-0.00974759	0.0239309	0.0237304	0.029183	2.18348	-3.05571	-0.334016	0.0290006	0.00224527	0.738368	0.30354	0.0961386	0.994337	21995.8	21261.6	15414.4	0.0264835	0.00542465	-0.0167431
387248	Mirlet7e	microRNA let7e	17	17830351	26	17.83	3	-2.89356	0.00380901	0.336429	0.884291	0.376539	0.90511	2.05896	0.039498	0.174603	2.82435	0.00473771	0.0228667	4.43872	9.04974e-06	7.01725e-05	4.90696	9.25012e-07	7.43145e-06	11023.1	11517.8	8664.51	0.0669503	-0.0865121	-0.0203119	0.0290524	0.0252474	0.0305197	2.30447	-3.42658	-0.665533	0.0211962	0.000611235	0.50571	0.262722	0.0479819	0.994337	10706.5	12108.7	8822.49	0.01634	0.033763	0.0079273
387252	Mirlet7f-1	microRNA let7f-1	13	-48537828	59	48.54	3	0.189397	0.849782	0.975627	-1.43486	0.151327	0.674439	-2.785	0.00535274	0.0408362	-2.74944	0.00596973	0.0279573	-1.55602	0.119703	0.255044	-2.71074	0.00671333	0.0233979	510.602	902.436	483.4	0.0630549	0.039988	-0.0184327	0.0281135	0.0457543	0.0304108	2.24287	0.873973	-0.606125	0.0249054	0.382133	0.544431	0.288672	0.81441	0.994337	503.683	833.91	499.607	-0.00503633	-0.171614	0.0336458
387253	Mirlet7f-2	microRNA let7f-2	X	151912345	162	151.91	2	-0.877487	0.380222	0.912325	-1.2157	0.224098	0.781046	-2.44813	0.0143599	0.0882106	-2.78389	0.00537109	0.0256619	-0.99128	0.321549	0.541254	-1.84442	0.0651213	0.151616	3461.85	5322.46	3353.7	0.0679843	-0.00951287	-0.0301731	0.0257269	0.0382962	0.0303995	2.64254	-0.248403	-0.992552	0.00822874	0.803823	0.320928	0.17617	0.96724	0.994337	3467.18	5170.39	3481.12	0.0348877	-0.111804	0.0271442
387249	Mirlet7g	microRNA let7g	9	106178839	70	106.17	2	-2.17066	0.0299572	0.616077	-1.82982	0.0672767	0.511898	0.0356186	0.971586	0.986181	-2.01386	0.0440242	0.137904	1.02173	0.306907	0.525968	0.321173	0.74808	0.87553	37162.1	48960.5	35515.9	0.0543357	-0.074395	-0.0115598	0.0270323	0.0278239	0.0291926	2.01003	-2.67378	-0.395986	0.0444281	0.00750006	0.692115	0.402416	0.136059	0.994337	36872.5	49364.4	35617.4	0.0139459	-0.074639	-0.0159016
387251	Mirlet7i	microRNA let7i	10	-122985639	772	122.99	1	-2.62976	0.00854451	0.336429	-0.208668	0.834708	0.998411	-0.079187	0.936884	0.978247	-2.18802	0.0286678	0.0975531	0.175879	0.860389	0.936655	-0.356129	0.721744	0.866093	39806.4	45177.3	26967.9	0.0662093	-0.0829727	-0.0186712	0.028159	0.0278482	0.0252458	2.35127	-2.97947	-0.739578	0.0187094	0.00288752	0.459556	0.241353	0.100229	0.994337	38923.6	46477.3	27522.7	0.0234527	-0.0240046	0.0111498
102465198	Mir7j	microRNA 7j	3	140028248	773	140.03	1	0.63775	0.523637	0.923521	-1.18046	0.237816	0.799466	-0.62036	0.535021	0.82701	-1.62695	0.103748	0.258278	2.56075	0.0104448	0.0338383	1.02777	0.304058	0.496977	5.9301	2.82638	3.044	0.0141551	0.052688	-0.00981842	0.0465542	0.0409216	0.0254614	0.304056	1.28753	-0.385619	0.761085	0.197908	0.699779	0.976761	0.65836	0.994337	5.86298	2.53507	2.805	0.00338043	-0.0291827	-0.0410212
102465309	Mir7k	microRNA 7k	5	-147283188	774	147.28	1	-0.0920071	0.926692	0.975627	1.05175	0.292917	0.852019	-1.13728	0.255421	0.589061	0.930765	0.351975	0.562447	0.393574	0.693895	0.839418	0.679686	0.496703	0.684411	16.9589	5.83673	3.78633	-0.0735992	0.0383549	-0.0248345	0.0390092	0.045212	0.0253814	-1.88672	0.848335	-0.978453	0.0591985	0.396251	0.327851	0.45709	0.814998	0.994337	19.9744	6.59127	3.64836	-0.0039658	0.203469	-0.0414193
75957	Mir17hg	Mir17 host gene (non-protein coding)	14	115044389	6	115.04	7	0.0658972	0.94746	0.977766	0.111693	0.911067	0.998411	-1.20086	0.229806	0.546223	0.692023	0.488923	0.688348	0.443497	0.657406	0.811992	0.3176	0.750788	0.876536	0	9.40902	0.0811371		0.00757186	-0.000508877		0.0364491	0.0044426		0.207738	-0.114545		0.835434	0.908806		0.96724	0.994337	0	9.21065	0.165656		-0.00211516	0.00179358
100526502	Mir3095	microRNA 3095	4	-58441011	304	58.44	1	0.81297	0.416235	0.912325	-0.257406	0.796865	0.998411	-0.594181	0.552391	0.827467	0.0709121	0.943468	0.977575	0.0975508	0.922289	0.960887	-0.161752	0.871501	0.94729	2.6364	2.78831	2.53994	0.00990481	-0.00945392	0.0320217	0.0387302	0.0394428	0.0230471	0.255739	-0.239687	1.3894	0.798153	0.810573	0.164711	0.986199	0.96724	0.994337	2.3948	2.71526	2.16688	-0.0123667	-0.0434422	0.00719802
723853	Mir365-2	microRNA 365-2	11	79726399	88	79.72	2	1.28293	0.199515	0.853634	0.908584	0.36357	0.90511	-0.0826544	0.934126	0.978247	0.374982	0.707674	0.824458	0.137907	0.890314	0.949336	0.409424	0.682228	0.842126	2.38332	2.81677	1.33003	-0.00422272	0.0459763	0.0105991	0.0377655	0.0381298	0.0174167	-0.111814	1.20578	0.60856	0.910971	0.227901	0.542816	0.998423	0.67674	0.994337	2.42459	2.83389	1.16162	-0.00219729	0.0898909	0.0008068
723918	Mir547	microRNA 547	X	-67988373	40	68	3	0.70693	0.47961	0.923521	-1.28934	0.197278	0.745805	-1.85282	0.0639086	0.251778	0.0758883	0.939508	0.976868	0.408737	0.682732	0.828032	-0.0587644	0.95314	0.977928	2.37188	2.62807	2.13447	0.0392083	0.0223857	0.00831886	0.0361718	0.0365218	0.0215064	1.08395	0.612941	0.386809	0.278389	0.539915	0.698898	0.850993	0.901773	0.994337	2.34096	2.48762	1.66071	0.0204504	-0.0266613	-0.0375385
751557	Mir615	microRNA 615	15	103014909	93	102.99	2	-0.230978	0.817332	0.974021	-0.275042	0.783284	0.998411	1.86253	0.0625288	0.250645	9.98617	1.75219e-23	1.18398e-21	19.1153	1.88235e-81	8.90351e-79	20.1662	1.93816e-90	9.18688e-88	0.196023	0.842641	0.880327	0.00165365	-0.00607034	-0.00131638	0.0130684	0.0258176	0.0143823	0.126538	-0.235124	-0.0915274	0.899306	0.814112	0.927074	0.998423	0.96724	0.994337	0.211903	0.767274	1.0383	0.00078114	-0.0561857	0.0162403
102465543	Mir6901	microRNA 6901	1	93274548	51	93.32	3	-0.851249	0.394631	0.912325	0.315442	0.752426	0.998411	1.03919	0.298719	0.62244	1.81167	0.0700365	0.196019	0.495531	0.620226	0.78862	1.6504	0.0988617	0.213002	2.26428	2.53551	1.2667	-0.0173617	-0.0158923	-0.0133755	0.0363905	0.0393893	0.0167114	-0.477095	-0.403468	-0.80038	0.633294	0.686604	0.423491	0.922637	0.952869	0.994337	2.32663	2.72685	1.43626	-0.00668715	0.0450049	-0.00426638
102465556	Mir6922	microRNA 6922	11	-60202261	139	60.2	2	-0.797016	0.425442	0.912325	-1.87582	0.0606797	0.511898	0.343766	0.731023	0.902803	0.0292382	0.976675	0.991204	-0.816411	0.414265	0.640351	-0.446569	0.655186	0.819415	2.37715	2.36825	2.83791	-0.0272439	-0.0265607	-0.00888109	0.0369418	0.0361203	0.0226667	-0.737481	-0.735339	-0.391812	0.46083	0.462133	0.695197	0.880672	0.850253	0.994337	2.49325	2.46503	2.31009	-0.00886831	-0.0307728	-0.0656036
102465621	Mir7027	microRNA 7027	5	114404467	636	114.4	1	-0.742554	0.457752	0.922377	-1.06583	0.2865	0.85114	1.07671	0.28161	0.606485	-0.881861	0.377852	0.590864	0.228591	0.819187	0.926006	0.0547936	0.956303	0.977928	2.84067	2.99822	3.87601	-0.0133971	0.00293193	-0.0305826	0.0397611	0.0397915	0.0272132	-0.336939	0.0736823	-1.12381	0.736163	0.941263	0.261093	0.960478	0.980849	0.994337	2.75568	2.86138	4.14198	-0.0104405	-0.0740786	-0.0173056
102465631	Mir7042	microRNA 7042	6	113707207	651	113.71	1	-0.889799	0.373574	0.912325	0.212294	0.831878	0.998411	1.22466	0.220702	0.538103	2.22031	0.026398	0.0931809	1.14693	0.251409	0.460916	2.25349	0.024228	0.0675533	2.60272	2.10866	1.27149	-0.0451008	-0.0274844	-0.00741569	0.0383299	0.0337286	0.0167209	-1.17665	-0.814867	-0.443499	0.239336	0.415148	0.657405	0.838418	0.834197	0.994337	2.91889	2.33467	1.38274	-0.00111161	0.0065462	0.00504382
102465650	Mir7073	microRNA 7073	8	-95753150	671	95.75	1	-1.70612	0.0879861	0.742626	-0.329115	0.742069	0.998411	0.596141	0.551081	0.827467	1.48739	0.136912	0.312157	-0.617455	0.536935	0.739082	0.494681	0.620826	0.788931	2.57503	1.94882	2.67197	-0.0232768	-0.0511514	-0.0239472	0.038686	0.0358663	0.0242713	-0.601685	-1.42617	-0.986647	0.547384	0.15382	0.323816	0.897087	0.593844	0.994337	2.86452	2.36596	2.58715	0.00913309	0.061399	-0.0429431
723967	Mir9-2	microRNA 9-2	13	83738813	769	83.74	1	0.964969	0.33456	0.912325	-0.765227	0.444136	0.95107	-1.10668	0.268434	0.602162	-0.437835	0.661506	0.798867	0.226406	0.820885	0.926006	-0.173212	0.862484	0.946204	2.79995	182.991	1.65726	0.0241218	0.0738782	-0.0147001	0.0376834	0.0350852	0.0198378	0.640118	2.10568	-0.741011	0.522096	0.0352319	0.458687	0.889848	0.306968	0.994337	2.13531	126.323	2.21794	-0.0312458	-0.167858	0.0421421
100316700	Mir1949	microRNA 1949	18	35554566	237	35.55	1	-2.24931	0.0244927	0.578071	-0.0467637	0.962702	0.998411	-1.08978	0.275811	0.605117	-1.25668	0.208868	0.424012	-0.416481	0.677058	0.824993	-0.949631	0.3423	0.538824	2.37896	1.32028	5.2586	-0.00130497	-0.0338663	-0.0587129	0.0353981	0.0316438	0.0278159	-0.0368655	-1.07024	-2.11077	0.970592	0.284513	0.0347921	0.998423	0.72046	0.994337	2.14653	1.62001	5.88195	-0.0149128	0.0430752	-0.0270697
102465581	Mir6964	microRNA 6964	16	-97877232	596	97.88	1	0.154679	0.877075	0.975627	0.19532	0.845143	0.998411	0.126599	0.899258	0.970315	0.775913	0.437801	0.639724	1.48597	0.137288	0.287333	1.62945	0.103218	0.221381	2.24241	1.66665	3.2337	0.0325122	0.00903013	-0.00144311	0.03628	0.0328204	0.0255921	0.896146	0.275137	-0.056389	0.370175	0.783211	0.955032	0.880672	0.96724	0.994337	2.156	1.58333	3.53516	0.0143539	-0.0326556	0.027523
102465603	Mir6997	microRNA 6997	2	29995949	43	10	3	0.584368	0.558973	0.923521	0.264745	0.791206	0.998411	0.157361	0.87496	0.970315	1.3584	0.174336	0.368129	1.39788	0.162148	0.326367	1.6125	0.106853	0.225104	2.7731	2.28368	2.61198	-0.0195833	-0.00673669	0.0238642	0.03914	0.0380643	0.0237833	-0.500341	-0.176982	1.0034	0.616835	0.859523	0.315667	0.922637	0.96724	0.994337	2.70474	2.53552	2.18947	-0.0180584	0.0619482	-0.0146405
100316694	Mir1941	microRNA 1941	15	101369351	89	101.28	2	-1.18168	0.237334	0.877025	-0.717836	0.472858	0.957841	-0.971574	0.331263	0.660138	-0.100398	0.920029	0.97603	-0.488871	0.624933	0.792342	-0.553312	0.58005	0.753271	2.01574	1.05661	2.36034	-0.0236584	-0.011693	-0.0287949	0.0344089	0.0279763	0.0229774	-0.687566	-0.41796	-1.25318	0.491726	0.675977	0.21014	0.880672	0.952869	0.994337	2.07273	1.13822	2.39756	-0.00764887	0.00940879	-0.0357229
387197	Mir201	microRNA 201	X	-67988095	40	68	3	0.524118	0.600197	0.923521	0.107545	0.914356	0.998411	-0.195808	0.844761	0.951362	0.011048	0.991185	0.991204	0.893633	0.371518	0.594251	0.629437	0.529063	0.706858	1.31283	0.906999	1.44592	0.00277395	-0.00937009	0.0194981	0.0276982	0.0264205	0.0177924	0.100149	-0.354653	1.09587	0.920226	0.722849	0.273137	0.998423	0.956995	0.994337	1.11539	1.05659	1.09493	-0.0133372	0.0447171	-0.0139114
102465576	Mir6954	microRNA 6954	15	76433213	592	76.43	1	1.81923	0.0688757	0.678713	0.747735	0.45462	0.95107	1.72489	0.0845468	0.298668	-0.115356	0.908163	0.971506	1.37188	0.1701	0.34092	1.1679	0.242846	0.423195	2.37654	1.86903	1.93229	-0.0172677	0.0389238	0.0302261	0.0371683	0.0361306	0.0202117	-0.464581	1.07731	1.49548	0.642232	0.281342	0.13479	0.922637	0.72046	0.994337	2.40303	1.71989	1.77668	-0.00645331	0.00453687	0.0273979
102466210	Mir6955	microRNA 6955	15	78891839	143	78.95	2	0.0792662	0.936821	0.975627	-0.225195	0.821827	0.998411	1.34555	0.178446	0.496249	0.921604	0.356735	0.568134	0.526458	0.59857	0.773562	0.955632	0.339258	0.538161	1.99981	1.36471	1.59679	-0.0212816	-0.0477132	0.0310196	0.035636	0.0320016	0.0193503	-0.597193	-1.49096	1.60306	0.550378	0.135972	0.108922	0.897087	0.560937	0.994337	2.34163	1.62074	1.08533	0.0128017	0.0377664	-0.0199872
102465638	Mir7055	microRNA 7055	7	45173302	15	0.04	4	-0.140749	0.888068	0.975627	0.355479	0.722231	0.998411	-0.430485	0.666843	0.881815	-0.584015	0.55921	0.735101	-0.265768	0.790418	0.909654	-0.681846	0.495337	0.684411	0.865999	0.670845	0.82744	-0.00926554	-0.00670103	0.00132159	0.0242131	0.0232991	0.0149232	-0.382667	-0.287609	0.0885596	0.701967	0.773646	0.929432	0.947354	0.96724	0.994337	0.951407	0.694599	0.94068	0.00204881	-0.00392981	0.0125272
100124478	Mir871	microRNA 871	X	-66810427	2	66.8	15	-0.781372	0.434584	0.912325	-0.0186586	0.985113	0.998411	0.474649	0.635037	0.865627	-0.4769	0.633433	0.780244	0.722644	0.469899	0.690255	0.571594	0.567597	0.739124	1.22271	1.07477	0.915537	-0.0255931	0.00528355	-0.0202615	0.0290634	0.0284563	0.015698	-0.880596	0.185672	-1.2907	0.378536	0.852702	0.196808	0.880672	0.96724	0.994337	1.75291	1.18703	0.967548	0.0269184	0.0479359	-0.0189709
102466776	Mir6966	microRNA 6966	17	25780807	105	0.03	2	-0.369645	0.711647	0.954602	-0.3701	0.711308	0.998411	0.922709	0.356159	0.671167	0.0559502	0.955381	0.982381	-0.782788	0.433751	0.657578	-0.391437	0.695474	0.853182	2.41384	2.22623	1.25637	-0.00310187	-0.0382131	0.00840133	0.0372884	0.0372229	0.0166744	-0.0831858	-1.0266	0.503846	0.933704	0.304608	0.61437	0.998423	0.759102	0.994337	2.23801	2.4109	1.01427	-0.0146481	0.00996003	-0.0145078
102465894	Mir8105	microRNA 8105	10	128458679	53	42.88	3	-0.665494	0.505734	0.923521	-0.18685	0.851778	0.998411	-1.33835	0.180783	0.496249	0.774191	0.438818	0.639724	-1.12828	0.259203	0.471551	-0.722536	0.469965	0.657542	1.93222	2.2717	1.21618	0.0112672	-0.0513894	0.00845839	0.034968	0.0362561	0.0177604	0.322215	-1.4174	0.47625	0.74729	0.156366	0.633896	0.96696	0.598766	0.994337	1.99665	2.42723	1.09958	0.00741427	-0.00350224	-0.00500774
100124458	Mir876	microRNA 876	4	-36645372	58	12.22	3	-0.186877	0.851757	0.975627	-0.212956	0.831361	0.998411	0.10823	0.913814	0.972391	0.228834	0.818998	0.917977	-0.200664	0.840961	0.930668	-0.0814713	0.935067	0.97626	0.0650014	0.195041	0.0466053	0.000851128	-0.00299091	-0.000169523	0.00694824	0.0134734	0.0040079	0.122495	-0.221987	-0.0422971	0.902507	0.824324	0.966262	0.998423	0.96724	0.994337	0.0844083	0.179143	0.0469264	0.000873089	-0.0073718	-0.00030214
387195	Mir19b-2	microRNA 19b-2	X	-52741982	9	52.74	6	0.60901	0.542518	0.923521	-0.379961	0.703974	0.998411	-0.70193	0.482723	0.78598	0.157705	0.874689	0.951099	0.134421	0.89307	0.949336	-0.134319	0.893151	0.953499	0.690216	0.570145	0.965689	0.0118138	0.0022359	0.0118426	0.0225441	0.0202746	0.0157694	0.524032	0.110281	0.75099	0.600256	0.912187	0.452659	0.922637	0.974387	0.994337	0.752578	0.484868	0.905257	0.0110411	-0.033778	0.00618455
102465212	Mir21c	microRNA 21c	8	-128278147	82	0.04	2	0.449311	0.653207	0.929314	-0.112911	0.910101	0.998411	-1.51242	0.130427	0.403217	-0.466451	0.640893	0.783313	-0.414535	0.678483	0.824993	-0.784146	0.432954	0.62377	0.910874	0.413076	0.772904	0.0221306	0.0257464	-0.0119179	0.0253672	0.0172863	0.0139556	0.872408	1.48941	-0.85399	0.382986	0.136379	0.39311	0.880672	0.560937	0.994337	0.849347	0.258833	0.896127	0.0111936	-0.00365047	-0.00117879
100042498	Mir22hg	Mir22 host gene (non-protein coding)	11	75461538	44	75.49	3	0.482821	0.629223	0.926861	0.0483675	0.961423	0.998411	-0.984187	0.325023	0.656992	0.127849	0.898268	0.967838	-0.888279	0.374391	0.594251	-0.699864	0.484012	0.672791	1.59701	2.33223	1.33225	0.0373462	0.0422608	-0.00734035	0.0323033	0.0382007	0.0173337	1.15611	1.10628	-0.423472	0.247635	0.268603	0.671951	0.838418	0.7189	0.994337	1.44697	2.19617	1.36477	0.0123208	0.0240174	-0.00695022
100526547	Mir3073a	microRNA 3073a	12	112109237	42	37.38	3	-0.472586	0.636509	0.926861	-0.949424	0.342405	0.90511	-0.97496	0.32958	0.660138	-0.508354	0.611205	0.76406	-0.57694	0.56398	0.755701	-0.868022	0.385382	0.585484	0.155968	0.0563012	0.669245	-0.00403566	-0.000646103	-0.00650066	0.0113201	0.00631313	0.0114854	-0.356505	-0.102343	-0.565994	0.721462	0.918485	0.571398	0.949762	0.974387	0.994337	0.156635	0.0893824	0.556636	-0.00194735	-6.88988e-05	-0.018914
723873	Mir470	microRNA 470	X	-66813950	2	66.8	15	0.326602	0.743969	0.957481	-0.334427	0.738057	0.998411	-0.586415	0.557597	0.827467	-0.76718	0.442975	0.640755	0.306641	0.759117	0.88439	-0.271993	0.785627	0.895162	0.476239	0.578723	0.27287	-0.0262667	0.0167087	-0.00311104	0.0191339	0.0202223	0.00853828	-1.37279	0.82625	-0.364364	0.169819	0.408662	0.715586	0.735166	0.826909	0.994337	0.605552	0.479643	0.257754	-0.00481474	-0.00477523	-0.0041342
100628611	Mir5107	microRNA 5107	18	60812075	50	60.91	3	-0.102285	0.91853	0.975627	0.00288314	0.9977	0.998411	0.0546972	0.95638	0.98274	-0.0140611	0.988781	0.991204	0.0353732	0.971782	0.981835	0.0129747	0.989648	0.994487	0.129928	0.0560222	0	0.000130475	-0.000644737		0.0097728	0.00630331		0.0133508	-0.102285		0.989348	0.91853		0.998423	0.974387		0.0930725	0.056532	0.0399142	-0.000414117	-0.00172833	0.000708495
102465577	Mir6956	microRNA 6956	15	79002222	143	78.95	2	-0.345082	0.730033	0.954602	0.00463051	0.996305	0.998411	-0.119132	0.905171	0.972391	0.0953159	0.924064	0.97603	0.273216	0.784688	0.905561	0.24481	0.806603	0.910987	1.47285	1.25614	1.60206	-0.0419939	0.0120346	-0.0174226	0.0307457	0.0294629	0.0194344	-1.36584	0.408466	-0.896486	0.171988	0.682931	0.369993	0.735166	0.952869	0.994337	1.91585	1.40856	1.52064	0.0141765	0.092218	-0.0382491
102465587	Mir6972	microRNA 6972	17	-34857568	56	34.85	3	-0.0734918	0.941415	0.975627	-0.0883899	0.929567	0.998411	-0.0574036	0.954224	0.98274	-0.0912447	0.927298	0.97603	-0.0637904	0.949137	0.973844	-0.0653811	0.947871	0.977928	0.0364588	0.0242749	0.0360223	-0.000329315	-0.000367336	-0.000169523	0.00694824	0.00595976	0.0040079	-0.0473955	-0.061636	-0.0422971	0.962198	0.950853	0.966262	0.998423	0.980849	0.994337	0.0362977	0.0243254	0.0366837	-0.000196033	-0.000964397	-0.00030214
102465591	Mir6978	microRNA 6978	17	-57217171	600	57.22	1																			0	0	0																0	0	0
102465658	Mir7085	microRNA 7085	9	44400422	677	44.4	1	-0.638432	0.523192	0.923521	-0.841842	0.399877	0.915659	-0.707808	0.479065	0.78598	0.528323	0.597275	0.761438	-1.79686	0.0723586	0.170277	-1.14887	0.250609	0.430393	0.995858	1.04151	0.898907	0.00325118	-0.00912795	-0.00813894	0.0264133	0.0254269	0.0149643	0.123089	-0.358988	-0.543891	0.902037	0.719604	0.586516	0.998423	0.956995	0.994337	1.33583	1.02832	0.893954	0.0301211	-0.0342326	-0.0113774
100124460	Mir881	microRNA 881	X	-66801943	2	66.8	15	0.086709	0.930903	0.975627	0.153576	0.877944	0.998411	1.05375	0.291996	0.613841	-0.136064	0.891771	0.965235	0.510023	0.610035	0.781969	0.629246	0.529188	0.706858	0.247976	0.276833	0.310712	0.00022751	-0.00237959	0.00257739	0.0137764	0.015112	0.00920205	0.0165144	-0.157464	0.280089	0.986824	0.874879	0.779409	0.998423	0.96724	0.994337	0.255899	0.373464	0.225127	6.62935e-05	0.0155505	-0.00210467
102465897	Mir1668	microRNA 1668	8	-83723877	203	83.72	1	0.545467	0.585432	0.923521	0.0693589	0.944704	0.998411	0.0327995	0.973834	0.986346	0.405138	0.685376	0.804424	0.359029	0.719573	0.855171	0.547951	0.583725	0.755972	0.479258	0.50092	0.462142	-0.0087774	0.0129429	0.00150944	0.0191908	0.0204036	0.0110127	-0.457376	0.634344	0.137063	0.6474	0.525857	0.890981	0.922637	0.893193	0.994337	0.576814	0.550859	0.274742	0.00205343	0.0423904	-0.00963585
100628604	Mir5135	microRNA 5135	12	-76533133	425	76.53	1	NaN	NaN	NaN	0.0673538	0.9463	0.998411	NaN	NaN	NaN	NaN	NaN	NaN	NaN	NaN	NaN	-0.0127064	0.989862	0.994487	0.0926157	0	0	-0.000926859			0.00786519			-0.117843			0.906192			0.998423			0.135651	0.0208151	0	2.94788e-05	0.000893508
102465310	Mir6539	microRNA 6539	14	-67859635	522	67.86	1	0.0322979	0.974234	0.98865	0.196749	0.844024	0.998411	0.605207	0.545041	0.827467	0.618885	0.535992	0.728363	0.457671	0.647189	0.805579	0.938185	0.348149	0.542838	0.494841	0.363278	0.221822	0.0125354	-0.00162311	0.00108126	0.0190183	0.0186737	0.00815457	0.659124	-0.0869193	0.132595	0.509816	0.930736	0.894513	0.886065	0.978519	0.994337	0.369905	0.37812	0.250515	0.000143236	-0.00375834	0.00459624
100049545	Mir741	microRNA 741	X	-66796804	2	66.8	15	-0.105982	0.915597	0.975627	-0.122811	0.902256	0.998411	0.0560521	0.9553	0.98274	0.367177	0.713487	0.829188	0.0361238	0.971184	0.981835	0.170721	0.864443	0.946204	0.124242	0.062927	0	0.000119907	-0.000692696		0.00962817	0.00653599		0.0124538	-0.105982		0.990064	0.915597		0.998423	0.974387		0.172192	0.0634786	0	0.00109198	-0.0018548
100124496	Mir743b	microRNA 743b	X	-66777255	2	66.8	15	0.456308	0.648169	0.929042	0.202236	0.839732	0.998411	-0.0476903	0.961963	0.98274	0.226281	0.820983	0.918025	-0.140232	0.888477	0.949336	-0.117014	0.906849	0.959479	0.160765	0.0589433	0.270395	-0.000891621	-0.00066566	0.00629337	0.011427	0.00640431	0.00839949	-0.0780272	-0.103939	0.749256	0.937806	0.917218	0.453703	0.998423	0.974387	0.994337	0.161461	0.0590829	0.225285	-0.000466358	-0.00177635	0.00413612
723887	Mir463	microRNA 463	X	-66799222	2	66.8	15	-0.129277	0.897138	0.975627	-0.470486	0.638008	0.998411	-0.256389	0.79765	0.922466	-0.487579	0.625848	0.776972	-0.155392	0.876512	0.940114	-0.336318	0.736631	0.870731	0	0.205347	0.205315		0.00460313	-0.00383277		0.0135096	0.00732064		0.340731	-0.523556		0.733306	0.600588		0.959409	0.994337	0.042944	0.117776	0.241728	0.000445412	-0.00693948	-0.0040668
723888	Mir465	microRNA 465	X	-66839051	2	66.8	15	-0.0424874	0.96611	0.986976	-0.0525967	0.958053	0.998411	0.0828262	0.93399	0.978247	-0.0478487	0.961837	0.984738	0.114458	0.908875	0.955328	0.0362809	0.971058	0.987729	0.047917	0	0.0378623	-0.000329315		-0.000170285	0.00694824		0.0040079	-0.0473955		-0.0424874	0.962198		0.96611	0.998423		0.994337	0.0480521	0	0.0378384	-0.000196033		-0.000303827
723939	Mir471	microRNA 471	X	-66792594	2	66.8	15																			0	0	0																0	0	0
100049546	Mir743	microRNA 743	X	-66776756	2	66.8	15																			0	0	0																0	0	0
100124479	Mir878	microRNA 878	X	-66801507	2	66.8	15	-0.116615	0.907165	0.975627	0.00199136	0.998411	0.998411	-0.124945	0.900567	0.970315	-0.120253	0.904283	0.969899	-0.118829	0.905411	0.953807	-0.1143	0.909	0.959613	0.378665	0	0.0861132	0.0135323		-0.000528614	0.0161899		0.00453299	0.83585		-0.116615	0.403239		0.907165	0.880672		0.994337	0.15542	0	0.133563	-0.00151451		1.57876e-05
100124480	Mir880	microRNA 880	X	-66800529	2	66.8	15																			0	0	0																0	0	0
100124462	Mir883a	microRNA 883a	X	-66780757	2	66.8	15																			0	0	0																0	0	0
102465604	Mir6999	microRNA 6999	2	-91944869	612	91.94	1	-0.782643	0.433837	0.912325	-0.143883	0.885593	0.998411	-1.56486	0.117615	0.378447	0.266074	0.790182	0.900617	0.376984	0.706186	0.849939	0.123607	0.901626	0.958231	1.16762	0.87483	0.798745	-0.0132351	-0.0245273	-0.00211069	0.0285075	0.0257985	0.0135216	-0.464267	-0.950727	-0.156098	0.642457	0.341743	0.875956	0.922637	0.785185	0.994337	1.31563	1.03635	0.694997	0.00372313	0.032263	-0.0137116
102465624	Mir7031	microRNA 7031	5	-121819208	639	121.82	1	-0.929801	0.352474	0.912325	0.509899	0.610122	0.998411	0.262897	0.79263	0.919075	-1.34887	0.177378	0.371238	0.0362976	0.971045	0.981835	-0.41967	0.674726	0.83504	1.59425	1.59252	1.45558	-0.0256852	-0.0439762	0.00033693	0.0307758	0.0329566	0.0173404	-0.834591	-1.33437	0.0194304	0.403948	0.182083	0.984498	0.880672	0.6422	0.994337	2.19334	2.05163	1.33447	0.0260626	0.0822166	-0.0117646
102465626	Mir7035	microRNA 7035	5	136105521	643	136.11	1	0.799084	0.424242	0.912325	0.192366	0.847456	0.998411	-1.25881	0.208099	0.533914	0.428076	0.668596	0.802654	-0.60754	0.543492	0.739082	-0.545288	0.585555	0.756276	1.42462	1.19148	0.863081	0.00180091	0.0303608	0.0019667	0.030796	0.0304869	0.0146535	0.0584787	0.995861	0.134214	0.953367	0.319318	0.893234	0.998423	0.771275	0.994337	1.18593	1.08882	0.835016	-0.0190405	0.011733	0.00149479
102465766	Mir7661	microRNA 7661	6	108489742	726	108.49	1	0.495949	0.61993	0.925007	-0.576452	0.56431	0.989732	-1.23064	0.218457	0.537333	-1.93249	0.0532995	0.162649	-2.32469	0.0200886	0.0582938	-2.86042	0.00423083	0.0156673	2.46173	2.75313	1.90163	-0.0208379	0.0487658	-0.00999741	0.0370776	0.0416076	0.0212412	-0.562007	1.17204	-0.470662	0.574111	0.241181	0.637882	0.911814	0.69691	0.994337	2.28982	2.55389	1.92105	-0.0276214	-0.0257768	-0.0129589
100316710	Mir1963	microRNA 1963	7	-29083635	251	29.08	1	-0.315125	0.752666	0.957481	-1.44102	0.149578	0.674439	-0.622744	0.533453	0.82701	-2.77359	0.00554412	0.0262237	-3.75478	0.000173496	0.00101313	-4.06112	4.88372e-05	0.00028936	2.1637	2.28854	0.949734	-0.00276006	-0.000909385	-0.00648645	0.0360677	0.0363724	0.01542	-0.0765244	-0.025002	-0.420653	0.939002	0.980053	0.674009	0.998423	0.992699	0.994337	2.42633	2.26991	0.765728	0.0185838	-0.0261612	-0.0312229
102465779	Mir7677	microRNA 7677	17	27091244	46	9.03	3	-0.271656	0.785887	0.974021	-0.484879	0.627762	0.998411	-0.136504	0.891423	0.970315	0.10805	0.913956	0.973651	-0.329264	0.741956	0.878716	-0.218483	0.827053	0.923636	0.198806	0.364595	0.190634	-0.0025972	-0.015574	0.00370977	0.0131207	0.0181815	0.00785286	-0.197946	-0.856589	0.472409	0.843087	0.391672	0.636635	0.99026	0.814998	0.994337	0.203778	0.360606	0.171425	-0.00135846	-0.0348015	0.00182777
102466817	Mir7211	microRNA 7211	10	-94586136	693	94.59	1	-1.48417	0.137764	0.8098	-1.48839	0.136648	0.652018	-0.578669	0.562812	0.827467	-0.0235393	0.98122	0.991204	-0.0764757	0.939041	0.9672	-0.36113	0.718003	0.86379	0.229346	0.273452	0.653181	0.00641844	-0.00274107	-0.0250138	0.0136398	0.0161189	0.0129681	0.470568	-0.170053	-1.92888	0.637949	0.864968	0.0537461	0.922637	0.96724	0.994337	0.216226	0.275661	0.667549	0.00239581	-0.0069312	-0.0348885
102466849	Mir7687	microRNA 7687	8	120538695	746	120.54	1	0.128858	0.89747	0.975627	-0.511628	0.608911	0.998411	-0.344488	0.730479	0.902803	-0.437677	0.661621	0.798867	0.72398	0.469078	0.690255	0.366145	0.714257	0.863668	1.38923	0.943319	0.962076	0.0311494	0.0323401	-0.0170683	0.0304873	0.0257007	0.0158612	1.02172	1.25833	-1.0761	0.306915	0.208271	0.281882	0.850993	0.65836	0.994337	1.25474	0.846161	0.928767	0.00958795	0.033337	-0.0295971
100316737	Mir664	microRNA 664	1	185242974	36	185.29	3	0.342848	0.731713	0.954602	-0.276674	0.78203	0.998411	-0.548854	0.583106	0.83326	0.0670095	0.946574	0.977575	-0.162442	0.870958	0.938739	-0.389925	0.696592	0.853182	0	0.716365	0.341559		-0.00217626	0.00579526		0.0218563	0.00991607		-0.0995712	0.584431		0.920685	0.55893		0.974478	0.994337	0	0.681552	0.283837		-0.030339	0.0034761
102465615	Mir7016	microRNA 7016	4	-129684499	146	129.62	2	-0.743488	0.457186	0.922377	0.531617	0.594992	0.998411	0.347336	0.728339	0.902803	0.201829	0.840051	0.92621	0.974733	0.329693	0.54837	1.12285	0.261501	0.447478	1.27454	1.30076	0.81461	-0.00225838	0.0229367	-0.0252935	0.029487	0.0308522	0.0140919	-0.076589	0.743438	-1.79489	0.938951	0.457216	0.0726713	0.998423	0.850253	0.994337	1.55346	1.33328	1.08774	0.0220096	0.0595364	-0.00462893
102466840	Mir7655	microRNA 7655	2	18057845	723	18.06	1	0.501992	0.615673	0.923521	1.27758	0.201396	0.745805	-0.106286	0.915355	0.972391	-1.01344	0.31085	0.526997	-1.03004	0.302989	0.521142	-1.18035	0.23786	0.417228	2.22097	1.8068	0.984597	0.0202897	0.00723737	0.00809422	0.0366659	0.0348442	0.016117	0.553367	0.207706	0.502217	0.580012	0.835458	0.615515	0.911814	0.96724	0.994337	2.04551	1.67859	1.42878	-0.0027776	-0.0353558	0.061125
102465567	Mir6941	microRNA 6941	12	-112920482	585	112.92	1	1.11177	0.266239	0.893128	1.13223	0.257539	0.836119	1.99128	0.0464502	0.201568	1.87261	0.0611217	0.17846	-0.321752	0.747641	0.879687	0.982225	0.325989	0.520434	2.07996	1.81831	1.26599	-0.0305542	0.00222933	0.027253	0.0346828	0.0352109	0.0180608	-0.88096	0.0633136	1.50896	0.37834	0.949517	0.131309	0.880672	0.980849	0.994337	2.18166	1.82017	1.24447	-0.0112752	0.0208686	0.0320413
102465980	Mir6937	microRNA 6937	12	28679324	582	28.68	1	-0.63926	0.522654	0.923521	-0.920378	0.357375	0.90511	0.510813	0.609482	0.852915	0.856898	0.391501	0.606339	0.670515	0.502529	0.718116	1.06775	0.285632	0.474136	1.76578	0.840025	0.884961	0.00135755	-0.0143234	-0.00532003	0.0336628	0.0265844	0.014565	0.040328	-0.53879	-0.365261	0.967832	0.590032	0.714917	0.998423	0.920709	0.994337	1.79806	0.925379	0.70787	0.00458594	0.00926071	-0.0261037
102466802	Mir7081	microRNA 7081	9	-20914089	34	21.01	3	-1.0893	0.276023	0.901869	-1.43021	0.152657	0.674439	-1.06581	0.286509	0.606485	0.691941	0.488974	0.688348	0.0174169	0.986104	0.990291	0.339144	0.734501	0.870731	1.60706	1.16969	1.46973	-0.0245088	-0.0189984	-0.0158413	0.0321924	0.0291207	0.0178374	-0.761321	-0.652404	-0.888095	0.446465	0.514141	0.37449	0.880672	0.883797	0.994337	1.61077	1.12025	1.40943	-0.0150824	-0.0425578	-0.0312793
100526498	Mir3088	microRNA 3088	2	28733277	300	28.73	1	-1.40037	0.161403	0.82766	-1.13804	0.255104	0.836119	-1.10331	0.269891	0.602162	-1.00759	0.313653	0.527964	-1.85449	0.0636691	0.155234	-2.21476	0.0267764	0.0737908	1.8136	1.36808	0.999247	0.0344147	-0.0162416	-0.0227412	0.0343886	0.0294069	0.0159239	1.00076	-0.552305	-1.42812	0.316944	0.58074	0.153258	0.850993	0.917881	0.994337	1.84842	1.39214	1.04335	0.0221504	-0.0366322	-0.0227295
100628610	Mir5101	microRNA 5101	12	75909102	404	75.91	1	1.22287	0.221379	0.858298	-0.167451	0.867015	0.998411	0.225146	0.821866	0.938992	0.019415	0.98451	0.991204	-0.547146	0.584278	0.769815	-0.304336	0.760872	0.883954	0.213562	0.405816	0.618874	-0.00605915	0.0228162	0.00627364	0.0123393	0.019227	0.0115595	-0.491045	1.18667	0.542725	0.623395	0.235356	0.587319	0.922637	0.691149	0.994337	0.300834	0.329681	0.431234	-0.000904247	0.0164726	-0.00960265
102466796	Mir7053	microRNA 7053	7	-44538105	151	0.03	2	-0.349422	0.726773	0.954602	0.345398	0.729795	0.998411	0.150543	0.880336	0.970315	0.905061	0.365433	0.578093	-0.533956	0.593372	0.772526	0.0672526	0.946381	0.977928	1.87591	1.49989	1.64099	-0.0205194	-0.0188233	0.00141201	0.0339232	0.0328967	0.0180941	-0.604879	-0.572194	0.078037	0.545259	0.567191	0.937799	0.897087	0.912395	0.994337	2.3362	1.68619	1.55855	0.0215574	0.0432365	-0.00374776
751527	Mir19b-1	microRNA 19b-1	14	115044304	6	115.04	7	0.660232	0.509105	0.923521	0.31614	0.751896	0.998411	-0.384982	0.700251	0.890373	0.407962	0.683301	0.804267	0.614035	0.539192	0.739082	0.465195	0.641792	0.813394	0.793807	0.43434	0.192812	0.0299712	0.0217526	-0.00172298	0.0238477	0.018868	0.00786145	1.25678	1.15288	-0.219168	0.208835	0.248961	0.826519	0.804443	0.705456	0.994337	0.516636	0.36399	0.238404	-0.00605625	0.0183731	-0.000169463
100049710	Mir290a	microRNA 290a	7	3218625	5	1.79	9																			0	0	0																0	0	0
[truncated: 84 more columns]

## Sheet: Cortex
Entrez	Symbol	Name	Chr	Loc	clusterID	clusterMeanLoc.Mb	nMirnasInCluster	Z.meta.for.Q80.vs.ctrl	p.meta.for.Q80.vs.ctrl	FDR.meta.for.Q80.vs.ctrl	Z.meta.for.Q92.vs.ctrl	p.meta.for.Q92.vs.ctrl	FDR.meta.for.Q92.vs.ctrl	Z.meta.for.Q111.vs.ctrl	p.meta.for.Q111.vs.ctrl	FDR.meta.for.Q111.vs.ctrl	Z.meta.for.Q140.vs.ctrl	p.meta.for.Q140.vs.ctrl	FDR.meta.for.Q140.vs.ctrl	Z.meta.for.Q175.vs.ctrl	p.meta.for.Q175.vs.ctrl	FDR.meta.for.Q175.vs.ctrl	Z.meta.for.Q	p.meta.for.Q	FDR.meta.for.Q	Cortex.2m.baseMean.for.Q80.vs.ctrl	Cortex.6m.baseMean.for.Q80.vs.ctrl	Cortex.10m.baseMean.for.Q80.vs.ctrl	Cortex.2m.log2FoldChange.for.Q80.vs.ctrl	Cortex.6m.log2FoldChange.for.Q80.vs.ctrl	Cortex.10m.log2FoldChange.for.Q80.vs.ctrl	Cortex.2m.lfcSE.for.Q80.vs.ctrl	Cortex.6m.lfcSE.for.Q80.vs.ctrl	Cortex.10m.lfcSE.for.Q80.vs.ctrl	Cortex.2m.stat.for.Q80.vs.ctrl	Cortex.6m.stat.for.Q80.vs.ctrl	Cortex.10m.stat.for.Q80.vs.ctrl	Cortex.2m.pvalue.for.Q80.vs.ctrl	Cortex.6m.pvalue.for.Q80.vs.ctrl	Cortex.10m.pvalue.for.Q80.vs.ctrl	Cortex.2m.FDR.for.Q80.vs.ctrl	Cortex.6m.FDR.for.Q80.vs.ctrl	Cortex.10m.FDR.for.Q80.vs.ctrl	Cortex.2m.baseMean.for.Q92.vs.ctrl	Cortex.6m.baseMean.for.Q92.vs.ctrl	Cortex.10m.baseMean.for.Q92.vs.ctrl	Cortex.2m.log2FoldChange.for.Q92.vs.ctrl	Cortex.6m.log2FoldChange.for.Q92.vs.ctrl	Cortex.10m.log2FoldChange.for.Q92.vs.ctrl
723892	Mir100	microRNA 100	9	41531424	22	41.55	3	-2.56705	0.0102569	0.998879	1.54203	0.123066	0.828938	1.05173	0.292922	0.996321	1.076	0.281926	0.900269	1.62508	0.104145	0.356731	2.34033	0.0192665	0.133961	10702.9	10223.8	11968.8	-5.0803e-05	-0.0815429	-0.0213412	0.0355861	0.0311004	0.0211628	-0.00142761	-2.62192	-1.00843	0.998861	0.00874349	0.313248	0.999487	0.821593	0.999963	10854.5	10268.2	12125.4	0.00821672	-0.0089851	0.050276
724062	Mir101b	microRNA 101b	19	29135278	164	29.14	1	-0.812279	0.416632	0.998879	-0.823355	0.410306	0.977404	0.859871	0.38986	0.996321	-0.66655	0.50506	0.942377	-0.539125	0.589801	0.851427	-0.356936	0.72114	0.890941	4764.14	5141.16	5254.65	-0.00215509	-0.0161748	-0.00361422	0.0276825	0.017922	0.0146786	-0.0778502	-0.902511	-0.246224	0.937947	0.366785	0.805509	0.998127	0.994572	0.999963	4745.51	4880.6	5154.17	-0.0286787	-0.0344989	0.00847809
723824	Mir103-1	microRNA 103-1	11	35782395	61	35.7	2	1.68233	0.0925044	0.998879	0.425566	0.670424	0.985001	1.02374	0.305958	0.996321	2.04296	0.0410565	0.451832	1.18356	0.236587	0.548557	1.73315	0.0830686	0.317536	4.23999	146.388	4.04436	0.0288313	0.144677	2.17963e-05	0.0557191	0.0608397	0.018582	0.517439	2.378	0.00117298	0.604849	0.0174066	0.999064	0.998127	0.821593	0.999963	4.40447	122.051	4.05463	0.0727691	0.015508	0.00559345
723825	Mir103-2	microRNA 103-2	2	131288051	166	131.29	1	-0.955786	0.33918	0.998879	0.589934	0.555235	0.985001	-1.25507	0.209452	0.996321	0.304031	0.761104	0.978434	-0.314945	0.752803	0.928003	-0.192153	0.847622	0.940007	64.4443	76.9634	65.4295	-0.00679171	-0.0317846	-0.0208993	0.0481612	0.0489856	0.029736	-0.141021	-0.648857	-0.702829	0.887854	0.516431	0.482163	0.998127	0.994572	0.999963	66.9655	78.4666	65.1508	0.0434793	0.0247558	0.0104112
723829	Mir106a	microRNA 106a	X	-52742502	9	52.74	6	0.523633	0.600534	0.998879	0.646378	0.518035	0.982548	2.88691	0.0038904	0.691603	0.905123	0.3654	0.900269	1.46207	0.143722	0.42224	1.75599	0.0790895	0.309822	1.36756	1.26035	0.713347	-0.0512022	0.0181282	0.00214346	0.0403432	0.0377634	0.00822877	-1.26917	0.480045	0.260483	0.204382	0.631195	0.794491	0.904922	0.994572	0.999963	1.65276	1.05083	0.806728	0.00141989	0.000735008	0.0114332
723925	Mir106b	microRNA 106b	5	-138165736	23	138.17	3	-0.522901	0.601043	0.998879	-0.26233	0.793067	0.985001	-0.285141	0.775536	0.996321	-0.224544	0.822334	0.978434	0.776401	0.437512	0.768165	0.105517	0.915966	0.971443	469.918	406.278	472.565	0.0426873	-0.0282792	0.00464802	0.0229527	0.0302463	0.0237785	1.8598	-0.934965	0.195471	0.0629145	0.349806	0.845024	0.791434	0.994572	0.999963	454.756	398.57	459.265	-0.0472677	-0.00865064	-0.00104703
723826	Mir107	microRNA 107	19	-34820686	167	34.82	1	-0.598331	0.549619	0.998879	-1.33432	0.1821	0.833604	-0.807387	0.419443	0.996321	-1.66482	0.0959479	0.676408	-1.3938	0.163379	0.44198	-2.03785	0.0415649	0.231785	3801.59	3565.68	3558.88	0.0307636	-0.0344566	0.00860303	0.0340627	0.0260092	0.0179748	0.903145	-1.32478	0.478615	0.366449	0.185243	0.632212	0.951637	0.994572	0.999963	3787.09	3540.76	3394.74	0.00628617	0.00271394	-0.0339891
723893	Mir10a	microRNA 10a	11	96317164	63	96.29	2	0.760423	0.447002	0.998879	1.33532	0.181772	0.833604	0.16015	0.872763	0.996321	1.13749	0.255332	0.900269	1.70101	0.0889407	0.331252	1.79617	0.072467	0.309392	788.441	771.469	794.009	-0.0438696	-0.00506544	0.0365064	0.0500022	0.0448592	0.0307211	-0.877354	-0.112919	1.18832	0.380295	0.910095	0.234708	0.963398	0.994572	0.999963	831.488	804.995	751.757	0.0333258	0.0898429	0.0123802
387144	Mir10b	microRNA 10b	2	74726069	168	74.73	1	-0.140759	0.888061	0.998879	1.68162	0.0926424	0.828938	-0.51085	0.609456	0.996321	1.83903	0.0659112	0.542092	-0.614473	0.538903	0.811787	0.41076	0.681248	0.872734	1292.19	1121.18	781.342	-0.00627262	-0.0603719	0.0407362	0.0407351	0.039004	0.0302023	-0.153985	-1.54784	1.34878	0.877621	0.121661	0.177408	0.998127	0.994572	0.999963	1442.89	1151.4	747.799	0.173335	0.0651907	0.0245072
100316669	Mir1188	microRNA 1188	12	109611821	1	98.53	59	1.04066	0.298034	0.998879	-0.694781	0.487193	0.980721	1.65021	0.0988994	0.996321	0.970398	0.331848	0.900269	-0.98483	0.324707	0.649559	-0.429505	0.667556	0.8664	7.47024	9.83354	4.40839	0.0669007	0.0598232	0.0103266	0.0592122	0.0654935	0.0184967	1.12985	0.913421	0.558292	0.258541	0.361021	0.576645	0.914446	0.994572	0.999963	7.35334	7.86581	4.02222	0.0542363	-0.0500912	-0.00469945
102465778	Mir1191b	microRNA 1191b	10	-81416239	24	27.08	3	0.313682	0.753763	0.998879	-0.376406	0.706615	0.985001	0.86507	0.387	0.996321	-0.0119075	0.990499	0.999232	-0.867458	0.385691	0.722826	-0.6015	0.547507	0.804339	10.0921	11.9802	7.93499	0.00243512	-0.0328204	0.0214377	0.060249	0.0657666	0.0227418	0.0404175	-0.499043	0.942656	0.96776	0.617749	0.345857	0.998127	0.994572	0.999963	9.83815	11.8762	7.11465	-0.0315901	-0.00597753	-0.0135372
100316673	Mir1193	microRNA 1193	12	109715670	1	98.53	59	0.717378	0.473141	0.998879	-0.778452	0.436302	0.980721	0.600578	0.548121	0.996321	-0.267238	0.789286	0.978434	0.0782406	0.937637	0.978917	0.123307	0.901864	0.963824	22.849	25.0827	18.7206	0.105383	0.0497751	0.00648138	0.0555041	0.063013	0.0288565	1.89866	0.789918	0.224607	0.0576094	0.429576	0.822285	0.786863	0.994572	0.999963	21.2269	22.6765	17.662	-0.00521059	-0.0304189	-0.0221358
100316751	Mir1197	microRNA 1197	12	109712316	1	98.53	59	-1.00914	0.31291	0.998879	-0.40073	0.688619	0.985001	-1.08972	0.275835	0.996321	0.369831	0.711508	0.978434	0.466734	0.64069	0.886101	0.72405	0.469035	0.762878	21.6114	10.0991	15.2747	-0.0328103	-0.0728315	-0.00906668	0.0556745	0.0657782	0.0283419	-0.589324	-1.10723	-0.319903	0.555644	0.268194	0.749042	0.998127	0.994572	0.999963	22.2899	10.3125	15.0908	-0.00433511	-0.0348926	-0.00059059
100316739	Mir1224	microRNA 1224	16	20604451	175	20.6	1	-0.335779	0.737038	0.998879	-1.59834	0.109967	0.828938	0.912099	0.361717	0.996321	0.318299	0.750258	0.978434	0.23876	0.811292	0.947382	1.21872	0.22295	0.536439	333.386	376.881	401.817	0.0122423	-0.0210799	0.00437736	0.0300262	0.0319721	0.023731	0.407721	-0.65932	0.184457	0.683478	0.50969	0.853655	0.998127	0.994572	0.999963	339.978	369.505	381.631	0.0335601	-0.0149578	-0.0416482
387231	Mir122	microRNA 122	18	65248860	176	65.25	1	-1.534	0.12503	0.998879	4.64023	3.48017e-06	0.00164612	-2.34178	0.019192	0.996321	2.71165	0.00669489	0.211559	-0.32821	0.742753	0.922105	-0.132309	0.89474	0.961864	8.53387	6.24046	13.833	0.0180679	-0.0829225	-0.00950874	0.0385901	0.0625753	0.0112631	0.468202	-1.32516	-0.844236	0.63964	0.185116	0.398537	0.998127	0.994572	0.999963	7.70112	16.8536	15.0656	-0.0141065	0.422381	-0.00171844
100885827	Mir1231	microRNA 1231	1	-135454602	177	135.45	1	0.180407	0.856833	0.998879	-0.312923	0.754339	0.985001	-1.29022	0.196975	0.996321	-1.33081	0.183251	0.79689	-0.0417956	0.966662	0.983292	-0.804911	0.420871	0.719157	5.67094	6.13692	3.80879	0.0222901	-0.0224355	0.0108914	0.057975	0.0622821	0.0176993	0.384477	-0.360224	0.615358	0.700625	0.71868	0.538318	0.998127	0.994572	0.999963	6.06178	6.68369	3.15214	0.0802796	0.0393988	-0.0253449
100526515	Mir1247	microRNA 1247	12	-110278047	178	110.28	1	0.037437	0.970137	0.998879	-1.52999	0.126019	0.828938	0.0542122	0.956766	0.996321	-1.41928	0.155818	0.792817	-4.14086	3.46009e-05	0.000776132	-3.86278	0.000112106	0.00260025	89.7484	74.359	38.3713	-0.0997439	0.0280982	-0.0125104	0.0455622	0.0541274	0.0268366	-2.18918	0.519112	-0.466168	0.0285836	0.603682	0.641095	0.708573	0.994572	0.999963	97.9749	68.6062	35.2203	0.0535342	-0.0206508	-0.0624062
100526461	Mir1249	microRNA 1249	15	-84951525	179	84.95	1	-0.820879	0.411715	0.998879	-0.651824	0.514514	0.982548	-0.0120985	0.990347	0.998793	-0.258348	0.796139	0.978434	-1.8553	0.0635536	0.28198	-1.02353	0.306055	0.619958	1829.4	1434.01	2256.87	-0.0553975	-0.0553812	0.0166977	0.043793	0.0305468	0.0256062	-1.26498	-1.813	0.652098	0.205877	0.0698324	0.514338	0.904922	0.994572	0.999963	1968.38	1306.4	2252.96	0.0651349	-0.106782	0.0598445
723950	Mir124a-2	microRNA 124a-2	3	17795661	180	17.8	1	0.854418	0.392873	0.998879	0.189347	0.849821	0.985689	1.41679	0.156545	0.996321	0.697153	0.485707	0.935563	1.62931	0.103248	0.356468	1.80501	0.0710735	0.309392	9.35855	9.03019	7.64565	0.0278389	0.036409	0.0141057	0.0602625	0.0651611	0.0217152	0.461961	0.558755	0.649576	0.644109	0.576329	0.515966	0.998127	0.994572	0.999963	9.49882	7.95057	7.27625	0.0468055	-0.00947221	0.0124412
723951	Mir124a-3	microRNA 124a-3	2	180894039	181	180.89	1	0.359536	0.719194	0.998879	-0.232278	0.816322	0.985001	1.17198	0.241205	0.996321	0.0368183	0.97063	0.989416	-1.24017	0.214912	0.5213	-1.17941	0.238236	0.5429	4.32846	4.82689	3.73488	0.00340076	0.0604604	-0.00882042	0.0532328	0.0598855	0.0176008	0.0638846	1.0096	-0.501139	0.949062	0.312687	0.616274	0.998127	0.994572	0.999963	4.27427	3.90819	3.78897	-0.00358454	-0.00548129	-0.00562758
100526517	Mir1251	microRNA 1251	10	-92137139	65	92.1	2	-0.406306	0.684517	0.998879	-1.36892	0.171025	0.833604	-1.43766	0.150532	0.996321	-1.22888	0.219117	0.857432	-0.823984	0.409948	0.745002	-1.35758	0.174598	0.481159	51.7076	29.9223	39.2247	-0.0520705	-0.0169137	-0.00918745	0.0485869	0.06269	0.0301421	-1.0717	-0.2698	-0.304804	0.283855	0.787314	0.760515	0.916912	0.994572	0.999963	48.3866	28.5425	36.2656	-0.202457	-0.0231614	-0.0578026
387235	Mir125a	microRNA 125a	17	17830811	26	17.83	3	-0.439484	0.660311	0.998879	2.03876	0.041474	0.828938	-0.0532118	0.957563	0.996321	0.367401	0.71332	0.978434	1.28889	0.197436	0.504795	1.15295	0.248931	0.551371	91204.9	65952.8	91781.3	-0.0248769	0.00863553	-0.022588	0.0304425	0.0193713	0.0211634	-0.817177	0.44579	-1.06731	0.413827	0.655749	0.28583	0.989404	0.994572	0.999963	96228.4	64212.1	92057.2	0.0657602	0.033629	0.029715
387236	Mir125b-1	microRNA 125b-1	9	41581925	22	41.55	3	-0.355118	0.722501	0.998879	1.40154	0.161054	0.833604	-0.941465	0.346467	0.996321	1.38837	0.165023	0.79689	3.15923	0.00158188	0.0202224	3.31571	0.000914116	0.014443	1347.51	1919.66	1156.25	0.00485573	-0.010031	-0.00104045	0.0268902	0.0221625	0.0209762	0.180576	-0.452611	-0.0496015	0.8567	0.650829	0.96044	0.998127	0.994572	0.999963	1322.9	1913.33	1128.92	-0.0538816	0.0308195	0.00167067
723952	Mir125b-2	microRNA 125b-2	16	77646272	27	77.61	3	0.316084	0.751938	0.998879	0.80456	0.421074	0.977404	1.64732	0.0994921	0.996321	2.0598	0.0394178	0.451832	3.34051	0.000836255	0.0123609	3.85612	0.000115201	0.00260025	4690.44	4533.68	4306.45	-0.0245333	0.0139735	-0.00597833	0.0187475	0.0184342	0.0192221	-1.30862	0.758024	-0.311013	0.190664	0.448437	0.755791	0.896686	0.994572	0.999963	4751.9	4449.09	4188.46	-0.0152155	0.0284422	-0.0105914
100526460	Mir1264	microRNA 1264	X	147010600	11	147.05	5	0.268572	0.788259	0.998879	-1.88575	0.0593292	0.828938	-0.507983	0.611465	0.996321	0.209551	0.834018	0.978434	-2.31838	0.0204286	0.151997	-1.20243	0.229198	0.539647	87.214	128.752	57.9602	-0.079417	0.0230058	1.3419e-05	0.041562	0.0606717	0.0211967	-1.91081	0.379185	0.000633073	0.0560292	0.704551	0.999495	0.786863	0.994572	0.999963	88.1638	111.797	53.0918	-0.074552	-0.0922342	-0.0349024
387145	Mir126a	microRNA 126a	2	26591356	28	8.82	3	0.542539	0.587447	0.998879	0.889413	0.373781	0.956738	-1.66073	0.0967667	0.996321	0.727193	0.467108	0.926398	1.18626	0.235518	0.548557	0.948296	0.342979	0.660861	9742.53	11530.1	10060.1	-3.48557e-05	0.0458873	-0.019365	0.0154125	0.0268941	0.020624	-0.00226152	1.70622	-0.938953	0.998196	0.0879672	0.347755	0.999487	0.994572	0.999963	9938.83	10973.9	10061.8	0.023222	0.00025894	0.028259
387147	Mir128-1	microRNA 128-1	1	128202360	183	128.2	1	-0.527561	0.597804	0.998879	-0.333007	0.739129	0.985001	-0.964343	0.334874	0.996321	-2.39997	0.0163964	0.306842	-3.81076	0.000138539	0.00252035	-3.61181	0.000304065	0.00576507	44766.6	40731.2	46511.1	0.00940498	-0.00706979	-0.00985641	0.0340566	0.0221876	0.0230588	0.276157	-0.318637	-0.427447	0.782427	0.750002	0.669054	0.998127	0.994572	0.999963	46067.5	39377.2	46234.8	0.0490029	-0.0227092	0.0258817
723815	Mir128-2	microRNA 128-2	9	-112118635	184	112.12	1	-1.33604	0.181537	0.998879	1.21855	0.223015	0.850324	-1.41118	0.15819	0.996321	-1.58545	0.112864	0.713301	-5.13825	2.77308e-07	9.36904e-06	-4.43692	9.12561e-06	0.000332734	22288.4	18881.1	21667.6	-0.0191137	-0.0237285	-0.0164152	0.0186506	0.0247637	0.0176272	-1.02483	-0.958198	-0.931244	0.305443	0.337963	0.351727	0.918776	0.994572	0.999963	23208.7	18872	21461.8	0.0467895	0.0200056	0.0146451
387237	Mir129-1	microRNA 129-1	6	29022618	185	29.02	1	-0.912407	0.361554	0.998879	1.17363	0.240542	0.858073	-1.36069	0.17361	0.996321	-0.271727	0.785832	0.978434	-1.60067	0.10945	0.36404	-1.68634	0.0917299	0.34784	981.006	930.506	1210.84	0.00578665	-0.049132	0.00459764	0.0348835	0.0337167	0.0275537	0.165885	-1.4572	0.166861	0.868247	0.145061	0.867479	0.998127	0.994572	0.999963	992.362	950.925	1203.28	0.0115549	0.0205326	0.0360448
723953	Mir129-2	microRNA 129-2	2	-94241363	29	31.42	3	0.117964	0.906096	0.998879	1.97401	0.0483805	0.828938	-1.6097	0.107464	0.996321	0.144642	0.884994	0.978434	-0.160491	0.872494	0.96703	-0.46311	0.643285	0.862744	3941.11	4448.8	4369.09	-0.000415944	-0.00431941	0.0058155	0.0320648	0.032796	0.0194803	-0.012972	-0.131705	0.298532	0.98965	0.895217	0.765297	0.998127	0.994572	0.999963	3991.24	4529.54	4294.67	0.00717232	0.0634611	0.0224498
102466255	Mir1291	microRNA 1291	15	-98519761	186	98.52	1	0.486679	0.626486	0.998879	0.776771	0.437294	0.980721	-0.037979	0.969704	0.996321	-0.584017	0.559209	0.953471	1.58986	0.111867	0.36404	1.29905	0.193926	0.496294	10.8064	5.10366	17.3366	0.0319357	0.0546712	-0.00557131	0.0567318	0.0602517	0.0254267	0.562925	0.90738	-0.219113	0.573486	0.364206	0.826562	0.998127	0.994572	0.999963	10.6522	4.83733	17.3217	0.0297134	0.0455737	0.0112358
100526462	Mir1298	microRNA 1298	X	147064904	11	147.05	5	-0.07605	0.939379	0.998879	-0.510603	0.609629	0.985001	1.71495	0.0863536	0.996321	2.78777	0.00530724	0.208419	-2.1383	0.0324927	0.197039	0.782925	0.433671	0.731531	1399.44	1069.58	1849.19	-0.0400179	-0.00124805	-0.000950083	0.0358691	0.0268409	0.0155617	-1.11567	-0.0464982	-0.0610527	0.264565	0.962913	0.951317	0.914446	0.994572	0.999963	1429.14	1023.97	1645.73	-0.0160264	0.00800792	-0.0230406
387149	Mir130a	microRNA 130a	2	-84741114	187	84.74	1	-0.416715	0.676887	0.998879	-0.71866	0.47235	0.980721	-0.883255	0.377098	0.996321	0.225286	0.821757	0.978434	2.66119	0.00778657	0.0722166	1.79364	0.0728707	0.309392	1742.58	1503.25	1352.44	-0.0338878	-0.00408248	-0.010109	0.0226608	0.0209141	0.0256494	-1.49544	-0.195202	-0.394122	0.1348	0.845235	0.693491	0.791434	0.994572	0.999963	1734.4	1477.28	1295.66	-0.0645034	0.0128497	-0.0434799
723816	Mir130b	microRNA 130b	16	-17124060	66	17.12	2	-0.109864	0.912517	0.998879	-0.0273328	0.978194	0.992672	-0.598002	0.549839	0.996321	-2.17352	0.0297415	0.414632	-2.93906	0.00329209	0.0338513	-3.73902	0.000184736	0.00365267	361.98	371.749	300.445	-0.0175593	-0.0244248	0.0162494	0.028595	0.0299573	0.0246222	-0.614067	-0.815321	0.65995	0.539171	0.414889	0.509286	0.998127	0.994572	0.999963	355.342	374.559	285.725	-0.078181	0.025888	-0.025432
387150	Mir132	microRNA 132	11	75173681	67	75.17	2	1.23797	0.215726	0.998879	-0.39866	0.690144	0.985001	-0.564867	0.572164	0.996321	-2.94438	0.00323606	0.174068	-8.11428	4.88662e-16	1.15569e-13	-6.44747	1.13735e-10	1.07821e-08	40902.8	34394	35485.1	0.0820369	0.0412173	0.00735392	0.0318927	0.0286902	0.023411	2.57228	1.43664	0.314122	0.0101031	0.150821	0.753428	0.522365	0.994572	0.999963	39272.4	33142	33974.8	-0.0147331	0.01128	-0.024863
723817	Mir133b	microRNA 133b	1	20682768	69	20.68	2	-0.0633014	0.949526	0.998879	-1.1411	0.253826	0.877593	-1.35306	0.176038	0.996321	-1.66338	0.096236	0.676408	-1.34073	0.18001	0.470412	-2.23595	0.025355	0.164634	0.478216	1.23239	0.613935	-0.0373551	0.0154976	-0.00394913	0.0265611	0.0369573	0.00776071	-1.40639	0.41934	-0.508861	0.159609	0.674968	0.610849	0.864091	0.994572	0.999963	0.658876	0.722175	0.596089	-0.00221973	-0.0327258	-0.0051836
387152	Mir134	microRNA 134	12	109734138	1	98.53	59	-0.247777	0.804307	0.998879	-1.28903	0.197386	0.833604	-1.57148	0.116071	0.996321	-0.228424	0.819317	0.978434	0.651106	0.514978	0.809377	0.643805	0.519702	0.784338	613.942	693.308	512.255	0.011613	0.0102086	-0.0156639	0.0317319	0.024832	0.0205693	0.365973	0.411107	-0.761517	0.714386	0.680994	0.446348	0.998127	0.994572	0.999963	598.298	656.289	494.945	-0.0621552	-0.00916763	-0.0317618
723955	Mir135a-2	microRNA 135a-2	10	-92072085	65	92.1	2	-0.295742	0.767427	0.998879	-0.39867	0.690136	0.985001	1.39999	0.161516	0.996321	-1.05707	0.290481	0.900269	-1.41663	0.156591	0.436237	-1.38624	0.165673	0.473766	54.558	75.0747	41.3324	0.00139675	-0.0124539	-0.00509426	0.0440011	0.0492477	0.0308069	0.0317434	-0.252882	-0.165361	0.974677	0.800359	0.86866	0.998127	0.994572	0.999963	56.2022	72.7065	39.9998	0.0405326	-0.00960036	-0.013404
723818	Mir135b	microRNA 135b	1	132198087	190	132.2	1	-0.523499	0.600627	0.998879	-0.716963	0.473397	0.980721	-1.57232	0.115875	0.996321	-3.59577	0.000323436	0.0836986	-7.30452	2.78251e-13	2.63226e-11	-7.28799	3.14607e-13	7.45619e-11	333.74	270.827	317.966	0.0267198	0.00713839	-0.0261097	0.0268224	0.033439	0.027374	0.996173	0.213475	-0.953815	0.319166	0.830956	0.340177	0.918776	0.994572	0.999963	335.4	260.315	313.046	0.0187215	-0.0203217	-0.010781
387155	Mir137	microRNA 137	3	118433856	191	118.43	1	-0.45321	0.650398	0.998879	-2.00277	0.0452017	0.828938	-0.949311	0.342463	0.996321	-0.633335	0.526515	0.942377	1.85669	0.0633559	0.28198	1.19077	0.233743	0.539647	3376.37	2468.14	3292.44	0.00035201	0.0134937	-0.0283928	0.0179831	0.0216995	0.0224844	0.0195745	0.621843	-1.26278	0.984383	0.534045	0.206669	0.998127	0.994572	0.999963	3448.18	2327.64	3224.94	0.0257526	-0.036515	-0.021569
387156	Mir138-1	microRNA 138-1	9	122682875	192	122.68	1	-0.544975	0.58577	0.998879	-0.453153	0.650439	0.985001	0.178981	0.857953	0.996321	-2.46331	0.0137662	0.283704	-0.965769	0.33416	0.661329	-1.78463	0.0743207	0.309392	1288.81	879.725	1285.37	0.0284999	0.00412046	-0.0176609	0.0402725	0.0331478	0.0197325	0.707677	0.124306	-0.895017	0.479146	0.901073	0.370778	0.998127	0.994572	0.999963	1279.7	862.554	1244.06	-0.00129233	0.0178379	-0.0311477
723956	Mir138-2	microRNA 138-2	8	94324310	71	94.41	2	-0.502481	0.615329	0.998879	1.59609	0.11047	0.828938	-0.456003	0.648388	0.996321	-2.49325	0.0126579	0.278316	-1.98073	0.0476213	0.261917	-2.89973	0.00373481	0.0411698	446.379	354.791	413.91	0.0518942	-0.0220766	-0.000979743	0.0376144	0.0328518	0.0253766	1.37964	-0.672007	-0.0386081	0.167698	0.501579	0.969203	0.864903	0.994572	0.999963	443.153	363.94	407.32	0.0225128	0.0560322	0.014956
387157	Mir139	microRNA 139	7	101475375	193	101.48	1	0.571339	0.56777	0.998879	-0.746551	0.455334	0.980721	-0.793918	0.427243	0.996321	1.11648	0.264218	0.900269	-0.953702	0.340234	0.667447	-0.461164	0.644681	0.862744	5025.6	3618.49	4015.46	0.034348	0.03138	-0.0103994	0.0194232	0.0235567	0.019842	1.7684	1.33211	-0.52411	0.0769939	0.182825	0.600202	0.791434	0.994572	0.999963	5068.35	3387.89	3896.87	0.0338099	-0.00274453	-0.0198056
387158	Mir140	microRNA 140	8	107551243	194	107.55	1	-0.0395925	0.968418	0.998879	-0.681666	0.49545	0.981711	1.20608	0.227787	0.996321	0.371765	0.710067	0.978434	-2.02674	0.0426891	0.24038	-0.932241	0.351212	0.665898	4272.34	3930.82	4084.51	-0.0206097	-0.000960041	-0.000313239	0.0298266	0.0216632	0.0268286	-0.690983	-0.0443167	-0.0116756	0.489576	0.964652	0.990684	0.998127	0.994572	0.999963	4401.73	3818.78	3912	0.0207754	0.00314908	-0.0315228
387159	Mir141	microRNA 141	6	-124717913	72	124.72	2	-0.21789	0.827515	0.998879	-0.893859	0.371397	0.956738	-0.530058	0.596072	0.996321	-2.37028	0.0177747	0.306842	-1.88683	0.0591828	0.281293	-2.21925	0.0264695	0.167287	1942.52	1867.78	79.0005	-0.0345775	-0.0596127	0.0189107	0.0273762	0.0386034	0.0152988	-1.26305	-1.54423	1.23609	0.206573	0.122532	0.216426	0.904922	0.994572	0.999963	1912.55	2059.43	63.0562	-0.0430166	-0.0223043	-0.0124387
387161	Mir143	microRNA 143	18	-61649195	32	61.65	3	-0.125655	0.900005	0.998879	0.635879	0.524855	0.982548	-0.278525	0.780609	0.996321	-0.138051	0.8902	0.978434	-2.73963	0.00615089	0.0581874	-1.77709	0.075553	0.309392	65196.2	135957	45926	-0.044867	-0.0109229	0.00450919	0.0390988	0.0333844	0.030165	-1.14753	-0.327186	0.149484	0.251163	0.743527	0.881172	0.914446	0.994572	0.999963	65270.2	137687	43963.1	-0.0630837	0.0330647	-0.0188251
387162	Mir144	microRNA 144	11	78073004	14	39.06	4	-0.0514339	0.95898	0.998879	0.299852	0.76429	0.985001	-0.0160025	0.987232	0.99778	-0.14557	0.884261	0.978434	-1.80563	0.070976	0.299747	-1.67771	0.0934036	0.351376	176.154	209.873	205.727	-0.0848458	-0.025479	0.0139081	0.049398	0.0456193	0.0286307	-1.71759	-0.558514	0.485776	0.0858707	0.576493	0.627126	0.791434	0.994572	0.999963	181.287	207.354	200.298	-0.0542127	-0.00145049	0.0146429
387163	Mir145a	microRNA 145a	18	-61647824	32	61.65	3	-0.0610468	0.951322	0.998879	0.294649	0.768262	0.985001	-0.561492	0.574462	0.996321	-0.246738	0.805111	0.978434	-0.375614	0.707204	0.905678	-0.363007	0.716599	0.889184	1761.83	1067.39	1493.1	-0.0180089	-0.0155267	0.0103622	0.0316153	0.0338206	0.0277986	-0.569625	-0.459091	0.372758	0.568932	0.646169	0.709329	0.998127	0.994572	0.999963	1865.5	1035.4	1464.59	0.0765182	-0.0082674	0.0212758
387164	Mir146	microRNA 146	11	-43374396	196	43.37	1	0.170545	0.864581	0.998879	0.0540464	0.956898	0.990803	0.771701	0.440291	0.996321	1.30096	0.193271	0.817952	0.729167	0.4659	0.771147	1.18999	0.234052	0.539647	1168.33	4216	831.489	-0.000975739	0.0179956	-0.00339065	0.0448899	0.0496855	0.0280213	-0.0217363	0.36219	-0.121002	0.982658	0.71721	0.903689	0.998127	0.994572	0.999963	1204.14	4127.37	811.072	0.0364842	0.00614845	-0.00191689
751550	Mir146b	microRNA 146b	19	46342761	74	46.29	2	-0.0931647	0.925773	0.998879	0.393375	0.694043	0.985001	-0.3085	0.757702	0.996321	1.85754	0.0632345	0.542092	-0.205599	0.837104	0.954097	0.584749	0.558717	0.809883	5.40632	5.39505	4.85506	0.130543	0.0291073	-0.0117572	0.0585128	0.0622453	0.0196158	2.23102	0.467622	-0.599377	0.0256799	0.640055	0.548922	0.708573	0.994572	0.999963	4.87958	5.26206	5.02722	0.062698	0.0281393	0.00210035
387166	Mir148a	microRNA 148a	6	-51269811	198	51.27	1	-0.610206	0.541725	0.998879	-0.715092	0.474552	0.980721	-0.292349	0.77002	0.996321	0.352897	0.724165	0.978434	-5.31564	1.06284e-07	3.86711e-06	-2.90179	0.00371039	0.0411698	10769.5	14356.9	6329.12	-0.0141549	-0.0321128	0.0107675	0.0285964	0.026143	0.0294688	-0.494989	-1.22835	0.365388	0.620608	0.219316	0.714822	0.998127	0.994572	0.999963	11376.3	14095.1	5931.22	0.0765458	0.0106129	-0.047161
724064	Mir148b	microRNA 148b	15	103285124	75	0.03	2	-1.68195	0.0925789	0.998879	0.557322	0.577308	0.985001	-0.389157	0.69716	0.996321	0.7975	0.425161	0.907776	-1.10353	0.269795	0.594568	-0.0625286	0.950142	0.98344	4157.45	5005	3770.97	0.00486057	-0.0564285	0.000208283	0.021041	0.023635	0.0235076	0.231004	-2.38749	0.00886024	0.817312	0.0169637	0.992931	0.998127	0.821593	0.999963	4359.45	5075.66	3672.44	0.0830749	0.0171552	-0.00161886
387167	Mir149	microRNA 149	1	92850377	199	92.85	1	-0.205685	0.837037	0.998879	-0.00682726	0.994553	0.994553	0.382168	0.702337	0.996321	-0.885034	0.376138	0.900269	0.89366	0.371504	0.711422	0.847088	0.396946	0.700884	5261.08	3215.26	5071.59	-0.0139109	0.0122026	-0.0193196	0.0270457	0.0213695	0.0224148	-0.514348	0.571031	-0.861913	0.607009	0.567979	0.388736	0.998127	0.994572	0.999963	5366.81	3122.88	4939.45	0.00855661	0.0177203	-0.0213739
387168	Mir150	microRNA 150	7	45121756	15	0.04	4	0.207809	0.835378	0.998879	2.60606	0.00915907	0.548422	-0.381445	0.702873	0.996321	1.21044	0.226108	0.857432	1.71139	0.0870085	0.329098	1.63633	0.10177	0.373947	10010.6	3279.18	9381.62	0.0012025	0.0223513	-0.0175368	0.0602709	0.0198784	0.0211156	0.0199517	1.1244	-0.830514	0.984082	0.260843	0.406248	0.998127	0.994572	0.999963	10027.6	3203.3	9406.72	-0.00790937	0.0510557	0.0338791
387170	Mir152	microRNA 152	11	96850392	200	96.85	1	-1.49301	0.135434	0.998879	0.24806	0.804088	0.985001	-1.35047	0.176864	0.996321	0.464147	0.642542	0.978434	1.48106	0.13859	0.413841	1.38814	0.165096	0.473766	271.255	348.795	295.64	0.0120665	-0.0114364	-0.0442622	0.0307532	0.0358344	0.0246958	0.392365	-0.319146	-1.79229	0.694789	0.749616	0.0730858	0.998127	0.994572	0.999963	280.85	348.353	295.147	0.0619985	0.0160275	-0.00301462
387171	Mir153	microRNA 153	12	117250816	201	117.25	1	-1.26312	0.206548	0.998879	-2.75216	0.00592037	0.485056	-1.91422	0.0555916	0.996321	-3.48712	0.000488249	0.0836986	-1.24863	0.2118	0.516398	-2.81122	0.00493544	0.0506526	7900.26	7044.73	7054.55	0.00313025	0.0110093	-0.0581548	0.0516131	0.0301672	0.0270329	0.0606483	0.364944	-2.15126	0.951639	0.715154	0.0314558	0.998127	0.994572	0.999963	7807.47	6324.85	7055.67	-0.0350596	-0.0929134	-0.0181767
387172	Mir154	microRNA 154	12	109738432	1	98.53	59	-1.09002	0.275703	0.998879	-1.42273	0.154815	0.833604	-2.42901	0.01514	0.996321	0.0539389	0.956984	0.989416	1.50209	0.133074	0.407673	1.53482	0.124828	0.417329	946.966	786.772	958.324	0.0593142	0.00122301	-0.0342505	0.0237767	0.0218842	0.0214412	2.49463	0.0558856	-1.59741	0.0126088	0.955433	0.110174	0.522365	0.994572	0.999963	929.543	751.711	941.494	0.00516134	-0.0240941	-0.0199856
387173	Mir155	microRNA 155	16	84714139	202	84.71	1	-0.459736	0.645706	0.998879	0.378485	0.70507	0.985001	-0.107617	0.914299	0.996321	0.848029	0.396422	0.900269	1.71837	0.0857287	0.329098	2.45944	0.0139153	0.106385	25.1987	26.2053	30.8943	0.00330903	-0.0550677	0.00570379	0.0576322	0.0648731	0.0287072	0.0574163	-0.848854	0.198689	0.954214	0.395963	0.842506	0.998127	0.994572	0.999963	26.1991	27.7877	30.391	0.0531849	0.00824651	0.0148905
387174	Mir15a	microRNA 15a	14	-61632026	76	61.63	2	0.241037	0.809526	0.998879	1.54429	0.122518	0.828938	-1.05571	0.291099	0.996321	1.81391	0.0696919	0.559898	5.52853	3.22934e-08	1.2729e-06	3.90697	9.34595e-05	0.00233157	2162.35	1894.66	2619.48	-0.0107867	0.0100098	-0.00331635	0.0247228	0.019345	0.0187832	-0.436306	0.517437	-0.176559	0.662615	0.604851	0.859855	0.998127	0.994572	0.999963	2147.58	1851.21	2597.75	-0.0448553	0.0144761	0.0291212
387175	Mir15b	microRNA 15b	3	69009771	77	69.01	2	-0.697812	0.485295	0.998879	1.02874	0.303602	0.956738	-0.767677	0.442679	0.996321	0.7412	0.458572	0.917144	2.7888	0.00529039	0.0510685	2.27438	0.022943	0.153169	168.317	165.671	135.549	0.0322644	0.000539463	-0.0279204	0.0384353	0.0372589	0.0278832	0.839446	0.0144788	-1.00133	0.401219	0.988448	0.316666	0.981711	0.996294	0.999963	163.173	161.363	137.663	-0.0490619	0.0113336	0.0367716
387134	Mir16-1	microRNA 16-1	14	-61631879	76	61.63	2	-0.607298	0.543653	0.998879	0.934172	0.350215	0.956738	0.0713987	0.94308	0.996321	-0.230252	0.817896	0.978434	3.35229	0.000801462	0.0122288	2.38279	0.0171822	0.124705	130.502	140.625	134.84	0.0048518	0.000771073	-0.0232525	0.0353233	0.0415848	0.0265018	0.137354	0.0185422	-0.877392	0.890751	0.985206	0.380274	0.998127	0.996294	0.999963	126.631	136.697	135.367	-0.0763948	0.0139602	0.0270906
723949	Mir16-2	microRNA 16-2	3	69009901	77	69.01	2	0.472578	0.636514	0.998879	-0.973893	0.330109	0.956738	-0.920692	0.357211	0.996321	-0.231679	0.816787	0.978434	1.88032	0.0600646	0.281293	1.31733	0.187727	0.491615	21.6343	24.62	24.0885	0.013927	0.11927	-0.0361483	0.0563218	0.0631948	0.0296537	0.247276	1.88734	-1.21902	0.804694	0.0591145	0.222838	0.998127	0.994572	0.999963	22.1974	19.4375	24.6311	0.0330331	-0.0879675	0.0019933
723905	Mir17	microRNA 17	14	115043670	6	115.04	7	-1.8327	0.0668476	0.998879	-1.30244	0.192764	0.833604	-1.22171	0.221817	0.996321	0.962221	0.335938	0.900269	3.29612	0.00098031	0.0136378	2.94577	0.00322153	0.039154	206.68	170.512	158.437	0.00322502	-0.0699106	-0.0185605	0.0341448	0.0373134	0.0258424	0.0944515	-1.87361	-0.718218	0.92475	0.0609846	0.472623	0.998127	0.994572	0.999963	206.44	167.854	154.871	-0.0208899	-0.0477226	-0.0137261
387135	Mir18	microRNA 18	14	115043850	6	115.04	7	1.23173	0.218049	0.998879	1.57293	0.115736	0.828938	1.5658	0.117396	0.996321	-0.176638	0.859793	0.978434	2.34958	0.0187945	0.148164	1.85673	0.0633498	0.29439	25.7488	16.5848	17.667	0.0320126	0.0445722	0.0302438	0.0559529	0.0645032	0.0287782	0.572134	0.691007	1.05093	0.567231	0.489561	0.293292	0.998127	0.994572	0.999963	25.7612	17.2833	16.9569	0.026682	0.098517	0.0236465
735252	Mir181a-1	microRNA 181a-1	1	137966454	78	137.97	2	-1.29027	0.196958	0.998879	-1.53556	0.124647	0.828938	0.962098	0.336001	0.996321	0.228227	0.81947	0.978434	5.5636	2.64269e-08	1.13636e-06	4.04422	5.24976e-05	0.00155524	3432.2	3401.44	3631.41	0.0107359	-0.0487593	0.016827	0.026672	0.018606	0.0211417	0.402517	-2.62063	0.795916	0.687304	0.00877682	0.426081	0.998127	0.821593	0.999963	3494.45	3278.97	3522.28	0.0298199	-0.0432409	0.0088707
387176	Mir181a-2	microRNA 181a-2	2	38852734	79	38.85	2	1.36665	0.171734	0.998879	1.7522	0.0797386	0.828938	4.34321	1.40414e-05	0.0066416	2.15641	0.031052	0.420533	5.95009	2.67992e-09	1.58451e-07	5.6207	1.90188e-08	1.28784e-06	592.463	800.592	437.378	-0.0593781	0.027762	0.0234972	0.0371922	0.0275687	0.0253824	-1.59652	1.00701	0.925726	0.110373	0.313929	0.354588	0.791434	0.994572	0.999963	606.013	785.622	420.552	-0.0311912	0.0495926	0.00399565
723890	Mir181b-1	microRNA 181b-1	1	137966638	78	137.97	2	0.606073	0.544466	0.998879	-4.45189	8.51195e-06	0.00201308	0.256836	0.797305	0.996321	0.863738	0.387732	0.900269	2.03427	0.0419239	0.238916	1.95728	0.0503148	0.255408	89.8631	380.755	91.7442	0.0188939	0.0242521	0.0139066	0.0411928	0.0645033	0.0289038	0.458669	0.375983	0.481135	0.646472	0.70693	0.630421	0.998127	0.994572	0.999963	89.8944	304.703	89.6414	0.00569683	-0.225815	0.0192207
723903	Mir181b-2	microRNA 181b-2	2	38853829	79	38.85	2	-0.530014	0.596102	0.998879	-1.70156	0.0888371	0.828938	1.73393	0.0829312	0.996321	0.832365	0.405203	0.900269	3.36688	0.000760236	0.0119864	2.92694	0.00342316	0.0405645	542.383	651.773	599.788	0.0422986	-0.0112672	-0.0101574	0.0353288	0.0319914	0.0255623	1.19729	-0.352193	-0.39736	0.231195	0.724694	0.691102	0.904922	0.994572	0.999963	566.248	610.634	583.466	0.107544	-0.046646	-0.0145964
723819	Mir181c	microRNA 181c	8	-84178872	10	0.01	6	0.24569	0.805923	0.998879	1.93976	0.0524094	0.828938	1.04757	0.294835	0.996321	1.3322	0.182793	0.79689	1.25034	0.211174	0.516398	1.275	0.20231	0.507381	39143.5	32934.7	34699.3	-0.00569662	-0.00481999	0.0105202	0.0231834	0.0245629	0.0193497	-0.24572	-0.19623	0.543688	0.805899	0.84443	0.586656	0.998127	0.994572	0.999963	39948.5	32728.7	34241.2	0.0185071	0.0177312	0.0348886
100049549	Mir181d	microRNA 181d	8	-84178715	10	0.01	6	-0.273284	0.784635	0.998879	-0.0896638	0.928554	0.987893	-0.857561	0.391135	0.996321	1.17524	0.239898	0.874704	1.64424	0.100127	0.353432	2.14977	0.0315731	0.187071	4883.11	5331.71	3836.18	-0.0137394	-0.00610435	-0.00147257	0.0197719	0.0189732	0.0227438	-0.694893	-0.321735	-0.064746	0.487122	0.747653	0.948376	0.998127	0.994572	0.999963	5003.83	5264.86	3708.74	0.018965	0.0093536	-0.0172044
387177	Mir182	microRNA 182	6	-30165917	33	30.17	3	-0.80228	0.422391	0.998879	-1.50405	0.132569	0.828938	-0.411974	0.680358	0.996321	-2.35689	0.0184288	0.306842	-1.93828	0.0525892	0.269391	-2.33971	0.0192987	0.133961	39089.1	48104.4	2469.28	-0.0488648	-0.101926	0.0216793	0.0317763	0.0478152	0.0217431	-1.53777	-2.13166	0.997068	0.124104	0.0330345	0.318732	0.791434	0.994572	0.999963	39676.8	53633.2	2044.31	-0.0514193	-0.0322907	-0.035347
387178	Mir183	microRNA 183	6	-30169667	33	30.17	3	-0.830085	0.406491	0.998879	-1.4613	0.143934	0.833604	-0.65484	0.512571	0.996321	-2.48603	0.0129176	0.278316	-2.00599	0.0448569	0.249615	-2.54992	0.0107747	0.0895999	5014.62	4617.82	311.944	-0.0507094	-0.0781599	0.0121567	0.031489	0.0436102	0.0196608	-1.61038	-1.79224	0.618323	0.107314	0.0730944	0.536363	0.791434	0.994572	0.999963	5027.07	5097.57	262.937	-0.0564647	-0.031886	-0.031703
100316717	Mir1839	microRNA 1839	7	81529915	204	81.53	1	-1.64169	0.100655	0.998879	-0.276486	0.782175	0.985001	1.65167	0.0986011	0.996321	-0.376334	0.706669	0.978434	1.26461	0.206012	0.507519	1.32765	0.184294	0.490761	2375.48	2618.2	2296.1	0.0388434	-0.021523	-0.0157818	0.0183012	0.0161285	0.015986	2.12245	-1.33447	-0.987224	0.0338002	0.182049	0.323533	0.748871	0.994572	0.999963	2394.92	2553.5	2254.68	0.0373819	-0.00465908	-0.00118322
387179	Mir184	microRNA 184	9	-89802259	205	89.8	1	-0.907162	0.364321	0.998879	-1.48823	0.136691	0.833604	1.12959	0.258648	0.996321	-0.343638	0.731118	0.978434	0.0164052	0.986911	0.991596	0.298991	0.764947	0.920266	141.952	232.596	107.473	-0.0281828	0.00216889	-0.0410168	0.0485002	0.0389435	0.0306413	-0.581087	0.0556932	-1.33861	0.561182	0.955586	0.180696	0.998127	0.994572	0.999963	143.103	229.144	101.739	-0.0328339	0.0131763	-0.0916963
100526530	Mir1843a	microRNA 1843a	12	-80391612	206	80.39	1	-1.77205	0.0763866	0.998879	-0.2634	0.792242	0.985001	0.112992	0.910037	0.996321	-1.22754	0.21962	0.857432	-0.827687	0.407848	0.745002	-0.84554	0.397809	0.700884	14.175	3.64546	25.6238	0.0333735	-0.080983	-0.028011	0.0598498	0.0565889	0.0260573	0.557622	-1.43108	-1.07498	0.577103	0.152408	0.282385	0.998127	0.994572	0.999963	14.0908	4.49715	25.677	0.0314972	0.0143356	-0.0224409
387180	Mir185	microRNA 185	16	-18327400	30	18.26	3	0.0683654	0.945495	0.998879	-0.701227	0.483162	0.980721	0.521627	0.60193	0.996321	-0.430972	0.666489	0.978434	-0.821977	0.41109	0.745002	-0.669544	0.503149	0.773021	706.213	713.336	783.159	-0.0152189	0.000913748	0.00171184	0.02455	0.0298844	0.0258949	-0.619915	0.0305761	0.0661072	0.535314	0.975608	0.947292	0.998127	0.994572	0.999963	714.237	692.435	753.929	-0.0109086	-0.00311124	-0.0192332
387181	Mir186	microRNA 186	3	157544278	208	157.54	1	-0.741735	0.458248	0.998879	-0.695797	0.486556	0.980721	-0.785776	0.431999	0.996321	-1.50602	0.132063	0.772813	-2.3884	0.0169218	0.138	-2.64799	0.00809711	0.0724156	21413.2	21983.4	18529.9	0.00384828	-0.0155669	-0.00285951	0.0120922	0.0182703	0.01452	0.318245	-0.852035	-0.196936	0.750299	0.394195	0.843877	0.998127	0.994572	0.999963	22199.1	21527.1	18070.4	0.059963	-0.0145367	-0.00157137
387182	Mir187	microRNA 187	18	-24429109	209	24.43	1	1.50154	0.133216	0.998879	-0.836025	0.403141	0.977404	-2.15351	0.0312786	0.996321	-0.23374	0.815187	0.978434	-2.83725	0.00455037	0.0448401	-3.20046	0.0013721	0.0197083	937.12	927.817	241.483	0.0059249	0.01385	0.0574635	0.0363397	0.0546847	0.0307254	0.163042	0.25327	1.87023	0.870485	0.80006	0.0614521	0.998127	0.994572	0.999963	907.938	877.467	214.394	-0.0801012	-0.00729797	-0.0390185
387183	Mir188	microRNA 188	X	-7247988	12	7.24	5	0.127884	0.898241	0.998879	-1.27834	0.201131	0.836056	-0.216335	0.828726	0.996321	0.788954	0.430139	0.909839	0.723678	0.469264	0.773386	0.967064	0.333512	0.652294	106.245	52.9834	104.555	-0.0106679	0.00731383	0.00162967	0.0371336	0.0588061	0.0288521	-0.287284	0.124372	0.0564837	0.773895	0.901021	0.954956	0.998127	0.994572	0.999963	104.472	50.274	98.746	-0.0624638	-0.0207097	-0.0478126
387185	Mir190a	microRNA 190a	9	-67236659	222	67.24	1	0.151373	0.879682	0.998879	-0.754089	0.450796	0.980721	0.943583	0.345383	0.996321	0.515344	0.606313	0.965785	2.28901	0.022079	0.155871	1.91187	0.0558929	0.274905	172.309	160.048	175.322	0.000956897	0.0440058	-0.0236878	0.0413982	0.0412561	0.0277838	0.0231145	1.06665	-0.852577	0.981559	0.28613	0.393894	0.998127	0.994572	0.999963	179.522	145.561	173.533	0.0587464	-0.0412309	-0.00176185
100124481	Mir190b	microRNA 190b	3	90070019	84	0.03	2	-1.4567	0.145199	0.998879	-1.51937	0.128669	0.828938	-1.28832	0.197635	0.996321	-0.988271	0.32302	0.900269	-1.61804	0.105653	0.356956	-1.90604	0.0566453	0.274905	12.7271	13.0398	12.2277	-0.00417566	-0.0775925	-0.0232435	0.0601626	0.0657388	0.02642	-0.0694063	-1.18032	-0.87977	0.944666	0.237875	0.378984	0.998127	0.994572	0.999963	12.7049	13.3251	11.3773	-0.026356	-0.0278217	-0.0589597
387186	Mir191	microRNA 191	9	108568318	85	108.57	2	-0.489368	0.624581	0.998879	1.29584	0.195031	0.833604	-0.513647	0.607499	0.996321	1.39269	0.163712	0.79689	-0.597717	0.550029	0.818124	-0.308993	0.757327	0.914304	72847.5	85012.7	57919	0.0210001	-0.0100421	-0.00294205	0.0227143	0.0205303	0.0144975	0.924533	-0.489135	-0.202936	0.355209	0.624746	0.839185	0.946375	0.994572	0.999963	74209.6	84717.8	56455.9	0.0410011	0.0329884	-0.00271713
100526529	Mir1912	microRNA 1912	X	147009440	11	147.05	5	0.841071	0.400308	0.998879	-0.793967	0.427215	0.977404	0.157718	0.874679	0.996321	1.71266	0.0867759	0.676408	-2.04076	0.0412749	0.238086	-0.186507	0.852047	0.940007	7.91	8.6648	17.4459	-0.0469697	0.0864036	-0.00196412	0.059584	0.0640498	0.0123101	-0.788294	1.34901	-0.159553	0.430525	0.177335	0.873233	0.998127	0.994572	0.999963	7.72003	7.20277	14.5417	-0.086724	0.0129313	-0.0230414
387187	Mir192	microRNA 192	19	6264843	86	6.26	2	0.387057	0.698714	0.998879	0.590165	0.55508	0.985001	-1.84831	0.0645572	0.996321	-0.5225	0.601322	0.965785	-2.14021	0.0323379	0.197039	-2.5329	0.0113122	0.092448	5719.12	6360.27	4454.46	0.02899	-0.0144448	0.0203304	0.0233726	0.0201022	0.0160594	1.24034	-0.718569	1.26595	0.214848	0.472406	0.205531	0.904922	0.994572	0.999963	5599.21	6165.4	4330.65	-0.0338587	-0.00139762	0.0161672
100316811	Mir1930	microRNA 1930	10	77641223	224	77.64	1	-0.533569	0.59364	0.998879	-0.620955	0.534629	0.985001	0.00136729	0.998909	0.999759	0.395867	0.692203	0.978434	-0.0954724	0.92394	0.97725	0.176383	0.859993	0.942561	2.48069	1.15417	1.23451	-0.0658844	0.0146217	-0.0108508	0.0478138	0.0335841	0.00911868	-1.37794	0.435377	-1.18996	0.168223	0.663289	0.234063	0.864903	0.994572	0.999963	2.55175	0.77761	1.41228	-0.0672869	-0.0153367	-0.00590294
100316753	Mir1933	microRNA 1933	11	-21344587	227	21.34	1	-0.29448	0.768391	0.998879	-1.04698	0.295108	0.954288	-1.18705	0.235208	0.996321	-0.157254	0.875045	0.978434	-0.277645	0.781285	0.930851	-0.179434	0.857597	0.942561	6.06138	4.9468	5.08011	-0.0359248	-0.0379076	0.00378498	0.0578463	0.0611884	0.0186391	-0.621038	-0.619524	0.203067	0.534575	0.535571	0.839083	0.998127	0.994572	0.999963	6.35188	4.03371	5.1849	-0.0153204	-0.115568	0.0158314
100316840	Mir1934	microRNA 1934	11	69663042	228	69.66	1	0.00146831	0.998828	0.998879	0.643429	0.519945	0.982548	0.23421	0.814822	0.996321	0.457319	0.647442	0.978434	-0.0652353	0.947987	0.980154	0.209857	0.833779	0.938744	7.55722	5.56998	7.47128	-0.0309126	0.0138796	-0.0049115	0.0596342	0.0615253	0.0219739	-0.51837	0.225591	-0.223515	0.6042	0.821519	0.823135	0.998127	0.994572	0.999963	7.61947	5.86673	7.49271	-0.0382477	0.0428936	0.00521093
387188	Mir193a	microRNA 193a	11	79711968	88	79.72	2	-1.53761	0.124144	0.998879	-0.539689	0.589411	0.985001	-1.81791	0.0690774	0.996321	-0.917623	0.358816	0.900269	-1.50008	0.133593	0.407673	-1.5129	0.130305	0.417329	79.1144	28.7319	140.979	0.0126885	-0.0618257	-0.0367473	0.0465058	0.0644689	0.0302321	0.272837	-0.959	-1.21551	0.784979	0.337559	0.224173	0.998127	0.994572	0.999963	74.2056	28.6653	141.643	-0.126681	-0.0488693	0.00124709
100124432	Mir193b	microRNA 193b	16	13449522	35	4.48	3	1.9465	0.051595	0.998879	0.479359	0.631683	0.985001	0.578974	0.562607	0.996321	1.35221	0.176308	0.79689	1.60633	0.108201	0.362972	1.25348	0.210032	0.521231	526.077	403.027	364.661	0.0813361	0.0327709	0.0405597	0.0312042	0.0324537	0.0232702	2.60657	1.00977	1.74299	0.00914541	0.312604	0.0813356	0.522365	0.994572	0.999963	498.17	378.504	349.59	-0.0442834	0.00360065	0.0144356
387189	Mir194-1	microRNA 194-1	1	185313318	36	185.29	3	-0.125865	0.899839	0.998879	1.37357	0.169576	0.833604	-0.608304	0.542986	0.996321	-0.630592	0.528307	0.942377	0.0508663	0.959432	0.980154	-0.455613	0.648668	0.862744	1.57279	0.950206	0.863853	-0.0203637	0.0105632	-0.00425441	0.0383157	0.0359303	0.00901378	-0.531471	0.293991	-0.47199	0.595092	0.768765	0.636934	0.998127	0.994572	0.999963	1.7699	1.18668	1.06547	0.00265339	0.0469994	0.00941684
723957	Mir194-2	microRNA 194-2	19	6264642	86	6.26	2	0.492427	0.622417	0.998879	-0.201907	0.839989	0.985689	0.033789	0.973045	0.996321	0.040475	0.967714	0.989416	-1.88234	0.0597902	0.281293	-1.73483	0.0827707	0.317536	72.5428	69.8871	69.8128	-0.0185533	0.0298393	0.00400376	0.039393	0.0528894	0.0302824	-0.47098	0.564183	0.132214	0.637655	0.572629	0.894815	0.998127	0.994572	0.999963	75.2741	67.7807	67.1218	0.0389158	0.0132456	-0.0191469
100316695	Mir1943	microRNA 1943	15	-79375227	231	79.38	1	-0.747526	0.454746	0.998879	-0.367031	0.713596	0.985001	1.09559	0.273257	0.996321	-0.774924	0.438385	0.909839	-1.95641	0.0504163	0.269015	-1.31962	0.186963	0.491615	24.8353	34.3477	19.3983	-0.0184062	-0.00308474	-0.0277959	0.0563848	0.0577514	0.0276921	-0.326439	-0.0534141	-1.00375	0.744092	0.957402	0.315501	0.998127	0.994572	0.999963	24.4736	33.6678	19.428	-0.0612689	-0.0125035	-0.0108372
100316698	Mir1947	microRNA 1947	16	33105360	235	33.11	1	-0.102082	0.918692	0.998879	-0.151899	0.879267	0.985689	-0.594408	0.552239	0.996321	-0.0858831	0.931559	0.988798	-1.44612	0.148142	0.426286	-1.24047	0.214801	0.529897	26.5968	43.0182	17.5191	0.0325225	-0.0197626	0.00586205	0.0545818	0.0561126	0.0282061	0.595849	-0.352194	0.207829	0.551276	0.724693	0.835363	0.998127	0.994572	0.999963	24.4655	44.3955	16.1892	-0.118126	0.0493036	-0.0420582
100316699	Mir1948	microRNA 1948	18	12714810	236	12.71	1	-0.284049	0.776373	0.998879	-1.66132	0.0966492	0.828938	-0.317764	0.750664	0.996321	-0.898786	0.368767	0.900269	-0.373708	0.708622	0.905678	-0.949211	0.342513	0.660861	14.1842	19.3407	12.0009	-0.0717146	-0.0212338	-0.0019376	0.0591371	0.0646094	0.0265214	-1.21268	-0.328649	-0.0730577	0.225251	0.742421	0.94176	0.904922	0.994572	0.999963	14.2154	18.1797	10.8173	-0.0968011	-0.0436158	-0.0569067
100316756	Mir1955	microRNA 1955	2	92191976	90	0.1	2	-0.346445	0.729008	0.998879	-0.819174	0.412687	0.977404	0.345169	0.729967	0.996321	0.268173	0.788566	0.978434	0.0933844	0.925598	0.97725	0.259262	0.795433	0.923525	4.50279	3.89544	3.23802	-0.0384893	-0.0582761	0.00835663	0.0537545	0.0586465	0.0165893	-0.71602	-0.993683	0.503736	0.473979	0.320377	0.614447	0.998127	0.994572	0.999963	5.00475	4.52206	2.56665	0.0260731	0.0155864	-0.030103
387190	Mir195a	microRNA 195a	11	70235041	38	23.41	3	0.52132	0.602144	0.998879	4.30028	1.70581e-05	0.0026895	-0.0758201	0.939562	0.996321	2.19341	0.0282778	0.406173	6.10577	1.02308e-09	6.91309e-08	5.08769	3.62456e-07	1.71804e-05	2024.99	1969.75	1895.65	0.0558305	0.0181368	-0.00110243	0.0357919	0.0229905	0.0213545	1.55986	0.788883	-0.0516249	0.118792	0.43018	0.958828	0.791434	0.994572	0.999963	1938.8	2021.61	1887.96	-0.0474347	0.0807999	0.0367741
100316709	Mir1960	microRNA 1960	5	30170738	248	30.17	1	-0.58753	0.556848	0.998879	0.901176	0.367495	0.956738	0.210517	0.833264	0.996321	-0.185846	0.852566	0.978434	-0.907347	0.364223	0.701697	-1.17449	0.240198	0.5429	1.76466	1.00222	1.75661	0.0583415	0.016563	-0.0164742	0.0447454	0.0343723	0.0125492	1.30386	0.481872	-1.31277	0.192283	0.629897	0.189262	0.896686	0.994572	0.999963	1.36671	1.68356	1.76694	-0.0278229	0.0926576	-0.0173579
100316711	Mir1964	microRNA 1964	7	29773293	91	29.84	2	0.52531	0.599368	0.998879	0.198627	0.842554	0.985689	1.4066	0.159545	0.996321	-0.141076	0.88781	0.978434	1.06389	0.287377	0.615145	0.578191	0.563135	0.813799	23.4824	23.9523	19.7557	-0.00458572	0.0242352	0.0101075	0.0558071	0.0627948	0.0283158	-0.0821709	0.385943	0.356957	0.934511	0.699539	0.721124	0.998127	0.994572	0.999963	22.7685	22.8778	18.7168	-0.0758129	0.0277027	-0.00657003
100316712	Mir1966	microRNA 1966	8	105615465	252	105.62	1	-1.24758	0.212185	0.998879	-1.65308	0.0983151	0.828938	-1.01188	0.311594	0.996321	-0.642741	0.520392	0.942377	-1.93443	0.0530604	0.269391	-2.01702	0.0436936	0.238055	7.42333	5.8564	7.28465	-0.00959625	-0.0143242	-0.0335652	0.0594627	0.0618058	0.0219011	-0.161382	-0.231762	-1.53258	0.871792	0.816723	0.125379	0.998127	0.994572	0.999963	8.01763	5.58887	6.89123	0.0553759	-0.018273	-0.0612022
100316713	Mir1968	microRNA 1968	8	-13189030	92	0.03	2	-1.38415	0.166311	0.998879	0.221217	0.824924	0.985689	-0.661877	0.50805	0.996321	-0.645496	0.518606	0.942377	0.28824	0.773163	0.930851	0.212676	0.83158	0.938497	6.57893	5.76448	5.28011	-0.0387341	-0.0300612	-0.0291546	0.0594355	0.0620556	0.0197918	-0.651699	-0.484424	-1.47307	0.514595	0.628085	0.140733	0.998127	0.994572	0.999963	6.1586	5.87269	5.93694	-0.123721	-0.00201747	0.00978463
100316777	Mir1969	microRNA 1969	8	70925524	39	23.61	3	-1.91021	0.0561061	0.998879	-1.33913	0.180527	0.833604	-1.77395	0.0760714	0.996321	-1.52567	0.127092	0.762553	-1.11665	0.264144	0.589339	-1.40519	0.159965	0.473766	7.3417	7.06233	5.76229	0.0212804	-0.0623916	-0.0367638	0.0598173	0.0628182	0.0215215	0.355756	-0.993208	-1.70824	0.722023	0.320608	0.0875924	0.998127	0.994572	0.999963	8.0091	6.14901	6.33147	0.109761	-0.113738	0.000368112
100316821	Mir1981	microRNA 1981	1	-184822406	257	184.82	1	2.02166	0.0432117	0.998879	1.37602	0.168815	0.833604	2.23776	0.0252368	0.996321	0.454277	0.64963	0.978434	-0.632536	0.527036	0.809377	0.086154	0.931344	0.976053	588.602	520.237	513.16	0.0218785	0.0454921	0.0253482	0.0211095	0.0280481	0.0204897	1.03643	1.62193	1.23712	0.3	0.104818	0.216041	0.917533	0.994572	0.999963	585.927	502.558	493.912	-0.00580708	0.0494617	0.00222356
100316778	Mir1982	microRNA 1982	10	80828796	258	80.83	1	-0.399682	0.68939	0.998879	0.345214	0.729933	0.985001	-0.226502	0.820811	0.996321	0.491971	0.62274	0.970982	-1.12336	0.261284	0.588954	-0.265975	0.790259	0.923525	28.2727	21.0878	26.5529	-0.00638653	0.0132384	-0.0233201	0.053092	0.0635	0.0301404	-0.120292	0.208478	-0.773714	0.904252	0.834856	0.4391	0.998127	0.994572	0.999963	29.997	21.8032	26.0773	0.0789284	0.0539409	-0.0147254
100316716	Mir1983	microRNA 1983	13	-21896917	259	21.9	1	1.16502	0.244012	0.998879	-0.355268	0.722389	0.985001	-1.31083	0.189917	0.996321	-0.459356	0.645978	0.978434	-0.951095	0.341556	0.667447	-1.20269	0.229097	0.539647	637.263	473.923	452.768	0.0141305	0.0209117	0.0187703	0.0239572	0.0267949	0.0216461	0.589822	0.780436	0.867146	0.55531	0.435134	0.385862	0.998127	0.994572	0.999963	633.36	444.261	438.346	-0.0168542	-0.0230988	0.00747192
387239	Mir199b	microRNA 199b	2	32318459	261	32.32	1	-1.53093	0.125787	0.998879	-0.48173	0.629998	0.985001	-0.434711	0.663773	0.996321	0.20984	0.833793	0.978434	-0.971881	0.33111	0.658046	-0.418144	0.675842	0.868154	7.04407	4.34372	7.14188	0.0454694	-0.0429633	-0.0306266	0.0592889	0.0587505	0.0213608	0.766913	-0.731285	-1.43378	0.443133	0.464605	0.151636	0.998127	0.994572	0.999963	7.32763	4.4059	7.62694	0.0849369	-0.0242731	-0.007742
723891	Mir19a	microRNA 19a	14	115043999	6	115.04	7	-0.725137	0.468368	0.998879	-1.00445	0.31516	0.956738	-0.687626	0.491688	0.996321	-1.07048	0.284402	0.900269	0.797173	0.42535	0.755599	0.27229	0.785399	0.923525	12.7054	10.6966	13.1575	0.0900886	-0.0402205	-0.0113124	0.0600945	0.0658281	0.0272913	1.49912	-0.610993	-0.414506	0.133843	0.541204	0.678504	0.791434	0.994572	0.999963	11.9776	8.9255	13.6867	0.019399	-0.143342	0.0309268
387242	Mir200a	microRNA 200a	4	-156054895	16	156.1	4	-0.733268	0.463395	0.998879	-1.18673	0.235333	0.856248	-0.726991	0.467232	0.996321	-2.75	0.0059596	0.208419	-1.57426	0.115427	0.368897	-2.02946	0.0424118	0.233758	2142.91	1936.08	169.16	-0.0565935	-0.0757649	0.0179155	0.0334641	0.0430149	0.0247327	-1.69117	-1.76136	0.724366	0.0908048	0.0781768	0.468841	0.791434	0.994572	0.999963	2174.87	2089.81	152.261	-0.0601234	-0.035625	-0.023706
387243	Mir200b	microRNA 200b	4	-156055680	16	156.1	4	-0.910206	0.362714	0.998879	-0.521696	0.601882	0.985001	-0.346763	0.728769	0.996321	-2.61682	0.00887538	0.238266	-1.10987	0.267055	0.593038	-1.4375	0.150576	0.454605	1995.82	1708.42	228.697	-0.0720649	-0.100012	0.0237547	0.0371774	0.0479544	0.029755	-1.93841	-2.08557	0.798341	0.0525734	0.0370178	0.424672	0.786863	0.994572	0.999963	2037.24	1840.42	219.431	-0.0716434	-0.0473038	0.0166812
723944	Mir200c	microRNA 200c	6	-124718321	72	124.72	2	0.316332	0.751751	0.998879	-0.825519	0.409077	0.977404	-0.419653	0.674739	0.996321	-2.73936	0.00615583	0.208419	-1.15919	0.246377	0.568471	-1.80127	0.0716601	0.309392	246.144	227.843	10.5758	-0.0327171	-0.0546149	0.0353022	0.0257859	0.0355447	0.0177946	-1.2688	-1.53651	1.98387	0.204513	0.124413	0.04727	0.904922	0.994572	0.999963	243.789	253.341	8.11439	-0.0436983	-0.02459	-0.00855127
387199	Mir203	microRNA 203	12	112130879	42	37.38	3	-1.84603	0.0648881	0.998879	0.0997866	0.920514	0.987893	-0.426687	0.669607	0.996321	0.995571	0.319459	0.900269	-0.54065	0.588749	0.851427	0.169783	0.865181	0.944921	563.746	722.163	691.447	-0.0459458	-0.0586487	-0.0208375	0.0263745	0.03363	0.0240412	-1.74206	-1.74394	-0.86674	0.0814987	0.08117	0.386084	0.791434	0.994572	0.999963	587.551	708.161	700.425	0.0209977	-0.033517	0.0424701
387200	Mir204	microRNA 204	19	22750604	262	22.75	1	-0.0730764	0.941745	0.998879	-1.39463	0.163128	0.833604	-0.168316	0.866335	0.996321	1.19171	0.233375	0.863982	-3.14002	0.00168937	0.0210282	-1.13702	0.255528	0.555598	16688.2	13313.4	18060.9	-0.0638124	0.000371027	-0.00283038	0.0267692	0.0534369	0.0256633	-2.3838	0.00694327	-0.110289	0.0171347	0.99446	0.91218	0.586255	0.996294	0.999963	17260	12250.3	17039.6	-0.0110607	-0.0519038	-0.0287245
387201	Mir205	microRNA 205	1	-193507462	263	193.51	1	0.183282	0.854577	0.998879	1.12259	0.261611	0.877593	0.249487	0.802984	0.996321	-0.343093	0.731529	0.978434	-1.90589	0.0566639	0.276309	-1.51454	0.12989	0.417329	25.9861	18.1701	16.4637	-0.0941139	0.0163534	0.000272062	0.0548135	0.0657837	0.02565	-1.71698	0.248593	0.0106067	0.0859821	0.803675	0.991537	0.791434	0.994572	0.999963	27.6683	16.5124	18.2311	0.000708108	-0.0417064	0.0801485
387202	Mir206	microRNA 206	1	20679009	69	20.68	2	0.379624	0.704225	0.998879	0.732012	0.464161	0.980721	1.12149	0.262081	0.996321	0.461584	0.64438	0.978434	2.07643	0.0378538	0.223811	2.33582	0.0195006	0.133961	0.721314	1.21028	0.482743	-0.021861	-0.0217623	0.00756654	0.030144	0.037873	0.00680761	-0.72522	-0.574613	1.11148	0.468317	0.565553	0.266361	0.998127	0.994572	0.999963	0.931866	1.28238	0.537811	0.025737	-0.0106033	0.0134588
387204	Mir208a	microRNA 208a	14	-54949059	96	54.96	2	-0.270402	0.786851	0.998879	-0.863921	0.387631	0.970872	-1.33432	0.182098	0.996321	-0.949424	0.342405	0.900269	-1.59106	0.111596	0.36404	-1.87091	0.0613569	0.287952	13.8249	13.8006	13.648	-0.00549166	-0.0519749	0.010733	0.0588911	0.0658061	0.0263441	-0.0932512	-0.78982	0.407414	0.925704	0.429633	0.683704	0.998127	0.994572	0.999963	13.4671	12.8709	13.0214	-0.0505659	-0.0825844	0.00262027
100124433	Mir208b	microRNA 208b	14	-54975699	96	54.96	2	-1.47844	0.139291	0.998879	-1.25519	0.209411	0.846593	-0.971052	0.331522	0.996321	-1.25246	0.210402	0.857432	-3.05305	0.00226527	0.0255112	-2.75883	0.0058008	0.0561139	8.95728	7.67944	5.24372	-0.0816413	-0.10092	-0.00973715	0.0601827	0.063485	0.0194293	-1.35656	-1.58967	-0.501158	0.174922	0.11191	0.61626	0.87473	0.994572	0.999963	9.53484	7.49805	5.22977	-0.0237497	-0.0904894	-0.00818179
387139	Mir20a	microRNA 20a	14	115044156	6	115.04	7	0.551827	0.581067	0.998879	1.62057	0.105111	0.828938	2.17784	0.0294183	0.996321	1.84178	0.0655073	0.542092	4.0049	6.20428e-05	0.00117385	4.64349	3.42576e-06	0.000135317	141.448	121.365	121.29	0.0122271	0.0937124	-0.0392548	0.0330374	0.0423781	0.0274329	0.370098	2.21134	-1.43094	0.71131	0.0270122	0.152447	0.998127	0.994572	0.999963	142.294	118.118	122.275	0.00222622	0.0752148	0.014804
723923	Mir20b	microRNA 20b	X	-52742112	9	52.74	6	1.08515	0.277853	0.998879	1.13401	0.256789	0.877593	1.05332	0.292193	0.996321	2.63788	0.00834273	0.238266	0.877647	0.380135	0.719788	1.76886	0.0769174	0.309392	3.44622	3.01625	2.48444	0.0462326	0.101845	-0.00495326	0.052977	0.0545601	0.0149189	0.872692	1.86665	-0.332011	0.382831	0.0619503	0.739881	0.963398	0.994572	0.999963	3.57989	2.78851	2.51346	0.0726406	0.0851674	-0.00135929
387206	Mir210	microRNA 210	7	-141221383	264	141.22	1	1.00042	0.317107	0.998879	-0.163299	0.870283	0.985689	1.26986	0.204135	0.996321	1.55951	0.118875	0.741404	4.19281	2.75516e-05	0.000685891	4.00243	6.26949e-05	0.00165097	300.697	335.593	312.371	0.052244	0.0390692	0.00627588	0.0438843	0.0332922	0.02601	1.19049	1.17352	0.241287	0.233852	0.240587	0.809332	0.904922	0.994572	0.999963	282.933	312.338	303.698	-0.0784425	-0.0112676	0.00285702
387207	Mir211	microRNA 211	7	64205805	97	0.02	2	-0.0953627	0.924027	0.998879	0.266972	0.789491	0.985001	1.97552	0.0482086	0.996321	0.961994	0.336052	0.900269	-0.305324	0.760119	0.928003	0.523214	0.600825	0.833305	53.6931	33.5101	27.6751	-0.114782	-0.0650736	0.0254115	0.0588038	0.0655407	0.0296168	-1.95194	-0.992873	0.85801	0.050945	0.320772	0.390887	0.786863	0.994572	0.999963	55.2611	33.2018	26.4922	-0.0887314	-0.0122972	0.0214746
387208	Mir212	microRNA 212	11	75173387	67	75.17	2	0.466504	0.640855	0.998879	1.23026	0.2186	0.850324	-1.52777	0.12657	0.996321	-3.46525	0.000529738	0.0836986	-6.44229	1.17687e-10	9.27768e-09	-6.89016	5.57304e-12	8.8054e-10	7950.69	6811.16	6912.18	0.0224004	0.030341	-0.0181412	0.0206824	0.0219858	0.0251859	1.08307	1.38003	-0.720289	0.278779	0.167579	0.471347	0.914446	0.994572	0.999963	7954.89	6817.05	6726.17	0.00447578	0.0586304	-0.0222509
387211	Mir215	microRNA 215	1	185313580	36	185.29	3	0.397098	0.691295	0.998879	-0.803388	0.421751	0.977404	0.231089	0.817246	0.996321	0.0998935	0.920429	0.985914	-1.92364	0.0544002	0.270469	-1.439	0.150152	0.454605	17.6962	25.1667	17.3587	-0.037712	-0.0256344	0.026845	0.0576202	0.0648263	0.0280508	-0.654493	-0.395433	0.957014	0.512794	0.692524	0.33856	0.998127	0.994572	0.999963	18.6519	23.6537	15.8812	0.0281702	-0.0475026	-0.0123953
387212	Mir216a	microRNA 216a	11	28757011	17	14.38	4	0.199977	0.841499	0.998879	-0.536193	0.591825	0.985001	-0.262215	0.793156	0.996321	1.4656	0.142757	0.781211	-0.232689	0.816003	0.948328	0.508768	0.610915	0.834506	7.24384	8.14153	3.67376	-0.106629	0.0256271	-0.00208264	0.0584846	0.0635713	0.0173101	-1.82319	0.403123	-0.120313	0.0682741	0.686857	0.904235	0.791434	0.994572	0.999963	7.65912	7.71716	3.27829	-0.0754701	0.0199377	-0.0256532
387213	Mir217	microRNA 217	11	28763727	17	14.38	4	1.43945	0.150022	0.998879	0.888634	0.3742	0.956738	-0.259803	0.795016	0.996321	1.84678	0.0647792	0.542092	1.42925	0.152933	0.434583	1.76762	0.0771249	0.309392	17.6103	17.903	6.33425	-0.12201	0.14063	-0.00236342	0.0602697	0.065591	0.0218145	-2.0244	2.14404	-0.108342	0.0429289	0.0320299	0.913725	0.748871	0.994572	0.999963	16.6349	15.0482	6.49736	-0.266636	0.0358094	0.0203739
723822	Mir218-1	microRNA 218-1	5	48223941	268	48.22	1	1.13164	0.257787	0.998879	0.144664	0.884976	0.985689	0.0369566	0.97052	0.996321	1.60328	0.108872	0.713301	-0.0324836	0.974086	0.988395	0.570994	0.568004	0.814182	162.511	145.293	124.253	-0.0152654	0.0717809	-0.00678784	0.0422636	0.0389804	0.0281555	-0.361194	1.84146	-0.241083	0.717954	0.065554	0.80949	0.998127	0.994572	0.999963	160.898	137.516	120.27	-0.0580394	0.0273408	-0.0164211
723924	Mir218-2	microRNA 218-2	11	35616815	61	35.7	2	0.737741	0.460672	0.998879	0.0857204	0.931689	0.987893	0.233042	0.815729	0.996321	2.35001	0.018773	0.306842	0.453325	0.650315	0.890554	1.09058	0.275459	0.577733	465.358	413.126	376.605	0.00437697	0.0168296	0.012451	0.0301643	0.0321252	0.0239696	0.145104	0.523874	0.51945	0.884628	0.600366	0.603447	0.998127	0.994572	0.999963	475.144	398.295	363.206	0.0282185	0.00956265	-0.0065055
723823	Mir219a-1	microRNA 219a-1	17	-34024982	98	0	2	0.892155	0.37231	0.998879	-1.75996	0.0784138	0.828938	0.996069	0.319217	0.996321	-1.11738	0.26383	0.900269	-0.600658	0.548068	0.818124	-1.19403	0.232468	0.539647	19.1562	26.2521	19.301	0.0354568	-0.00651825	0.0387726	0.0574347	0.0628654	0.0283969	0.617341	-0.103686	1.36538	0.53701	0.917419	0.172133	0.998127	0.994572	0.999963	20.3047	23.625	16.8217	0.103121	-0.0861829	-0.0381271
723904	Mir219a-2	microRNA 219a-2	2	-29845630	43	10	3	-0.0764879	0.939031	0.998879	-0.389137	0.697175	0.985001	0.846503	0.397272	0.996321	0.793823	0.427299	0.908249	1.50129	0.133281	0.407673	1.84529	0.064995	0.295277	1758.85	2160.22	2003.37	0.0292265	0.00567168	-0.0064106	0.0240528	0.029862	0.0215049	1.2151	0.18993	-0.2981	0.224328	0.849364	0.765627	0.904922	0.994572	0.999963	1710.38	2078.35	1958.57	-0.0479331	-0.0155259	-0.000141568
723827	Mir221	microRNA 221	X	-19146293	99	19.15	2	-1.01992	0.307766	0.998879	-0.939682	0.34738	0.956738	-0.30415	0.761013	0.996321	-2.9164	0.00354091	0.174068	-7.41334	1.23161e-13	1.45638e-11	-6.59902	4.13896e-11	4.90467e-09	12264.8	10894.3	11074.3	0.0731113	-0.0123717	-0.0189523	0.0310842	0.0227602	0.0210858	2.35204	-0.543566	-0.898821	0.0186705	0.58674	0.368748	0.586255	0.994572	0.999963	12144.9	10544.8	10793	0.0389958	-0.00996149	-0.0196221
723828	Mir222	microRNA 222	X	-19146892	99	19.15	2	-0.151116	0.879884	0.998879	-0.52375	0.600452	0.985001	1.1004	0.271156	0.996321	-2.04947	0.0404161	0.451832	-7.78187	7.14623e-15	1.12672e-12	-5.29347	1.2002e-07	6.32104e-06	10643.8	11819.8	9367.93	0.0278415	-0.00449599	-9.97585e-05	0.0262558	0.0216291	0.0170759	1.0604	-0.207868	-0.00584206	0.288964	0.835332	0.995339	0.916912	0.994572	0.999963	10894.7	11648.3	8995.06	0.0572921	0.0134156	-0.0288874
387216	Mir23a	microRNA 23a	8	84208517	10	0.01	6	-0.285589	0.775193	0.998879	1.21707	0.223578	0.850324	-0.655212	0.512331	0.996321	0.451289	0.651781	0.978434	0.719218	0.472007	0.775205	0.799349	0.424088	0.719157	3131.42	2441.06	3130.38	0.0288372	-0.00949564	-0.00102778	0.0220717	0.0266618	0.0215322	1.30652	-0.356151	-0.0477324	0.191375	0.721727	0.961929	0.896686	0.994572	0.999963	3123.49	2393.97	3120.69	0.00520054	0.00432546	0.0393099
723926	Mir25	microRNA 25	5	-138165320	23	138.17	3	0.162495	0.870916	0.998879	0.288512	0.772955	0.985001	-0.949024	0.342608	0.996321	-0.853314	0.393485	0.900269	-2.96232	0.00305333	0.0320939	-2.82576	0.00471685	0.0496841	2658.67	2940.43	2408.17	-0.00363153	-0.0161857	0.0214311	0.0224295	0.0232399	0.0231372	-0.161909	-0.696463	0.926265	0.871378	0.486139	0.354308	0.998127	0.994572	0.999963	2694.11	2894.01	2328.93	0.00526784	0.000775641	0.0089108
387218	Mir26a-1	microRNA 26a-1	9	119031795	272	119.03	1	-1.38723	0.165373	0.998879	-0.607931	0.543233	0.985001	1.0172	0.309058	0.996321	-2.03504	0.0418467	0.451832	0.198039	0.843015	0.956174	0.00117097	0.999066	0.999066	55.7513	120.373	57.1608	0.051612	-0.0763964	-0.0137768	0.0469653	0.0504397	0.0308051	1.09894	-1.51461	-0.447225	0.271794	0.129872	0.654712	0.914446	0.994572	0.999963	55.7432	125.075	55.3753	0.0403124	-0.00906097	-0.0253381
723962	Mir26a-2	microRNA 26a-2	10	126995529	100	127	2	-2.50963	0.0120858	0.998879	-1.04381	0.296576	0.954288	0.121272	0.903476	0.996321	-1.09093	0.275304	0.900269	0.765615	0.443905	0.769111	0.231736	0.816743	0.928384	50.1112	114.715	60.0512	-0.0683936	-0.147001	-0.0258895	0.0466407	0.0544467	0.0304855	-1.46639	-2.69991	-0.849238	0.142541	0.00693576	0.395749	0.791434	0.821593	0.999963	53.6191	101.038	60.8571	0.0348891	-0.120602	0.024764
387219	Mir26b	microRNA 26b	1	74394309	87	0.09	2	0.00941	0.992492	0.998879	0.562215	0.57397	0.985001	0.0406192	0.967599	0.996321	1.48805	0.136737	0.778675	1.37423	0.169371	0.446515	1.81891	0.0689257	0.305335	15853.5	15504.7	16431.5	-0.0110377	0.0167679	-0.0118204	0.0226249	0.0321233	0.0232376	-0.487857	0.521985	-0.508678	0.625651	0.60168	0.610978	0.998127	0.994572	0.999963	16179.7	14933.7	16347.3	0.0134328	-0.00477784	0.0243754
387220	Mir27a	microRNA 27a	8	84208671	10	0.01	6	0.808994	0.418519	0.998879	0.194187	0.84603	0.985689	-2.07895	0.0376222	0.996321	-0.978523	0.327816	0.900269	-0.0536549	0.95721	0.980154	-0.837085	0.402545	0.701493	3303.9	2710.56	3350.23	-0.0087441	0.0359315	-0.00994964	0.0242773	0.0230213	0.0238769	-0.360177	1.5608	-0.416706	0.718715	0.118572	0.676893	0.998127	0.994572	0.999963	3245.62	2582.44	3319.47	-0.0664656	-0.0103918	0.0194494
723906	Mir296	microRNA 296	2	-174267046	101	174.27	2	0.121984	0.902912	0.998879	-0.915484	0.359938	0.956738	0.0207011	0.983484	0.99778	-0.505377	0.613294	0.965785	-0.691874	0.489016	0.784556	-0.819888	0.41228	0.708046	250.922	93.8498	73.6046	-0.0603354	0.0617899	-0.032067	0.0378551	0.0507093	0.0306568	-1.59385	1.21851	-1.046	0.110969	0.22303	0.295561	0.791434	0.994572	0.999963	254.9	82.5193	72.9908	-0.0474398	-0.0448631	-0.0159502
723832	Mir298	microRNA 298	2	-174267503	101	174.27	2	0.375951	0.706953	0.998879	-0.727293	0.467046	0.980721	-0.31123	0.755626	0.996321	0.374626	0.707939	0.978434	-0.529484	0.59647	0.85494	-0.468519	0.639413	0.861028	2342.88	2414.27	784.093	-0.102518	0.0461098	-0.00760419	0.043235	0.0592086	0.0307745	-2.37118	0.778769	-0.247094	0.0177316	0.436116	0.804835	0.586255	0.994572	0.999963	2328.4	2237.63	740.958	-0.137011	0.0136775	-0.0469473
723927	Mir299a	microRNA 299a	12	109710637	1	98.53	59	0.937093	0.348711	0.998879	0.0929574	0.925937	0.987893	0.915516	0.359921	0.996321	0.559177	0.576041	0.964739	-1.55788	0.119261	0.378593	-1.23211	0.21791	0.532419	159.69	128.682	135.099	0.0106033	0.059635	-0.00118611	0.0377608	0.0436496	0.0289496	0.280801	1.36622	-0.0409715	0.778863	0.171869	0.967319	0.998127	0.994572	0.999963	161.779	119.237	132.719	0.0197378	-0.0083314	0.0104426
387222	Mir29a	microRNA 29a	6	-31062659	102	31.06	2	0.269659	0.787423	0.998879	1.59117	0.11157	0.828938	-1.08861	0.276328	0.996321	-0.549789	0.582464	0.964739	-1.67593	0.0937514	0.340124	-2.16439	0.0304342	0.182605	87704	81809.3	108318	-0.034293	0.00556423	0.000802599	0.0206201	0.0167698	0.0161963	-1.66309	0.331801	0.0495546	0.0962945	0.74004	0.960477	0.791434	0.994572	0.999963	88762.8	79524.5	107106	-0.0277857	0.00381995	0.0294532
387223	Mir29b-1	microRNA 29b-1	6	-31063022	102	31.06	2	-0.170363	0.864724	0.998879	-0.535022	0.592635	0.985001	0.83564	0.403357	0.996321	-0.835911	0.403205	0.900269	0.178625	0.858232	0.961952	-0.160171	0.872747	0.950993	26.0418	26.8548	30.4333	0.0335661	0.0329407	-0.023232	0.0571733	0.0626418	0.0302978	0.587093	0.525858	-0.766788	0.557141	0.598987	0.443208	0.998127	0.994572	0.999963	27.3536	23.424	30.7981	0.0943847	-0.0620012	0.00995267
723833	Mir300	microRNA 300	12	109724312	1	98.53	59	1.09228	0.274712	0.998879	1.69066	0.090901	0.828938	-0.543392	0.58686	0.996321	2.61023	0.00904807	0.238266	2.36146	0.0182031	0.145934	2.62199	0.00874171	0.0767328	22816	15426.7	21369.5	0.00310665	0.0163669	0.00629324	0.0166711	0.0166382	0.0112176	0.186349	0.983695	0.561017	0.852171	0.325265	0.574786	0.998127	0.994572	0.999963	22999.3	15216.2	20672.9	0.00128867	0.0479746	-0.0085713
723834	Mir301	microRNA 301	11	87113003	278	87.11	1	0.688722	0.490998	0.998879	-1.3562	0.175036	0.833604	-1.3522	0.176313	0.996321	0.108281	0.913772	0.985914	-0.271591	0.785936	0.931699	-0.932546	0.351054	0.665898	2185.05	2035.36	2288.3	0.0197194	-0.00437633	0.0253071	0.0282743	0.0297465	0.0225731	0.69743	-0.147121	1.12112	0.485534	0.883037	0.262236	0.998127	0.994572	0.999963	2198.65	1897.18	2196.05	0.0139704	-0.0549234	-0.0013628
791069	Mir301b	microRNA 301b	16	-17124399	66	17.12	2	0.0865701	0.931013	0.998879	-0.412265	0.680145	0.985001	-1.26201	0.206945	0.996321	-0.00390653	0.996883	0.999232	-2.51115	0.0120338	0.107396	-2.45038	0.0142706	0.107369	85.3488	87.069	78.5295	-0.0159817	0.00364555	0.00147355	0.0442029	0.0488814	0.0307958	-0.361552	0.0745794	0.0478491	0.717687	0.940549	0.961836	0.998127	0.994572	0.999963	85.3507	88.1538	72.8561	-0.0390647	0.0592004	-0.0694191
100526465	Mir3057	microRNA 3057	10	81271596	24	27.08	3	-0.271892	0.785705	0.998879	-2.15604	0.0310802	0.828938	0.839694	0.40108	0.996321	-0.541534	0.58814	0.964739	-1.03881	0.298892	0.631143	-0.636352	0.524547	0.784338	125.419	194.464	86.5005	0.0600989	-0.0283632	0.00753923	0.0436887	0.0447112	0.030175	1.37562	-0.634364	0.24985	0.168941	0.525843	0.802703	0.864903	0.994572	0.999963	123.246	191.796	78.9361	0.0159432	-0.0150265	-0.0905246
100526516	Mir3059	microRNA 3059	10	101772691	280	101.77	1	0.588361	0.55629	0.998879	1.62845	0.10343	0.828938	0.933474	0.350575	0.996321	2.23579	0.0253659	0.375732	4.47533	7.6295e-06	0.000200486	4.87996	1.06106e-06	4.57219e-05	1110.38	756.34	767.962	-0.0871734	0.012212	0.00943548	0.0233536	0.0274714	0.0243475	-3.73276	0.444534	0.387534	0.000189393	0.656657	0.698361	0.0297348	0.994572	0.999963	1164.28	730.336	756.722	-0.00340123	0.0334688	0.0298476
100526466	Mir3060	microRNA 3060	11	4139363	281	4.14	1	-0.539987	0.589206	0.998879	-0.326313	0.744188	0.985001	1.34573	0.178388	0.996321	0.232307	0.8163	0.978434	-0.303857	0.761237	0.928003	0.247575	0.804463	0.923525	33.4589	35.7212	28.155	-0.0786492	-0.0194004	-0.012896	0.0501389	0.0576953	0.030173	-1.56863	-0.336256	-0.427402	0.116735	0.736678	0.669087	0.791434	0.994572	0.999963	34.2966	34.2614	27.8847	-0.0533025	-0.0248523	-0.000547169
100526467	Mir3061	microRNA 3061	11	52126745	282	52.13	1	0.441335	0.658971	0.998879	-0.0666453	0.946864	0.987893	-0.753404	0.451207	0.996321	-0.392437	0.694735	0.978434	1.7738	0.0760965	0.312806	1.11873	0.263255	0.567194	124.947	109.952	97.2479	-0.0046876	0.00325655	0.0159245	0.0330634	0.0461111	0.0287696	-0.141776	0.070624	0.553517	0.887257	0.943697	0.579909	0.998127	0.994572	0.999963	125.655	105.202	94.23	-0.0147362	-0.0138293	0.0075317
100526469	Mir3064	microRNA 3064	11	-106782692	285	106.78	1	0.458	0.646952	0.998879	1.11657	0.26418	0.877593	-0.124777	0.9007	0.996321	0.907398	0.364196	0.900269	1.20023	0.230048	0.543808	1.4406	0.149698	0.454605	5.34478	5.01924	3.79278	0.0285878	-0.00207796	0.0118006	0.058195	0.0603097	0.0172988	0.491242	-0.0344548	0.682165	0.623256	0.972515	0.495134	0.998127	0.994572	0.999963	4.84685	5.2553	3.82983	-0.0802939	0.0294343	0.0267594
100526470	Mir3066	microRNA 3066	12	17355391	286	17.36	1	0.203343	0.838867	0.998879	0.950771	0.341721	0.956738	0.493177	0.621888	0.996321	-0.323749	0.746128	0.978434	-0.846519	0.397263	0.734006	-0.963654	0.33522	0.652294	8.64601	9.2926	6.93543	-0.0118242	0.116522	-0.0331707	0.0600234	0.0656443	0.0222999	-0.196994	1.77505	-1.48748	0.843833	0.075889	0.136887	0.998127	0.994572	0.999963	8.73473	8.39739	7.61796	-0.00811319	0.0635048	0.0102805
100526546	Mir3068	microRNA 3068	12	-87437678	288	87.44	1	-1.46767	0.142195	0.998879	-0.511394	0.609075	0.985001	0.3951	0.692769	0.996321	-0.800429	0.423462	0.907776	-0.05537	0.955844	0.980154	-0.54219	0.587688	0.828273	701.426	696.026	732.467	0.00931418	-0.0130401	-0.0282913	0.0248214	0.0253296	0.0181265	0.375248	-0.514817	-1.56077	0.707476	0.606681	0.118577	0.998127	0.994572	0.999963	720.103	661.425	728.914	0.0438395	-0.0345868	0.0128906
100499517	Mir3072	microRNA 3072	12	109747877	1	98.53	59	1.45027	0.146983	0.998879	0.0535576	0.957288	0.990803	0.405479	0.685125	0.996321	1.34369	0.179048	0.79689	3.02877	0.00245553	0.026397	3.07834	0.00208159	0.0281906	35.4122	18.1964	32.7156	-0.0556201	0.0893201	0.0205002	0.0514395	0.0645444	0.0307287	-1.08127	1.38386	0.667138	0.279576	0.166403	0.504684	0.914446	0.994572	0.999963	34.9358	16.5537	30.6934	-0.0965131	0.0341053	-0.0175839
100526475	Mir3076	microRNA 3076	14	30572148	291	30.57	1	-0.373906	0.708475	0.998879	0.88963	0.373664	0.956738	-0.627544	0.530303	0.996321	-0.313131	0.754181	0.978434	0.363749	0.716045	0.905678	0.308027	0.758062	0.914304	19.5046	17.5392	17.76	-0.0122626	-0.0522091	0.00788734	0.0564041	0.064761	0.0284333	-0.217405	-0.80618	0.277398	0.827893	0.420139	0.781475	0.998127	0.994572	0.999963	19.3556	17.8914	18.3164	-0.0359037	-0.0134152	0.0545106
100526476	Mir3077	microRNA 3077	14	57798423	292	57.8	1	1.28739	0.197959	0.998879	0.0303164	0.975815	0.992672	1.0517	0.292936	0.996321	0.252909	0.800339	0.978434	-0.280462	0.779123	0.930851	-0.600603	0.548104	0.804339	8.18603	7.90276	7.18648	-0.0563155	0.108447	0.00326433	0.059976	0.0647271	0.0224835	-0.938967	1.67545	0.145188	0.347748	0.093845	0.884563	0.946375	0.994572	0.999963	8.68993	6.33176	6.85162	0.000386794	0.011772	-0.00460243
100526478	Mir3081	microRNA 3081	16	-44558045	294	44.56	1	0.678437	0.497495	0.998879	-0.69379	0.487814	0.980721	0.864224	0.387465	0.996321	-0.0255363	0.979627	0.994311	0.108302	0.913756	0.976694	0.0479813	0.961731	0.988486	7.26404	6.07686	6.68832	-0.00199275	0.048699	0.00371446	0.0599424	0.0629837	0.0199429	-0.0332445	0.7732	0.186255	0.97348	0.439404	0.852245	0.998127	0.994572	0.999963	7.5513	5.83428	5.65219	0.0369705	0.0409002	-0.0452135
100526534	Mir3083	microRNA 3083	17	-26948055	46	9.03	3	-0.735329	0.462139	0.998879	0.62138	0.53435	0.985001	0.175974	0.860315	0.996321	0.115009	0.908438	0.983104	0.384858	0.700343	0.905678	0.673758	0.500465	0.773021	119.123	133.737	125.501	0.0409239	-0.0106803	-0.0217879	0.0344844	0.0403119	0.0281144	1.18674	-0.264941	-0.774972	0.235332	0.791055	0.438356	0.904922	0.994572	0.999963	122.862	134.063	124.286	0.0837286	0.0293028	0.00377323
100526549	Mir3085	microRNA 3085	19	-42280081	297	42.28	1	0.8915	0.372661	0.998879	0.696394	0.486182	0.980721	0.236627	0.812946	0.996321	0.350241	0.726158	0.978434	-0.0131607	0.9895	0.991596	0.374678	0.7079	0.888	269.291	108.588	227.998	-0.00634905	0.0413091	0.0100028	0.0389741	0.044332	0.0304076	-0.162904	0.931814	0.328957	0.870594	0.351433	0.742188	0.998127	0.994572	0.999963	269.798	104.708	221.002	-0.0173072	0.0372144	0.00349906
100526480	Mir3086	microRNA 3086	19	-58911672	298	58.91	1	0.74114	0.458609	0.998879	0.337173	0.735986	0.985001	-0.760585	0.446905	0.996321	-0.908078	0.363837	0.900269	-1.7611	0.078222	0.315539	-1.95611	0.0504522	0.255408	128.742	154.922	119.033	0.0577313	-0.00564093	0.0349041	0.0354072	0.0411229	0.0294474	1.63049	-0.137173	1.1853	0.102997	0.890894	0.235898	0.791434	0.994572	0.999963	127.68	160.988	108.841	0.0230302	0.0771418	-0.0572497
100526555	Mir3087	microRNA 3087	2	25442778	299	25.44	1	0.13864	0.889734	0.998879	0.502381	0.615399	0.985001	0.895723	0.370401	0.996321	1.12281	0.261517	0.900269	0.357157	0.720974	0.907416	1.14125	0.253766	0.555598	43.0068	36.7873	48.6604	-0.0575386	-0.0214505	0.0167665	0.0521309	0.0609566	0.0305979	-1.10373	-0.351898	0.547965	0.269709	0.724915	0.583716	0.914446	0.994572	0.999963	45.6872	36.1926	48.2374	0.0282829	-0.0219182	0.0403283
100526540	Mir3093	microRNA 3093	3	88215170	107	88.22	2	0.23922	0.810935	0.998879	-0.640731	0.521697	0.982548	-1.68827	0.0913592	0.996321	-0.893911	0.37137	0.900269	-3.42873	0.000606413	0.0103288	-3.78995	0.00015068	0.00324646	83.1045	81.2412	67.1707	-0.0168286	-0.0157759	0.0196237	0.0418401	0.0498855	0.0299804	-0.402214	-0.316242	0.65455	0.687527	0.751819	0.512757	0.998127	0.994572	0.999963	81.234	75.9755	64.0809	-0.0833275	-0.035261	-0.00526268
100526557	Mir3097	microRNA 3097	5	35021048	305	35.02	1	-1.02639	0.304706	0.998879	0.463636	0.642909	0.985001	-1.9269	0.0539926	0.996321	-1.41447	0.157225	0.792817	-1.83991	0.0657816	0.288099	-1.9707	0.0487586	0.255408	6.61292	5.50155	7.63649	-0.0291609	-0.107604	0.00705576	0.0594626	0.061464	0.0235868	-0.490407	-1.75068	0.29914	0.623846	0.0800011	0.764833	0.998127	0.994572	0.999963	6.448	6.1168	7.94585	-0.066261	-0.0348182	0.0406331
100499513	Mir3099	microRNA 3099	7	6803586	307	6.8	1	0.942957	0.345703	0.998879	-0.355786	0.722001	0.985001	1.01977	0.307839	0.996321	-0.179193	0.857786	0.978434	0.200348	0.841209	0.956174	0.111455	0.911255	0.97064	213.421	236.482	106.96	0.000999803	0.0490601	0.000189581	0.0358753	0.0369619	0.0304525	0.0278688	1.32732	0.00622547	0.977767	0.184404	0.995033	0.998127	0.994572	0.999963	202.828	218.55	102.932	-0.126272	-0.0059777	-0.0124866
387225	Mir30a	microRNA 30a	1	23272268	108	23.28	2	0.898899	0.368707	0.998879	2.02261	0.0431137	0.828938	-0.0966378	0.923014	0.996321	1.18724	0.235134	0.863982	-1.82064	0.0686622	0.292587	-1.37893	0.167917	0.473766	183144	177490	185589	0.00911327	0.0101406	0.0136975	0.0217049	0.0185678	0.0188906	0.419872	0.546139	0.725096	0.674579	0.58497	0.468393	0.998127	0.994572	0.999963	187431	176515	181218	0.0388409	0.0303556	0.0182143
387226	Mir30b	microRNA 30b	15	-68337414	109	68.34	2	-0.693193	0.488189	0.998879	0.250308	0.802349	0.985001	-0.784841	0.432547	0.996321	0.0619152	0.95063	0.989416	0.730471	0.465102	0.771147	0.370855	0.710745	0.888	15578.8	8418.62	19841.1	-0.0125213	-0.0118834	-0.00575799	0.028676	0.0179986	0.017989	-0.436646	-0.660239	-0.320083	0.662368	0.5091	0.748905	0.998127	0.994572	0.999963	15934.1	8194.79	19721.6	0.0154946	-0.0157521	0.0313402
387227	Mir30c-1	microRNA 30c-1	4	-120769533	47	40.26	3	-0.144084	0.885434	0.998879	0.201039	0.840668	0.985689	-0.695027	0.487039	0.996321	2.25622	0.0240571	0.367841	1.93795	0.0526288	0.269391	2.72331	0.00646315	0.0600692	233.663	315.114	220.257	-0.023915	0.00939452	-0.0131441	0.0275822	0.0299573	0.0254059	-0.867043	0.313597	-0.517363	0.385919	0.753827	0.604903	0.963398	0.994572	0.999963	237.636	320.766	211.851	-0.00755761	0.0534388	-0.0389154
723964	Mir30c-2	microRNA 30c-2	1	23291700	108	23.28	2	-0.905859	0.36501	0.998879	-1.88335	0.0596531	0.828938	1.13982	0.25436	0.996321	-1.48331	0.137993	0.778675	-1.75505	0.0792506	0.315539	-1.57835	0.114484	0.399011	392.961	406.545	363.486	0.0297817	-0.0505271	0.00696836	0.0310732	0.0331706	0.0287745	0.958437	-1.52325	0.242171	0.337842	0.127696	0.808647	0.941561	0.994572	0.999963	387.088	394.374	345.453	-0.0172232	-0.0421232	-0.0345871
387228	Mir30d	microRNA 30d	15	-68341207	109	68.34	2	0.12401	0.901307	0.998879	1.19873	0.230631	0.856248	0.272943	0.784897	0.996321	1.83617	0.0663319	0.542092	1.39449	0.163169	0.44198	1.37908	0.167871	0.473766	93983.6	121464	91435.9	-0.0212879	0.0152663	-0.0152423	0.0182896	0.0158632	0.0193676	-1.16394	0.962376	-0.786999	0.24445	0.335861	0.431282	0.913777	0.994572	0.999963	97104.6	119520	90324.3	0.028994	0.015366	0.0100852
723895	Mir31	microRNA 31	4	-88910556	308	88.91	1	-1.54353	0.122702	0.998879	-1.30594	0.191573	0.833604	-0.142551	0.886644	0.996321	-1.46329	0.143387	0.781211	0.253236	0.800086	0.940922	-0.293693	0.768993	0.920664	1099.17	1298.93	1033.3	0.0416062	-0.0310368	-0.0270668	0.0377545	0.0280651	0.0251317	1.10202	-1.10588	-1.077	0.270453	0.268777	0.28148	0.914446	0.994572	0.999963	1063.85	1275.57	999.372	-0.0400598	-0.00752296	-0.0433651
100526508	Mir3102	microRNA 3102	7	-100882305	310	100.88	1	0.64794	0.517024	0.998879	0.272022	0.785605	0.985001	-0.82089	0.411709	0.996321	-1.20356	0.22876	0.857432	-3.32373	0.000888228	0.0127313	-3.01542	0.00256627	0.0337892	469.452	396.646	429.821	0.0585401	0.0165442	0.0122569	0.0397308	0.0367946	0.0262637	1.47342	0.449638	0.466687	0.140638	0.652971	0.640724	0.791434	0.994572	0.999963	469.654	401.223	407.332	0.0434997	0.061808	-0.0341134
100526559	Mir3103	microRNA 3103	7	-128288368	311	128.29	1	0.53787	0.590667	0.998879	-0.312614	0.754574	0.985001	0.477354	0.63311	0.996321	1.20104	0.229734	0.857432	0.560689	0.57501	0.844657	1.04962	0.293894	0.597878	13.132	13.4747	14.5768	-0.0788539	0.0895059	-0.0158239	0.0593428	0.0659001	0.0264817	-1.32879	1.35821	-0.597543	0.183918	0.174398	0.550145	0.883934	0.994572	0.999963	13.685	12.5323	13.781	-0.0348838	0.0531341	-0.0452563
100526509	Mir3104	microRNA 3104	7	141992178	312	141.99	1	-0.278378	0.780722	0.998879	-0.148909	0.881626	0.985689	1.70028	0.0890774	0.996321	0.879238	0.379272	0.900269	-0.175766	0.860478	0.962189	0.669033	0.503474	0.773021	4.17964	4.60501	4.0472	-0.037587	0.0350395	-0.0182228	0.0557213	0.0582221	0.018305	-0.674554	0.601824	-0.99551	0.499959	0.547292	0.319488	0.998127	0.994572	0.999963	4.62038	4.31746	4.14348	0.0330535	0.018401	-0.0145172
100526464	Mir3106	microRNA 3106	8	-16168756	313	16.17	1	-0.533844	0.593449	0.998879	-1.50315	0.1328	0.828938	-1.63104	0.102882	0.996321	-1.25619	0.209047	0.857432	-0.260079	0.794803	0.938623	-0.771781	0.440244	0.739985	8.24427	9.1507	7.09708	0.0461555	-0.0251012	-0.00779659	0.0598015	0.0650706	0.0211166	0.771813	-0.385753	-0.369217	0.440225	0.69968	0.711966	0.998127	0.994572	0.999963	8.10932	7.73727	6.91045	0.0119099	-0.108057	-0.0113477
723837	Mir32	microRNA 32	4	-56895228	318	56.9	1	-0.0512883	0.959096	0.998879	-0.170963	0.864253	0.985689	-0.652887	0.513829	0.996321	-0.673963	0.500335	0.942377	0.379917	0.704007	0.905678	-0.425023	0.67082	0.8664	77.1119	66.9747	78.2908	-0.0282416	0.0411773	-0.026257	0.0459117	0.0523003	0.0305365	-0.615129	0.787325	-0.859857	0.538469	0.431092	0.389868	0.998127	0.994572	0.999963	75.8357	61.6894	78.0721	-0.0818104	-0.0169074	0.00376888
723838	Mir320	microRNA 320	14	70443509	319	70.44	1	-0.420938	0.6738	0.998879	-1.27402	0.202656	0.836056	-0.0911628	0.927363	0.996321	-2.09391	0.0362681	0.440797	-2.22141	0.0263235	0.172931	-2.84865	0.00439052	0.0472979	1056.42	1183.07	984.255	0.0549626	-0.0315608	0.0114342	0.0271307	0.0279082	0.021349	2.02585	-1.13088	0.535584	0.0427802	0.258105	0.592246	0.748871	0.994572	0.999963	1016.43	1184.7	927.117	-0.0431344	0.0143753	-0.0519639
723839	Mir323	microRNA 323	12	109712507	1	98.53	59	0.357321	0.720851	0.998879	-0.875357	0.38138	0.964667	-0.369922	0.71144	0.996321	0.0135752	0.989169	0.999232	0.446784	0.655031	0.890554	0.589859	0.555285	0.809883	930.304	789.746	764.05	-0.0187952	0.0413086	-0.0110294	0.0227409	0.0428033	0.02399	-0.826492	0.96508	-0.459752	0.408525	0.334505	0.645695	0.981711	0.994572	0.999963	944.433	735.252	744.951	-0.00499486	-0.0293387	-0.0110328
723896	Mir324	microRNA 324	11	70012042	112	0.07	2	1.48125	0.138541	0.998879	-0.532138	0.59463	0.985001	0.674446	0.500028	0.996321	0.434675	0.663798	0.978434	0.156198	0.875877	0.96703	-0.0400568	0.968048	0.988486	875.062	732.315	725.669	0.0503594	0.034089	0.0222295	0.0281516	0.0319758	0.0216091	1.78887	1.06609	1.02871	0.0736365	0.286384	0.303615	0.791434	0.994572	0.999963	855.253	686.654	693.665	-0.0132914	-0.00373556	-0.0129699
723840	Mir326	microRNA 326	7	99552268	321	99.55	1	0.401357	0.688157	0.998879	-1.23273	0.217677	0.850324	-0.403797	0.686362	0.996321	-0.0458716	0.963413	0.989416	-1.47784	0.13945	0.413841	-1.59558	0.110583	0.391166	1854.07	1038.31	1950.29	-0.0138918	0.00968149	0.00870356	0.0223138	0.0475601	0.0239082	-0.622567	0.203563	0.364041	0.533569	0.838695	0.715827	0.998127	0.994572	0.999963	1877.1	957.416	1865.25	-0.00630414	-0.0317134	-0.0254054
723841	Mir328	microRNA 328	8	-105308363	322	105.31	1	0.44527	0.656125	0.998879	-1.67723	0.0934983	0.828938	1.15948	0.246261	0.996321	-0.815291	0.414906	0.900269	0.158024	0.874438	0.96703	0.094523	0.924694	0.976053	6949.58	6113.18	6405.66	0.0135367	0.0188435	-0.00842196	0.0233261	0.0170147	0.0176275	0.580322	1.10748	-0.477774	0.561698	0.268086	0.632811	0.998127	0.994572	0.999963	6979.02	5679.51	6216.9	0.00458854	-0.026932	-0.0166586
723842	Mir329	microRNA 329	12	109713480	1	98.53	59	-1.47232	0.140933	0.998879	-1.87337	0.0610166	0.828938	0.230703	0.817546	0.996321	-1.65939	0.0970374	0.676408	0.401749	0.687869	0.901279	-0.0206997	0.983485	0.99397	1404.8	1295.88	1398.43	0.00349521	-0.0357008	-0.00714535	0.0169259	0.0208062	0.0195065	0.206501	-1.71587	-0.366306	0.8364	0.086185	0.714137	0.998127	0.994572	0.999963	1443.6	1286.29	1346.44	0.0423554	-0.0151646	-0.0312271
723897	Mir33	microRNA 33	15	82198121	113	0.1	2	-0.190929	0.848581	0.998879	-0.793059	0.427743	0.977404	-0.470944	0.63768	0.996321	-0.940187	0.347122	0.900269	-0.219559	0.826214	0.954097	-1.0103	0.31235	0.630017	140.519	119.496	184.685	-0.00500726	-0.0162961	0.00288738	0.0432408	0.0441176	0.0290583	-0.115799	-0.369379	0.099365	0.907811	0.711845	0.920849	0.998127	0.994572	0.999963	132.676	111.912	179.889	-0.142941	-0.0505468	0.00284169
724063	Mir330	microRNA 330	7	19181464	110	19.13	2	-0.610973	0.541217	0.998879	-0.654489	0.512797	0.982548	0.139581	0.888991	0.996321	1.34786	0.177705	0.79689	4.04783	5.16956e-05	0.00101883	4.08897	4.33291e-05	0.0013692	7287.93	4851.73	6637.31	-0.0263387	-0.00781814	-0.00937744	0.021214	0.0223787	0.0182196	-1.24157	-0.349356	-0.51469	0.214396	0.726822	0.60677	0.904922	0.994572	0.999963	7407.98	4744.85	6383.17	-0.0102334	0.0155914	-0.0353599
723908	Mir331	microRNA 331	10	-93963767	323	93.96	1	0.556505	0.577866	0.998879	-0.143796	0.885662	0.985689	-1.38174	0.16705	0.996321	-0.00236752	0.998111	0.999232	0.750015	0.453246	0.770302	-0.00411867	0.996714	0.999066	1644.65	947.324	1472.01	0.0457971	0.0155094	0.0105085	0.0437106	0.0393096	0.0267752	1.04774	0.394546	0.392471	0.29476	0.693178	0.69471	0.916912	0.994572	0.999963	1670.1	884.513	1419.75	0.060853	0.000415176	-0.00621302
723930	Mir335	microRNA 335	6	30741298	324	30.74	1	-0.619433	0.535631	0.998879	0.225845	0.821322	0.985689	-0.0217743	0.982628	0.99778	-1.34874	0.177421	0.79689	-1.3782	0.16814	0.446515	-1.4892	0.136434	0.428277	10044.6	8272.79	9571.38	-0.0171694	0.0192631	-0.0302398	0.0249009	0.0242975	0.0181205	-0.68951	0.792804	-1.66881	0.490502	0.427892	0.0951541	0.998127	0.994572	0.999963	10373.1	7955.39	9516.67	0.0315154	-0.00235076	0.00812438
723843	Mir337	microRNA 337	12	109585788	1	98.53	59	2.0454	0.0408153	0.998879	0.483593	0.628675	0.985001	0.890904	0.372981	0.996321	0.516269	0.605666	0.965785	2.23016	0.0257366	0.172903	1.78691	0.0739518	0.309392	5.10114	4.11421	3.57195	0.0505293	0.0663949	0.0296557	0.0575667	0.056973	0.0171692	0.877752	1.16538	1.72726	0.380078	0.243867	0.0841212	0.963398	0.994572	0.999963	5.178	4.31621	2.54749	0.0729565	0.0915468	-0.0205299
723898	Mir339	microRNA 339	5	-139369649	325	139.37	1	0.661758	0.508126	0.998879	-1.011	0.312016	0.956738	0.339675	0.734101	0.996321	1.00718	0.313847	0.900269	1.11761	0.263736	0.589339	1.31977	0.186911	0.491615	355.606	267.631	367.882	-0.0185191	0.0274286	0.00160848	0.0273716	0.0314374	0.0253764	-0.676581	0.872483	0.0633847	0.498672	0.382945	0.94946	0.998127	0.994572	0.999963	354.202	249.326	351.725	-0.045153	-0.012081	-0.0312524
723845	Mir340	microRNA 340	11	50069701	326	50.07	1	-1.22645	0.22003	0.998879	0.0493206	0.960664	0.992127	-0.0889382	0.929131	0.996321	-1.03787	0.299331	0.900269	-0.236318	0.813186	0.947382	-0.688396	0.491203	0.770962	10925.8	12663.2	11375.8	-0.00522611	-0.0294909	-0.0096571	0.0229398	0.0243867	0.0183888	-0.227818	-1.2093	-0.525162	0.819788	0.226548	0.599471	0.998127	0.994572	0.999963	11259.2	12680	11102.2	0.0380086	0.0130994	-0.00772415
723846	Mir341	microRNA 341	12	109611499	1	98.53	59	0.887528	0.374795	0.998879	-0.938281	0.3481	0.956738	-0.137096	0.890955	0.996321	-0.373748	0.708592	0.978434	-0.61766	0.5368	0.811593	-0.997373	0.318583	0.637167	5436.37	4551.24	4776.72	0.028493	0.0250907	-0.00133826	0.0320278	0.0191438	0.0241189	0.889634	1.31064	-0.055486	0.373662	0.189979	0.955751	0.961721	0.994572	0.999963	5245.26	4351.2	4518.82	-0.0636399	0.0124382	-0.0544803
100526558	Mir344b	microRNA 344b	7	-61790518	8	61.76	7	0.0141681	0.988696	0.998879	0.154278	0.87739	0.985689	1.64457	0.100058	0.996321	-0.984034	0.325099	0.900269	-4.05344	5.04692e-05	0.00101883	-3.24998	0.00115415	0.0170958	637.905	526.358	539.46	-0.00135824	-0.00340733	0.00415098	0.0344815	0.0259136	0.0273947	-0.0393903	-0.131488	0.151525	0.968579	0.895389	0.879562	0.998127	0.994572	0.999963	657.843	512.243	522.776	0.0422054	0.0110962	-0.00554497
100526506	Mir344c	microRNA 344c	7	-61837310	8	61.76	7	0.711051	0.477053	0.998879	0.286624	0.7744	0.985001	0.369835	0.711506	0.996321	-1.24813	0.211984	0.857432	-0.502622	0.61523	0.866083	-1.54926	0.121319	0.417329	91.9032	60.3776	66.754	-0.0605638	0.0535047	-0.000392897	0.0399232	0.0525364	0.0305687	-1.51701	1.01843	-0.0128529	0.129265	0.308473	0.989745	0.791434	0.994572	0.999963	93.5412	57.7296	64.3285	-0.0462062	0.0450756	-0.0193444
100526544	Mir344d-1	microRNA 344d-1	7	-61683123	8	61.76	7	1.0124	0.311348	0.998879	1.33055	0.183338	0.833604	0.0624751	0.950184	0.996321	0.5382	0.590439	0.965062	-0.053433	0.957387	0.980154	-0.275898	0.782626	0.923525	1.20817	0.808591	0.95604	0.020409	0.05049	-0.00121174	0.0375721	0.0322201	0.00895684	0.543194	1.56703	-0.135287	0.586996	0.117107	0.892385	0.998127	0.994572	0.999963	1.20284	0.741267	1.07871	0.0224739	0.0407287	0.00586164
100526543	Mir344d-3	microRNA 344d-3	7	-61726248	8	61.76	7	0.227382	0.820126	0.998879	1.38387	0.166398	0.833604	1.17479	0.24008	0.996321	-1.10061	0.271065	0.900269	-0.208831	0.83458	0.954097	-0.54136	0.588259	0.828273	79.4825	94.3422	71.6709	-0.00365318	0.0280566	-0.00670324	0.043897	0.0517994	0.0304592	-0.0832217	0.54164	-0.220073	0.933675	0.588067	0.825815	0.998127	0.994572	0.999963	82.0136	95.7447	70.5004	0.0346975	0.081168	0.00952731
100526541	Mir344e	microRNA 344e	7	-61735536	8	61.76	7	1.08403	0.278351	0.998879	0.547663	0.583923	0.985001	0.363445	0.716272	0.996321	0.508961	0.61078	0.965785	-1.14223	0.25336	0.576149	-1.16215	0.245174	0.548173	4.88189	4.95951	3.03521	-0.0921898	0.0980499	-0.00167457	0.0573362	0.0599045	0.0161455	-1.60788	1.63677	-0.103717	0.107861	0.101679	0.917394	0.791434	0.994572	0.999963	5.6626	4.29524	2.88798	0.0290574	0.062568	-0.00721449
100526527	Mir344f	microRNA Mir344f	7	-62046180	19	62.01	4	-0.421644	0.673285	0.998879	-0.33173	0.740093	0.985001	-0.638576	0.523099	0.996321	-1.12428	0.260893	0.900269	-0.111049	0.911578	0.976694	-0.618087	0.536518	0.794717	30.4614	21.3971	13.459	-0.085901	0.0149693	-0.0217677	0.0525903	0.062518	0.0260461	-1.6334	0.239439	-0.835734	0.102385	0.810765	0.403304	0.791434	0.994572	0.999963	31.1698	20.3679	13.3543	-0.0648691	0.00597233	-0.0196407
100526507	Mir344g	microRNA 344g	7	-61982288	19	62.01	4	0.750934	0.452693	0.998879	0.0136368	0.98912	0.994104	0.0570199	0.954529	0.996321	0.356113	0.721756	0.978434	0.499882	0.617158	0.866219	0.278991	0.780252	0.923525	2.4301	2.033	1.40394	0.0548153	0.0444586	0.000803019	0.0482945	0.0449493	0.0110157	1.13502	0.989083	0.0728973	0.256366	0.322622	0.941888	0.914446	0.994572	0.999963	2.15226	1.64429	1.25933	0.00203979	0.0159657	-0.00550252
100885843	Mir344i	microRNA 344i	7	-62085222	19	62.01	4	-0.665271	0.505877	0.998879	-0.917914	0.358664	0.956738	-0.496935	0.619235	0.996321	-0.752898	0.451511	0.909839	-0.728553	0.466275	0.771147	-0.853669	0.393289	0.700884	1.44646	1.29142	1.21578	0.0225061	-0.0017935	-0.00923657	0.0418049	0.0368696	0.0103527	0.53836	-0.0486443	-0.892191	0.590329	0.961203	0.372291	0.998127	0.994572	0.999963	1.63638	1.28484	1.12866	0.070506	0.002161	-0.0199987
723946	Mir345	microRNA 345	12	108836972	330	108.84	1	0.709275	0.478154	0.998879	-0.912523	0.361493	0.956738	-0.0378674	0.969793	0.996321	-0.956315	0.338913	0.900269	0.606515	0.544173	0.817123	-0.0426788	0.965958	0.988486	479.793	406.102	376.88	0.0657438	0.0249779	0.00766159	0.0319718	0.0362127	0.0244535	2.0563	0.689753	0.313313	0.0397533	0.490349	0.754043	0.748871	0.994572	0.999963	462.517	370.172	366.895	-0.0243602	-0.0516043	0.00755092
723847	Mir346	microRNA 346	14	34894608	331	34.89	1	0.947439	0.343415	0.998879	-0.554869	0.578984	0.985001	-0.381615	0.702747	0.996321	-1.39326	0.16354	0.79689	-0.154679	0.877074	0.96703	-1.1395	0.254496	0.555598	253.731	187.626	175.463	0.0344883	0.0599086	-0.0092056	0.0374819	0.0353721	0.0260203	0.920133	1.69367	-0.353786	0.357503	0.0903285	0.7235	0.946375	0.994572	0.999963	253.084	171.039	169.605	0.0124703	0.00263348	-0.0248416
100628592	Mir3473d	microRNA 3473d	8	-111016449	337	111.02	1	-0.00140514	0.998879	0.998879	0.268534	0.788289	0.985001	0.476694	0.63358	0.996321	0.267045	0.789435	0.978434	0.871248	0.383619	0.722826	1.18697	0.235238	0.539647	5.48742	4.48026	6.00014	-0.0181153	-0.027198	0.00988518	0.0579722	0.0604257	0.0220593	-0.312483	-0.450106	0.448119	0.754674	0.652634	0.654068	0.998127	0.994572	0.999963	5.93668	4.65262	5.84143	0.0455317	-0.000177992	0.0115754
102466258	Mir3473g	microRNA 3473g	2	-126902249	340	126.9	1	0.457424	0.647366	0.998879	0.567446	0.570411	0.985001	0.178095	0.858648	0.996321	-0.15564	0.876317	0.978434	1.07849	0.280814	0.610901	0.673798	0.50044	0.773021	1.1722	1.07143	0.8496	-0.0332022	0.0403305	-0.00395866	0.0352261	0.0369284	0.00889122	-0.942545	1.09213	-0.445232	0.345914	0.274777	0.656152	0.946375	0.994572	0.999963	1.68939	0.940963	0.912201	0.0667993	0.0266753	-0.000247558
100499512	Mir3475	microRNA 3475	X	140310947	342	140.31	1	-0.759668	0.447453	0.998879	-0.0713896	0.943088	0.987893	-1.28309	0.199462	0.996321	1.50831	0.131474	0.772813	0.324291	0.745718	0.923363	1.23788	0.21576	0.529897	636.948	423.891	611.957	0.0231256	-0.0266121	-0.00380879	0.0310186	0.0288291	0.0251847	0.745539	-0.923099	-0.151234	0.455946	0.355956	0.879791	0.998127	0.994572	0.999963	644.529	430.949	585.49	0.02971	0.0372021	-0.0381977
723848	Mir34a	microRNA 34a	4	150068453	343	150.07	1	0.353589	0.723647	0.998879	0.809446	0.418259	0.977404	-0.570573	0.568289	0.996321	-0.838299	0.401863	0.900269	-3.24466	0.0011759	0.0158915	-2.98512	0.00283464	0.0353584	943.951	976.74	1027.32	0.0425526	0.0307911	-0.020396	0.0306346	0.0253062	0.0284585	1.38903	1.21674	-0.716692	0.164822	0.223702	0.473564	0.864903	0.994572	0.999963	924.514	935.028	1031.13	-0.0167443	0.00672571	0.0260217
723849	Mir34b	microRNA 34b	9	-51103561	114	51.1	2	0.437532	0.661725	0.998879	-1.99752	0.0457686	0.828938	0.148806	0.881707	0.996321	2.35531	0.0185073	0.306842	-2.33653	0.0194639	0.148491	-0.38842	0.697705	0.887597	158.284	186.586	234.143	-0.0165725	0.0399786	-0.00118693	0.0470509	0.0606715	0.0295465	-0.352225	0.658936	-0.0401715	0.72467	0.509937	0.967956	0.998127	0.994572	0.999963	149.497	158.982	219.004	-0.142893	-0.0990423	-0.037972
723932	Mir34c	microRNA 34c	9	-51103033	114	51.1	2	0.403589	0.686515	0.998879	-2.03407	0.0419444	0.828938	-0.000876015	0.999301	0.999759	1.64352	0.100275	0.688844	-1.6375	0.101527	0.355721	-0.2792	0.780091	0.923525	2668.92	3366.21	3632.29	-0.0383814	0.0316496	0.0020356	0.0560444	0.064173	0.026242	-0.684839	0.493191	0.0775703	0.493445	0.621877	0.93817	0.998127	0.994572	0.999963	2534.22	2860.25	3318.43	-0.160683	-0.0956539	-0.0462865
723921	Mir350	microRNA 350	1	-176772324	344	176.77	1	-0.577839	0.563373	0.998879	-0.0253213	0.979799	0.992672	1.42699	0.153583	0.996321	1.92061	0.0547815	0.542092	1.66953	0.0950123	0.340461	2.90128	0.00371638	0.0411698	225.818	162.829	222.243	0.0313703	-0.0439009	0.00855324	0.0261715	0.038541	0.0265726	1.19864	-1.13907	0.321882	0.230667	0.254674	0.747542	0.904922	0.994572	0.999963	224.582	156.159	219.797	0.00107665	-0.0448151	0.0360808
102465895	Gm24148	predicted gene, 24148	1	-86351980	345	86.35	1	-0.117595	0.906389	0.998879	1.50381	0.13263	0.828938	2.26985	0.0232166	0.996321	0.767981	0.442499	0.909839	0.297264	0.766265	0.929342	1.38191	0.166999	0.473766	316.706	255.822	379.406	0.0331643	0.0370184	-0.0335854	0.0519815	0.0368179	0.0286626	0.638002	1.00545	-1.17175	0.523472	0.314682	0.241297	0.998127	0.994572	0.999963	330.979	257.601	373.138	0.104403	0.0856685	-0.0231646
102465583	Mir3547	microRNA 3547	17	-25245550	346	25.25	1	1.05479	0.291522	0.998879	-1.22035	0.222333	0.850324	-1.48522	0.137487	0.996321	-0.322787	0.746856	0.978434	-1.86976	0.061517	0.28198	-1.78061	0.0749763	0.309392	154.61	104.045	37.974	-0.152047	0.0708888	0.0087786	0.0532971	0.0658565	0.0211388	-2.85282	1.07641	0.415284	0.00433327	0.281742	0.677934	0.340161	0.994572	0.999963	155.231	89.3656	32.2327	-0.179986	-0.0127387	-0.0451846
100628594	Mir3572	microRNA 3572	7	3655961	348	3.66	1	-0.602051	0.54714	0.998879	-1.27229	0.203269	0.836056	-0.324761	0.745362	0.996321	-1.04111	0.297826	0.900269	-0.750079	0.453207	0.770302	-0.927773	0.353526	0.666925	13.0769	11.3541	12.9612	-0.00315597	-0.015909	-0.0162379	0.0601677	0.0657294	0.0266462	-0.052453	-0.242038	-0.60939	0.958168	0.808751	0.542266	0.998127	0.994572	0.999963	13.0014	9.16685	13.3826	-0.0350546	-0.136674	0.0130511
723851	Mir362	microRNA 362	X	-7241982	12	7.24	5	-1.00557	0.314621	0.998879	0.197415	0.843503	0.985689	-1.73531	0.0826856	0.996321	-0.544223	0.586288	0.964739	0.133916	0.893469	0.974595	-0.454584	0.649409	0.862744	93.7021	82.9397	105.459	0.0337708	-0.015894	-0.0321885	0.0373484	0.0453332	0.0300409	0.90421	-0.350605	-1.07149	0.365884	0.725885	0.283949	0.951637	0.994572	0.999963	91.4121	83.7313	104.101	-0.0360298	0.032124	-0.0159072
723852	Mir363	microRNA 363	X	-52741692	9	52.74	6	0.99775	0.318401	0.998879	0.509518	0.610389	0.985001	0.109109	0.913116	0.996321	2.12112	0.0339118	0.426518	0.691091	0.489508	0.784556	1.64998	0.0989475	0.366415	12.3935	9.73174	8.0324	-0.00535465	0.0783822	0.00443541	0.0595783	0.0655964	0.0205234	-0.0898758	1.19492	0.216114	0.928386	0.232119	0.828899	0.998127	0.994572	0.999963	12.5243	8.28132	8.19628	-0.00545238	-0.00370323	0.0232166
723899	Mir365-1	microRNA 365-1	16	13453839	35	4.48	3	0.238175	0.811745	0.998879	0.325784	0.744588	0.985001	0.181759	0.855772	0.996321	0.27542	0.782993	0.978434	-0.987551	0.323373	0.649559	-0.743102	0.45742	0.750883	0.782194	1.01476	0.66472	-0.00138295	0.0189474	-0.00129298	0.0330679	0.0369604	0.0073544	-0.0418215	0.512641	-0.175811	0.966641	0.608202	0.860442	0.998127	0.994572	0.999963	0.960016	1.07172	0.606713	0.0437844	0.0294026	-0.00366032
723933	Mir369	microRNA 369	12	109743417	1	98.53	59	-0.233939	0.815032	0.998879	-0.959892	0.33711	0.956738	-0.149119	0.88146	0.996321	-1.39912	0.161778	0.79689	-1.41564	0.156882	0.436237	-1.60809	0.107816	0.387157	7930.2	8276.38	7598.15	-0.0250513	0.0232876	-0.0257355	0.0263367	0.0305926	0.0235661	-0.951196	0.761219	-1.09206	0.341505	0.446526	0.274807	0.946169	0.994572	0.999963	8089.29	7716.59	7579.13	-0.00227259	-0.0529006	0.0154925
723854	Mir370	microRNA 370	12	109618257	1	98.53	59	0.587663	0.556759	0.998879	-0.196064	0.84456	0.985689	2.5299	0.0114094	0.996321	-0.265568	0.790572	0.978434	0.426847	0.669491	0.896808	0.520864	0.602461	0.833305	1311.91	1883.66	993.518	-0.003921	0.0634605	-0.0150397	0.0303075	0.0416782	0.0217478	-0.129374	1.52263	-0.691548	0.897062	0.127851	0.489221	0.998127	0.994572	0.999963	1333.12	1804.72	961.22	0.00977543	0.03998	-0.0297577
751546	Mir374b	microRNA 374b	X	-103573059	48	34.52	3	0.679437	0.496861	0.998879	-0.215552	0.829337	0.985689	-0.554799	0.579032	0.996321	1.62903	0.103306	0.699527	-0.111596	0.911144	0.976694	0.449741	0.652897	0.862744	64.0505	53.063	68.9212	-0.0669513	0.00311233	0.0268691	0.043295	0.0526228	0.0297975	-1.5464	0.0591441	0.901724	0.122009	0.952837	0.367203	0.791434	0.994572	0.999963	65.9516	50.4693	65.7511	-0.0334981	-0.0168779	0.000307584
723900	Mir375	microRNA 375	1	-74900657	350	74.9	1	-0.782644	0.433836	0.998879	-2.73952	0.00615294	0.485056	0.697042	0.485776	0.996321	0.635217	0.525287	0.942377	-4.74806	2.0538e-06	6.07156e-05	-2.11835	0.0341452	0.199813	411.546	639.916	402.24	-0.116194	-0.058753	-0.000356237	0.0440138	0.0537019	0.027904	-2.63995	-1.09406	-0.0127666	0.00829191	0.273929	0.989814	0.522365	0.994572	0.999963	406.875	618.152	374.313	-0.168631	-0.0658942	-0.0788282
723855	Mir376a	microRNA 376a	12	109723780	1	98.53	59	-0.0476459	0.961998	0.998879	-0.396204	0.691954	0.985001	-1.21658	0.223766	0.996321	0.395178	0.692712	0.978434	3.05836	0.00222549	0.0255112	1.88164	0.0598843	0.284582	1516.42	923.36	1711.94	-0.0363675	0.0102134	-0.00686798	0.0243161	0.0291001	0.0164166	-1.49561	0.350975	-0.418356	0.134755	0.725607	0.675687	0.791434	0.994572	0.999963	1549.79	861.421	1691.47	-0.0100557	-0.0456225	0.0202202
723934	Mir376b	microRNA 376b	12	109723457	1	98.53	59	0.688444	0.491173	0.998879	0.733931	0.462991	0.980721	-0.593937	0.552554	0.996321	-0.813473	0.415947	0.900269	1.10247	0.270258	0.594568	0.624797	0.532105	0.790651	3581.01	3818.52	3428.08	-0.0381976	0.0460539	-0.00969296	0.028682	0.0338722	0.0251092	-1.33176	1.35964	-0.386032	0.182937	0.173944	0.699473	0.883934	0.994572	0.999963	3654.92	3609.91	3431.59	-0.0141776	-0.0154693	0.0377653
723856	Mir376c	microRNA 376c	12	109722717	1	98.53	59	-0.749596	0.453498	0.998879	0.0605872	0.951688	0.989337	-0.833002	0.404844	0.996321	-1.30708	0.191186	0.817952	-1.53957	0.123665	0.387374	-1.84254	0.0653958	0.295277	290.703	326.063	273.809	-0.00902885	-0.00124587	-0.02818	0.0306181	0.0299633	0.0276679	-0.294886	-0.04158	-1.01851	0.768081	0.966834	0.308436	0.998127	0.994572	0.999963	298.04	319.521	274.445	0.023188	-0.0144937	0.0164277
723857	Mir377	microRNA 377	12	109740509	1	98.53	59	-0.869786	0.384417	0.998879	-1.29495	0.195338	0.833604	-2.01148	0.0442747	0.996321	0.691116	0.489493	0.935563	-0.148039	0.882312	0.968395	0.0442464	0.964708	0.988486	769.576	459.42	695.148	0.00684647	0.00211809	-0.0278646	0.0284985	0.0303194	0.0214356	0.240239	0.0698594	-1.29992	0.810145	0.944306	0.193627	0.998127	0.994572	0.999963	778.664	442.091	676.519	0.0133007	-0.0103665	-0.0325004
723889	Mir378a	microRNA 378a	18	71963440	351	71.96	1	0.516996	0.605159	0.998879	-0.0653936	0.947861	0.987893	-0.606482	0.544195	0.996321	-0.340118	0.733768	0.978434	-0.823821	0.410041	0.745002	-1.39505	0.163002	0.473766	34.0989	31.3638	32.1656	0.0603706	0.00318362	0.0204621	0.051374	0.0592092	0.030208	1.17512	0.053769	0.677373	0.239947	0.957119	0.498169	0.904922	0.994572	0.999963	34.5985	32.0557	29.2513	0.0752277	0.0634964	-0.045295
100628571	Mir378b	microRNA 378b	11	88352772	352	88.35	1	2.24393	0.0248372	0.998879	0.464051	0.642611	0.985001	0.979302	0.327431	0.996321	2.13491	0.0327688	0.426518	2.34042	0.0192622	0.148491	2.80559	0.00502252	0.0506526	2.31265	2.5399	1.53224	0.0362321	0.06911	0.0201606	0.0479778	0.0461907	0.0120204	0.755184	1.49619	1.6772	0.450138	0.134604	0.0935033	0.998127	0.994572	0.999963	1.90464	1.80852	1.15498	-0.0471163	0.0187894	0.00334122
723858	Mir379	microRNA 379	12	109709059	1	98.53	59	-0.229514	0.818469	0.998879	1.06209	0.288194	0.940107	-1.57748	0.114686	0.996321	-0.403478	0.686597	0.978434	0.69402	0.487669	0.784556	0.823147	0.410424	0.707422	1983.49	2313.54	1845.88	-0.0108687	0.0230042	-0.0262384	0.0237944	0.0218236	0.0190316	-0.456773	1.0541	-1.37868	0.647834	0.291839	0.167994	0.998127	0.994572	0.999963	2024.33	2218.24	1852.54	0.0129293	-0.00193842	0.0298965
723859	Mir380	microRNA 380	12	109711802	1	98.53	59	0.146639	0.883417	0.998879	0.902675	0.366698	0.956738	-1.21767	0.223349	0.996321	-0.162373	0.871012	0.978434	0.160493	0.872493	0.96703	0.0836414	0.933342	0.976053	3097.57	2273.44	2861.06	-0.0624944	0.0163449	-0.0124231	0.0299685	0.0208569	0.021557	-2.08533	0.783668	-0.57629	0.0370391	0.433235	0.56442	0.748871	0.994572	0.999963	3164.65	2154.57	2873.05	-0.0371518	-0.016435	0.0431242
723935	Mir381	microRNA 381	12	109726821	1	98.53	59	1.3742	0.16938	0.998879	0.660483	0.508944	0.982548	1.37729	0.168422	0.996321	-0.696739	0.485966	0.935563	-1.47583	0.139988	0.413841	-1.13718	0.255463	0.555598	22197.5	13583.3	17369.8	0.0129353	0.031302	0.019337	0.0332173	0.0291535	0.0222337	0.389413	1.0737	0.869716	0.696971	0.282959	0.384456	0.998127	0.994572	0.999963	22232.7	13569.3	16094.7	-0.00527545	0.072169	-0.0726509
723912	Mir382	microRNA 382	12	109733770	1	98.53	59	-1.02898	0.303489	0.998879	-1.17218	0.241126	0.858073	-0.577911	0.563324	0.996321	-1.22357	0.221116	0.857432	-1.66014	0.0968859	0.344564	-1.52809	0.12649	0.417329	1555.45	1646.76	1208.84	0.0202493	0.00119531	-0.0291782	0.0177795	0.0335151	0.0195714	1.13891	0.035665	-1.49086	0.25474	0.971549	0.135998	0.914446	0.994572	0.999963	1536.82	1566.26	1186.79	-0.0230696	-0.0301845	-0.0152796
723860	Mir383	microRNA 383	8	-38252132	354	38.25	1	0.120444	0.904132	0.998879	-2.00828	0.044613	0.828938	1.60136	0.109297	0.996321	-0.267103	0.78939	0.978434	1.15321	0.248826	0.568573	1.38773	0.16522	0.473766	3128.27	4121.8	2765.73	-0.00330511	0.00363014	0.0010843	0.0242968	0.0281379	0.0262411	-0.136031	0.129013	0.0413205	0.891797	0.897348	0.96704	0.998127	0.994572	0.999963	3123.1	3967.66	2592.88	-0.0256807	-0.00821262	-0.0689865
723861	Mir384	microRNA 384	X	-105344281	355	105.34	1	-0.825946	0.408835	0.998879	-0.168497	0.866192	0.985689	-0.997295	0.318621	0.996321	0.611822	0.540656	0.942377	-0.537341	0.591032	0.851427	-0.19183	0.847875	0.940007	3730.62	5124.98	3448.32	-0.0384988	-0.00126201	-0.0231252	0.0362033	0.0398296	0.0203499	-1.06341	-0.0316851	-1.13638	0.287597	0.974723	0.255798	0.916912	0.994572	0.999963	3817.68	4849.72	3443.81	-0.0126306	-0.0423312	0.0221589
723862	Mir409	microRNA 409	12	109743157	1	98.53	59	-0.559943	0.575518	0.998879	-1.00209	0.3163	0.956738	-0.307297	0.758618	0.996321	-2.03409	0.0419422	0.451832	-1.71397	0.0865349	0.329098	-1.52191	0.128032	0.417329	4897.63	5068.68	3777.94	0.00719052	0.00571895	-0.0205331	0.0229703	0.0165076	0.018038	0.313036	0.346444	-1.13832	0.754253	0.729009	0.254985	0.998127	0.994572	0.999963	4956.59	4974.43	3648.73	0.0132201	0.0141639	-0.0395623
723936	Mir411	microRNA 411	12	109710174	1	98.53	59	1.27706	0.20158	0.998879	0.549394	0.582735	0.985001	-0.860118	0.389724	0.996321	1.15073	0.249843	0.900269	-0.579665	0.56214	0.828325	0.242269	0.808571	0.923525	50283.2	52755.4	43698.2	0.0178863	0.0142682	0.0171568	0.0179015	0.0185754	0.0165301	0.999152	0.768123	1.03792	0.317721	0.442414	0.299309	0.918776	0.994572	0.999963	50209.5	51421	42326.6	-0.00387834	0.00673267	0.00590793
723913	Mir412	microRNA 412	12	109743288	1	98.53	59	0.972186	0.330958	0.998879	0.0391622	0.968761	0.992672	0.0555404	0.955708	0.996321	-0.18037	0.856862	0.978434	0.682526	0.494906	0.785539	0.327663	0.743167	0.912593	105.65	123.127	68.0825	0.0208119	0.033795	0.0211055	0.0373788	0.0496059	0.0304286	0.556784	0.68127	0.693608	0.577675	0.495701	0.487928	0.998127	0.994572	0.999963	105.959	112.317	67.1246	0.0115948	-0.0402669	0.033812
751519	Mir423	microRNA 423	11	-77078063	365	77.08	1	-0.049405	0.960597	0.998879	-0.943305	0.345525	0.956738	2.84894	0.00438649	0.691603	-0.336105	0.736792	0.978434	0.620477	0.534944	0.811593	0.502974	0.614982	0.837648	1669.01	2069.86	1452.12	-0.044709	0.00420415	-0.00734145	0.0279155	0.0227628	0.0288394	-1.60158	0.184694	-0.254563	0.109248	0.853469	0.799061	0.791434	0.994572	0.999963	1731.91	2005.1	1395.72	0.0141862	-0.00649093	-0.0310452
723864	Mir425	microRNA 425	9	108568776	85	108.57	2	0.00976261	0.992211	0.998879	-1.03212	0.302018	0.956738	-0.518291	0.604255	0.996321	0.357704	0.720565	0.978434	-2.14486	0.0319643	0.197039	-1.36402	0.17256	0.478325	2054.33	2226.95	1878.86	-0.0213989	0.0142847	-0.00763949	0.0144251	0.0388777	0.0216037	-1.48345	0.367426	-0.35362	0.137955	0.713301	0.723624	0.791434	0.994572	0.999963	2107.89	2135.87	1820	0.0148033	-0.0183612	-0.0199225
723865	Mir429	microRNA 429	4	-156053904	16	156.1	4	-0.576845	0.564044	0.998879	-0.700834	0.483406	0.980721	-0.674116	0.500238	0.996321	-2.91929	0.0035083	0.174068	-1.49549	0.134788	0.408684	-1.95443	0.0506504	0.255408	4124	3257.78	417.888	-0.0617329	-0.0889675	0.0318656	0.0357	0.0456903	0.0281647	-1.72921	-1.94719	1.1314	0.0837711	0.0515125	0.257885	0.791434	0.994572	0.999963	4088.39	3490.12	388.273	-0.0730487	-0.0429074	0.00525847
723914	Mir448	microRNA 448	X	147158209	11	147.05	5	0.36122	0.717935	0.998879	-0.0865637	0.931018	0.987893	0.793716	0.427361	0.996321	2.38993	0.0168514	0.306842	-2.07876	0.0376394	0.223811	1.18588	0.235669	0.539647	145.214	134.458	180.282	-0.0164822	0.0126283	0.00313205	0.0419638	0.0394129	0.0164471	-0.392771	0.32041	0.190432	0.694488	0.748658	0.848971	0.998127	0.994572	0.999963	143.723	132.426	158.518	-0.0553215	0.0299371	-0.0205399
723868	Mir449a	microRNA 449a	13	113037533	49	113.04	3	0.706658	0.479779	0.998879	0.254007	0.79949	0.985001	1.39738	0.1623	0.996321	0.610606	0.541461	0.942377	2.31585	0.0205662	0.151997	2.20962	0.0271318	0.169092	19.4962	40.443	11.3313	-0.017021	0.0755527	-0.00714266	0.0568594	0.0580118	0.023573	-0.299352	1.30237	-0.303001	0.764671	0.192791	0.761889	0.998127	0.994572	0.999963	17.9727	37.57	11.1302	-0.164259	0.0360377	-0.00983046
735309	Mir449c	microRNA 449c	13	113035982	49	113.04	3	2.19152	0.0284142	0.998879	-0.138441	0.889892	0.987893	0.376516	0.706533	0.996321	-0.157218	0.875073	0.978434	1.37246	0.169921	0.446515	0.868088	0.385346	0.696894	5.50898	5.76421	2.91488	0.0149671	0.0890632	0.0259983	0.0571872	0.0620723	0.0156198	0.261721	1.43483	1.66445	0.793536	0.151336	0.0960233	0.998127	0.994572	0.999963	5.10778	4.1661	2.43483	-0.0456812	-0.0362357	0.00954072
751532	Mir450b	microRNA 450b	X	-53047996	7	53.05	7	-0.321509	0.747825	0.998879	0.808988	0.418522	0.977404	0.107633	0.914287	0.996321	-0.656743	0.511346	0.942377	1.70784	0.0876667	0.329098	0.827886	0.407735	0.707422	46.6387	31.8746	38.6836	-0.0700101	-0.0145008	-0.00673006	0.0477773	0.0614604	0.0307667	-1.46534	-0.235938	-0.218745	0.142828	0.813481	0.826849	0.791434	0.994572	0.999963	50.0459	30.1802	39.8107	0.0411981	-0.021162	0.0557079
735262	Mir455	microRNA 455	4	63256850	367	63.26	1	-0.243693	0.807468	0.998879	-1.20827	0.226945	0.851944	-1.17904	0.238381	0.996321	0.405829	0.684869	0.978434	-1.19173	0.233368	0.546451	-1.06651	0.286191	0.592379	103.382	82.9859	108.097	0.00959606	-0.0434019	0.0166159	0.0384258	0.0468827	0.0285928	0.249729	-0.925755	0.58112	0.802797	0.354574	0.56116	0.998127	0.994572	0.999963	104.936	81.6905	101.883	0.0198233	-0.0192929	-0.0390189
100124447	Mir467d	microRNA 467d	2	10507629	3	10.49	13	-1.34373	0.179037	0.998879	-0.794606	0.426843	0.977404	-1.27442	0.202515	0.996321	0.125669	0.899994	0.978434	2.9038	0.00368661	0.0371014	2.49517	0.0125896	0.100577	42.8753	36.5771	23.6408	-0.0508433	-0.037559	-0.0370495	0.0500684	0.0584414	0.0294596	-1.01548	-0.642678	-1.25764	0.309878	0.520433	0.208523	0.918776	0.994572	0.999963	42.2457	37.9807	22.6683	-0.101107	0.0286172	-0.0617881
723874	Mir483	microRNA 483	7	-142654923	118	142.62	2	1.09709	0.272602	0.998879	-0.0323825	0.974167	0.992672	1.34349	0.179114	0.996321	0.564265	0.572574	0.964739	0.207347	0.835739	0.954097	0.264184	0.791638	0.923525	10.0918	8.96721	8.30013	-0.101135	0.0547511	0.0162462	0.0602624	0.0651899	0.0228289	-1.67824	0.839871	0.711649	0.0932998	0.400981	0.476682	0.791434	0.994572	0.999963	11.0005	7.84987	7.68173	-0.00972618	-0.00870549	0.00294593
723916	Mir484	microRNA 484	16	14159625	394	14.16	1	1.0516	0.292983	0.998879	0.806141	0.420162	0.977404	-0.29805	0.765665	0.996321	-1.66746	0.0954228	0.676408	-2.41033	0.0159381	0.13462	-3.29129	0.000997303	0.0152491	2380.12	2080.67	2072.3	-0.00534197	0.030535	0.00912782	0.03457	0.0269475	0.0257803	-0.154526	1.13313	0.354061	0.877195	0.257161	0.723293	0.998127	0.994572	0.999963	2369.32	2009.94	2023.23	-0.0336042	0.013798	0.0145522
723875	Mir485	microRNA 485	12	109734901	1	98.53	59	1.27632	0.201843	0.998879	-0.929109	0.352832	0.956738	0.140118	0.888566	0.996321	-0.970265	0.331914	0.900269	0.328719	0.742368	0.922105	-0.140206	0.888497	0.961524	1796.49	2501.51	1493.66	0.00626694	0.0322514	0.00326288	0.0171585	0.0199226	0.0175279	0.365237	1.61883	0.186153	0.714934	0.105483	0.852325	0.998127	0.994572	0.999963	1809.46	2394.15	1434.83	0.0030461	-0.00103024	-0.0246643
723940	Mir487b	microRNA 487b	12	109727332	1	98.53	59	-0.894208	0.371211	0.998879	-0.856206	0.391884	0.970872	0.450103	0.652636	0.996321	-1.23918	0.215277	0.857432	-2.28969	0.022039	0.155871	-2.37891	0.017364	0.124705	4596.57	3923.82	4135.49	-0.0353846	-0.00855457	-0.018033	0.0198609	0.0177186	0.023066	-1.78162	-0.482802	-0.781799	0.0748112	0.629237	0.434333	0.791434	0.994572	0.999963	4702.82	3747.28	4109.39	-0.00540167	-0.0328042	0.0169336
735253	Mir488	microRNA 488	1	158505624	395	158.51	1	-0.824201	0.409826	0.998879	-0.278575	0.780571	0.985001	-1.37329	0.169662	0.996321	1.02758	0.304149	0.900269	0.18018	0.857012	0.961952	0.668317	0.503931	0.773021	4700.9	4058.3	4925.09	-0.0128659	-0.0110127	-0.0153479	0.0228808	0.0231895	0.022221	-0.562299	-0.474902	-0.690694	0.573912	0.634857	0.489758	0.998127	0.994572	0.999963	4840.62	3895.97	4875.73	0.0290255	-0.0175045	0.0119616
723877	Mir489	microRNA 489	6	-3721896	119	3.72	2	0.86662	0.38615	0.998879	1.68508	0.0919737	0.828938	0.761632	0.446279	0.996321	-0.000962683	0.999232	0.999232	-0.82809	0.407619	0.745002	-0.748422	0.454205	0.750883	6.43376	5.85832	1.7481	-0.0558676	0.0939643	-0.00319826	0.0567449	0.0633017	0.012358	-0.984539	1.48439	-0.2588	0.32485	0.137706	0.795789	0.918776	0.994572	0.999963	6.48763	5.93985	1.8775	-0.0742254	0.11669	0.00724718
735279	Mir490	microRNA 490	6	36421741	396	36.42	1	-0.1563	0.875796	0.998879	-0.0828091	0.934003	0.987893	-0.285281	0.775429	0.996321	1.42169	0.155116	0.792817	-0.37588	0.707006	0.905678	0.242299	0.808549	0.923525	935.179	636.984	1023.8	-0.027323	-0.0415432	0.020521	0.0277238	0.0332728	0.0199713	-0.98554	-1.24856	1.02752	0.324359	0.211825	0.304175	0.918776	0.994572	0.999963	941.085	634.493	985.302	-0.0342407	-0.000540996	-0.0020499
735282	Mir491	microRNA 491	4	88122039	397	88.12	1	0.0722983	0.942364	0.998879	0.485379	0.627408	0.985001	-0.257602	0.796714	0.996321	0.259602	0.795171	0.978434	-0.885064	0.376122	0.717362	-0.698119	0.485103	0.766462	44.5014	39.9009	39.2767	-0.00258201	-0.00785222	0.00732397	0.0491263	0.0579579	0.0308083	-0.0525586	-0.135482	0.237727	0.958084	0.892231	0.812093	0.998127	0.994572	0.999963	46.1584	37.4757	39.6732	0.0511227	-0.0382409	0.0506154
100124466	Mir493	microRNA 493	12	109580232	1	98.53	59	-1.2316	0.2181	0.998879	0.431575	0.666051	0.985001	-0.5075	0.611804	0.996321	0.807583	0.419331	0.903468	0.226084	0.821136	0.951954	0.962537	0.33578	0.652294	75.0136	65.4082	57.8261	0.0121388	-0.0397591	-0.0291559	0.0394646	0.0509372	0.0303333	0.307587	-0.780551	-0.961187	0.758396	0.435067	0.336458	0.998127	0.994572	0.999963	76.7629	66.4098	58.5276	0.0408059	0.00360357	0.019137
723878	Mir494	microRNA 494	12	109715317	1	98.53	59	-0.148172	0.882207	0.998879	-0.362117	0.717264	0.985001	-0.548504	0.583346	0.996321	0.958896	0.337611	0.900269	-0.0508895	0.959414	0.980154	0.281217	0.778544	0.923525	21.0634	11.4811	23.6665	0.0527449	0.0628627	-0.0298578	0.057341	0.0655796	0.0255606	0.919846	0.958571	-1.16812	0.357653	0.337775	0.242759	0.946375	0.994572	0.999963	21.0535	10.4306	23.6982	0.0502763	0.0123666	-0.0254019
751522	Mir495	microRNA 495	12	109718753	1	98.53	59	0.216571	0.828543	0.998879	0.200208	0.841318	0.985689	0.478034	0.632626	0.996321	-0.605647	0.544749	0.942377	0.546324	0.584843	0.851316	-0.246096	0.805608	0.923525	1241.66	997.175	1074.71	0.0282599	0.013057	-0.00587247	0.0234033	0.023306	0.0231232	1.20752	0.560242	-0.253965	0.227234	0.575314	0.799523	0.904922	0.994572	0.999963	1253.81	957.75	1054.71	0.0308473	0.000102778	0.00663157
751524	Mir496a	microRNA 496a	12	109739118	1	98.53	59	-0.323737	0.746137	0.998879	-0.528244	0.59733	0.985001	-1.94289	0.0520297	0.996321	1.21455	0.224536	0.857432	1.90046	0.0573731	0.276913	2.22228	0.0262642	0.167287	707.554	756.514	585.629	0.000392352	-0.00230585	-0.011172	0.0250717	0.0317601	0.0290008	0.0156492	-0.0726019	-0.385231	0.987514	0.942123	0.700066	0.998127	0.994572	0.999963	732.479	722.793	580.347	0.0522661	-0.0338421	0.0131917
735275	Mir499	microRNA 499	2	155622879	399	155.62	1	0.0319211	0.974535	0.998879	-1.37668	0.168612	0.833604	-0.897125	0.369652	0.996321	-1.11226	0.266027	0.900269	-3.42649	0.000611429	0.0103288	-3.42828	0.000607424	0.0104197	19.5131	21.7034	27.7424	0.0444809	-0.0278501	0.014465	0.0573131	0.0636579	0.0299706	0.776102	-0.437497	0.48264	0.437688	0.661751	0.629352	0.998127	0.994572	0.999963	18.6169	19.0134	26.3683	-0.0453449	-0.116717	-0.00246769
723974	Mir500	microRNA 500	X	-7237682	12	7.24	5	0.485361	0.62742	0.998879	-0.913336	0.361066	0.956738	-0.47574	0.63426	0.996321	0.308629	0.757604	0.978434	-0.687165	0.491979	0.784556	-0.710218	0.477569	0.764755	137.536	133.908	121.515	0.0613708	0.031384	-0.00276271	0.0345046	0.0402071	0.0293427	1.77863	0.780557	-0.0941532	0.075301	0.435063	0.924987	0.791434	0.994572	0.999963	132.852	124.688	117.157	-0.0209413	-0.0251446	-0.0198892
751560	Mir501	microRNA 501	X	-7241242	12	7.24	5	-1.4837	0.137889	0.998879	1.42537	0.15405	0.833604	-0.257106	0.797097	0.996321	0.497634	0.618742	0.967933	0.638595	0.523087	0.809377	0.824424	0.409699	0.707422	284.515	338.785	279.65	0.0173302	-0.0379489	-0.0223337	0.0602272	0.031318	0.0251921	0.287748	-1.21173	-0.886535	0.77354	0.225616	0.375329	0.998127	0.994572	0.999963	280.286	353.576	271.867	-0.0121434	0.0792314	-0.0267968
100124476	Mir504	microRNA 504	X	-59097657	400	59.1	1	0.263029	0.792528	0.998879	-1.50164	0.133191	0.828938	0.133165	0.894063	0.996321	-1.0414	0.297692	0.900269	-0.620274	0.535078	0.811593	-1.11336	0.265556	0.567574	36.3901	51.3922	30.8086	0.0449513	-0.0231938	0.0238439	0.0527063	0.0567155	0.0305327	0.852863	-0.40895	0.780929	0.393735	0.682577	0.434844	0.976049	0.994572	0.999963	36.7818	46.7004	28.9883	0.0449507	-0.0964125	-0.0113766
751545	Mir505	microRNA 505	X	-60394402	401	60.39	1	1.18136	0.237461	0.998879	0.727052	0.467194	0.980721	2.19865	0.027903	0.996321	-0.352204	0.724685	0.978434	1.59319	0.111117	0.36404	0.988358	0.322977	0.640549	42.5469	23.5402	35.1947	0.0374099	0.0675524	0.018439	0.0502493	0.0631096	0.0307166	0.744485	1.0704	0.600295	0.456583	0.284441	0.54831	0.998127	0.994572	0.999963	40.9525	21.5466	34.3379	-0.0444801	0.0184604	0.0270579
100628625	Mir5100	microRNA 5100	11	60728662	403	60.73	1	-0.084283	0.932831	0.998879	1.13896	0.254719	0.877593	1.82296	0.0683101	0.996321	-0.885517	0.375878	0.900269	0.258857	0.795746	0.938623	0.128407	0.897827	0.962828	17.4271	3.61154	26.3227	-0.0307708	0.00557703	-0.00594405	0.0562988	0.0566317	0.0273072	-0.546563	0.098479	-0.217673	0.584679	0.921552	0.827684	0.998127	0.994572	0.999963	20.4281	3.84794	27.0066	0.129318	0.0411282	0.0316994
100124488	Mir511	microRNA 511	2	14261002	409	14.26	1	0.61873	0.536094	0.998879	0.180461	0.85679	0.985689	-0.0695561	0.944547	0.996321	0.360426	0.718529	0.978434	-0.0151417	0.987919	0.991596	-0.102254	0.918555	0.971864	5.3111	6.17067	3.99029	0.0217542	0.0216422	0.00979697	0.0578565	0.0627947	0.0184721	0.376002	0.344651	0.530366	0.706915	0.730357	0.595859	0.998127	0.994572	0.999963	5.19803	4.53249	4.48973	-0.00581023	-0.101227	0.0552393
100628598	Mir5129	microRNA 5129	2	-45023099	421	45.02	1	-1.15938	0.246302	0.998879	-1.83725	0.0661723	0.828938	0.0856348	0.931757	0.996321	-1.03136	0.302374	0.900269	-2.60155	0.00928046	0.0844165	-2.30266	0.0212979	0.144217	42.8979	38.1006	52.2661	0.0230948	-0.123347	0.0156823	0.0479278	0.0573763	0.0307382	0.481867	-2.1498	0.510188	0.629901	0.0315712	0.60992	0.998127	0.994572	0.999963	43.1604	37.8511	49.063	0.0179871	-0.0971865	-0.028535
100628601	Mir5132	microRNA 5132	X	-74023527	122	74.02	2	-0.235578	0.81376	0.998879	0.981315	0.326437	0.956738	1.22645	0.220028	0.996321	-0.0454251	0.963768	0.989416	1.27568	0.202068	0.506108	1.36767	0.171415	0.477946	2.64034	2.6918	2.13671	0.104437	-0.0597066	0.0103974	0.0502615	0.0515289	0.0125946	2.07786	-1.1587	0.825543	0.0377219	0.246578	0.409064	0.748871	0.994572	0.999963	2.36832	3.4671	2.05592	0.0631269	0.0301496	0.0144966
751544	Mir532	microRNA 532	X	-7248401	12	7.24	5	0.361569	0.717674	0.998879	-1.1718	0.241276	0.858073	1.98216	0.0474618	0.996321	-0.572809	0.566774	0.962906	-1.40745	0.159293	0.438055	-0.644996	0.51893	0.784338	2019.72	2671.58	1696.77	-0.0206014	0.0100561	-0.000538024	0.0243171	0.0188936	0.0257241	-0.847197	0.532251	-0.0209152	0.396885	0.594552	0.983313	0.978706	0.994572	0.999963	2035.68	2534.66	1629.76	-0.0228308	-0.0116316	-0.0268108
723917	Mir539	microRNA 539	12	109728128	1	98.53	59	0.432305	0.66552	0.998879	-0.680727	0.496044	0.981711	-0.0993414	0.920867	0.996321	0.505608	0.613132	0.965785	1.45264	0.146325	0.424612	1.44871	0.147418	0.45374	64.2823	57.8606	55.1253	0.0499597	0.0347433	0.000161072	0.0412006	0.057322	0.0306015	1.2126	0.606107	0.00526354	0.225284	0.544443	0.9958	0.904922	0.994572	0.999963	65.6136	53.7156	52.6992	0.0695175	-0.0147605	-0.0245804
723880	Mir540	microRNA 540	12	109586079	1	98.53	59	0.538696	0.590097	0.998879	-1.46662	0.142479	0.833604	1.25307	0.210182	0.996321	-1.67761	0.0934238	0.676408	1.5182	0.128964	0.401316	0.715423	0.474348	0.764755	676.539	749.721	489.338	-0.0148027	0.00407583	0.0158193	0.0268127	0.0279604	0.0256783	-0.552079	0.145772	0.616059	0.580894	0.884102	0.537856	0.998127	0.994572	0.999963	672.339	720.953	457.703	-0.0468012	-0.00786943	-0.0528248
723941	Mir541	microRNA 541	12	109742408	1	98.53	59	-0.680522	0.496174	0.998879	-1.86742	0.0618428	0.828938	-0.0392057	0.968726	0.996321	-1.37173	0.170147	0.79689	1.67875	0.0932009	0.340124	0.890766	0.373055	0.682734	26501.2	43184	19425.9	0.0324149	0.0173983	-0.0297517	0.0330857	0.0412699	0.0214972	0.979725	0.421575	-1.38398	0.327222	0.673335	0.166365	0.918776	0.994572	0.999963	27421.2	42276.3	18636.7	0.0830419	0.00281155	-0.0616927
723901	Mir542	microRNA 542	X	-53049402	7	53.05	7	0.474207	0.635352	0.998879	-0.0959241	0.923581	0.987893	-0.0919476	0.92674	0.996321	-0.0777647	0.938015	0.989416	-0.63465	0.525657	0.809377	-0.382146	0.702353	0.888	32.2443	33.7427	24.5877	0.0259895	0.0143377	0.0126073	0.0532924	0.0602586	0.0291367	0.487676	0.237936	0.432694	0.625779	0.811931	0.665237	0.998127	0.994572	0.999963	32.1064	31.7782	24.0959	0.00387058	-0.0323281	0.016048
723881	Mir543	microRNA 543	12	109717257	1	98.53	59	-0.559302	0.575956	0.998879	-1.37425	0.169364	0.833604	-0.316279	0.751791	0.996321	-1.53785	0.124085	0.754057	-0.0731786	0.941664	0.978917	-0.625475	0.531659	0.790651	646.533	847.553	527.907	0.00598706	0.0253312	-0.039369	0.0194457	0.0286024	0.0234814	0.307886	0.885632	-1.6766	0.758169	0.375816	0.0936199	0.998127	0.994572	0.999963	655.621	807.741	517.631	0.0165688	-0.0141384	-0.0309283
791072	Mir551b	microRNA 551b	3	29416822	426	29.42	1	0.383606	0.70127	0.998879	0.184673	0.853486	0.985689	-0.60693	0.543897	0.996321	0.616595	0.537502	0.942377	2.2269	0.0259538	0.172903	1.94544	0.051722	0.258066	544.163	283.975	595.514	0.0285594	0.0194607	0.000123787	0.0341235	0.0361863	0.0262905	0.836943	0.537792	0.00470844	0.402625	0.59072	0.996243	0.981711	0.994572	0.999963	538.201	271.467	580.247	-0.0104438	0.00886085	-0.00117814
100885829	Mir5617	microRNA 5617	X	-20863125	427	20.86	1	0.504442	0.613951	0.998879	0.0727349	0.942017	0.987893	0.989245	0.322543	0.996321	0.502415	0.615375	0.965854	1.21388	0.224794	0.536768	1.29666	0.194748	0.496294	5.90038	4.24763	4.37767	0.085172	-0.0044693	0.0152986	0.0589832	0.0568182	0.0193152	1.444	-0.0786596	0.792048	0.148738	0.937303	0.428333	0.814599	0.994572	0.999963	5.25349	4.44579	3.8637	-0.0222914	0.0236231	-0.00842841
100885832	Mir5620	microRNA 5620	7	7298890	430	7.3	1	0.611562	0.540827	0.998879	0.93046	0.352133	0.956738	0.627158	0.530556	0.996321	0.0908729	0.927594	0.988798	1.71011	0.0872452	0.329098	1.61459	0.1064	0.38499	4.08541	4.46605	4.33922	-0.0250969	0.0312861	0.00618645	0.0545028	0.0577386	0.0191517	-0.46047	0.541857	0.323023	0.645179	0.587917	0.746678	0.998127	0.994572	0.999963	4.48668	4.47589	4.30597	0.0291002	0.0486123	0.0124709
100885833	Mir5621	microRNA 5621	11	115795823	431	115.8	1	-0.00411625	0.996716	0.998879	0.275159	0.783194	0.985001	0.77749	0.43687	0.996321	0.239907	0.810402	0.978434	0.505698	0.613068	0.866083	0.852005	0.394211	0.700884	4.92693	5.10475	3.70766	-0.0115702	-0.00600947	0.00164186	0.0522098	0.0614259	0.0178441	-0.221611	-0.0978329	0.0920117	0.824617	0.922065	0.926689	0.998127	0.994572	0.999963	5.22269	5.07557	3.70283	0.0203394	0.000802766	0.0095673
100885842	Mir5627	microRNA 5627	12	44210312	437	44.21	1	-0.593124	0.553098	0.998879	0.461074	0.644745	0.985001	0.0408442	0.96742	0.996321	-0.442732	0.65796	0.978434	0.621331	0.534382	0.811593	0.519722	0.603258	0.833305	1.86635	0.929615	1.87817	-0.0171725	0.0101608	-0.0145313	0.0440025	0.0344122	0.0128133	-0.390261	0.295268	-1.13407	0.696343	0.767789	0.256764	0.998127	0.994572	0.999963	2.00722	0.888502	2.20429	0.00666496	0.00591003	0.00913971
100885844	Mir5709	microRNA 5709	17	-67026146	439	67.03	1	-0.0672007	0.946422	0.998879	-0.908217	0.363763	0.956738	0.459447	0.645913	0.996321	1.06362	0.287503	0.900269	0.366151	0.714252	0.905678	0.892827	0.37195	0.682734	3.033	2.83708	2.43937	-0.0476914	-0.026614	0.00602827	0.0514155	0.0516402	0.0143415	-0.927568	-0.515374	0.420338	0.353632	0.606291	0.674238	0.946375	0.994572	0.999963	3.38273	2.29964	2.31325	0.0173237	-0.0685562	0.00443014
100124451	Mir574	microRNA 574	5	64970317	441	64.97	1	0.08308	0.933788	0.998879	-0.728251	0.46646	0.980721	-1.05541	0.291238	0.996321	-0.152521	0.878776	0.978434	0.279089	0.780177	0.930851	0.266129	0.79014	0.923525	153.841	121.955	151.064	-0.0291562	0.0303407	-0.0171407	0.0336745	0.0405769	0.0271971	-0.865824	0.747733	-0.63024	0.386586	0.454621	0.528537	0.963398	0.994572	0.999963	151.321	114.82	146.873	-0.0811789	-0.00769623	-0.0243865
100124489	Mir582	microRNA 582	13	109324743	442	109.32	1	-1.21694	0.223626	0.998879	-0.689494	0.490512	0.980721	0.776205	0.437628	0.996321	-0.386585	0.699063	0.978434	-2.14617	0.0318593	0.197039	-0.886998	0.37508	0.6838	2998.85	2632.87	2790.91	-0.00283513	-0.0580667	0.00989975	0.0483989	0.0282398	0.0295354	-0.0585784	-2.0562	0.335183	0.953288	0.0397634	0.737487	0.998127	0.994572	0.999963	3060.62	2601.95	2644.55	0.0164475	-0.011867	-0.0156674
735266	Mir592	microRNA 592	6	-27936654	443	27.94	1	-1.76618	0.0773662	0.998879	-1.62745	0.103641	0.828938	0.0761784	0.939277	0.996321	0.973685	0.330213	0.900269	-1.22671	0.21993	0.53075	0.0286813	0.977119	0.989646	909.67	890.43	983.263	-0.0182637	-0.0576355	-0.000146168	0.0313429	0.0231395	0.0209764	-0.582707	-2.49078	-0.00696819	0.560091	0.0127462	0.99444	0.998127	0.821593	0.999963	933.129	859.532	962.311	0.0145419	-0.0545939	0.00634373
100124452	Mir598	microRNA 598	14	63727188	444	63.73	1	0.74888	0.45393	0.998879	0.815504	0.414784	0.977404	-0.794329	0.427004	0.996321	0.308166	0.757956	0.978434	-3.20836	0.00133494	0.0175396	-2.76407	0.00570851	0.0561139	2231.01	1699.49	2313.61	0.0450828	0.0137781	0.0119074	0.0383818	0.0264103	0.0221582	1.17459	0.521693	0.537383	0.24016	0.601884	0.591003	0.904922	0.994572	0.999963	2280.86	1641.18	2255.42	0.0707786	0.0160249	0.0129044
102465959	Mir6236	microRNA 6236	9	110281286	445	110.28	1	1.3017	0.193019	0.998879	0.852685	0.393834	0.970872	1.60633	0.108202	0.996321	0.555966	0.578234	0.964739	1.85366	0.0637882	0.28198	2.07801	0.0377086	0.215348	1270.21	296.4	2071.98	-0.00585909	0.126856	-0.0150207	0.0519824	0.0532681	0.0277861	-0.112713	2.38146	-0.540584	0.910258	0.017244	0.588794	0.998127	0.821593	0.999963	1423.62	280.44	2046.68	0.0855425	0.0946277	-0.0114317
102465148	Mir6239	microRNA 6239	14	-117953742	448	117.95	1	1.47768	0.139495	0.998879	0.728256	0.466457	0.980721	1.70786	0.087663	0.996321	-0.541438	0.588206	0.964739	1.2205	0.222275	0.533686	0.906609	0.364614	0.677752	77.1853	10.8583	130.173	-0.00311397	0.125971	0.00414956	0.0460626	0.0658922	0.0233155	-0.0676029	1.91177	0.177974	0.946102	0.0559051	0.858743	0.998127	0.994572	0.999963	95.537	9.48334	126.861	0.123998	0.0493311	0.00887173
102465227	Mir6418	microRNA 6418	5	-137529479	516	137.53	1	1.62771	0.103586	0.998879	0.608009	0.543181	0.985001	0.113092	0.909958	0.996321	0.369565	0.711707	0.978434	-0.206104	0.83671	0.954097	-0.94508	0.344618	0.661332	30.0133	26.1974	28.3038	0.0595242	0.0596765	0.0413314	0.0515156	0.0638573	0.0302263	1.15546	0.93453	1.3674	0.247902	0.350031	0.1715	0.914446	0.994572	0.999963	29.5777	23.538	26.5711	0.0241863	0.0223044	0.0186351
102465258	Mir6516	microRNA 6516	11	117077347	520	117.08	1	-0.38551	0.69986	0.998879	1.10542	0.268977	0.883515	0.63097	0.52806	0.996321	-0.345196	0.729947	0.978434	-1.72642	0.0842721	0.329098	-0.919083	0.358052	0.670817	66.6226	67.1168	74.9426	0.0160735	0.000473333	-0.0169809	0.0453801	0.0502581	0.0306178	0.354196	0.00941804	-0.554611	0.723192	0.992486	0.579161	0.998127	0.996294	0.999963	68.6844	71.2369	73.0679	0.0558175	0.101169	-0.0225578
100124468	Mir653	microRNA 653	6	-3721300	119	3.72	2	0.660111	0.509182	0.998879	0.842271	0.399636	0.974371	-1.21133	0.225769	0.996321	0.862766	0.388266	0.900269	-0.356684	0.721329	0.907416	-0.308324	0.757836	0.914304	29.1942	25.2354	12.0234	-0.115531	0.0409182	0.00727877	0.0599241	0.0651678	0.0238141	-1.92796	0.627889	0.305649	0.0538607	0.530076	0.759872	0.786863	0.994572	0.999963	29.0567	25.3258	11.2952	-0.166784	0.0801047	-0.00221201
102466676	Mir6538	microRNA 6538	12	-26414900	521	26.41	1	1.4805	0.138741	0.998879	2.0386	0.0414899	0.828938	1.17731	0.239073	0.996321	-0.617461	0.536931	0.942377	1.41282	0.157709	0.436237	0.742447	0.457817	0.750883	9.74018	3.74433	13.4635	-0.0524977	0.0865251	0.0134625	0.0556896	0.05665	0.0237696	-0.942684	1.52736	0.566375	0.345843	0.126671	0.571139	0.946375	0.994572	0.999963	9.53383	4.01998	13.0653	-0.11159	0.127095	0.0198427
102466172	Mir6540	microRNA 6540	16	-42303361	523	42.3	1	-0.337957	0.735396	0.998879	-0.238658	0.81137	0.985001	-0.202517	0.839513	0.996321	-0.0369143	0.970553	0.989416	1.05828	0.289929	0.617732	1.33035	0.183404	0.490761	197.292	226.164	129.259	-0.0210438	-0.0114418	-0.00485343	0.0295523	0.0360647	0.0302045	-0.712087	-0.317257	-0.160686	0.476411	0.751048	0.872341	0.998127	0.994572	0.999963	193.249	223.07	124.304	-0.0836222	0.0131257	-0.0261011
751555	Mir665	microRNA 665	12	109586313	1	98.53	59	-0.0879845	0.929889	0.998879	-0.320847	0.748326	0.985001	-0.532156	0.594618	0.996321	-1.00203	0.316329	0.900269	0.686135	0.492628	0.784556	-0.246988	0.804917	0.923525	168.773	112.577	185.064	5.51936e-05	0.028436	-0.0198872	0.0307105	0.0445612	0.0260795	0.00179722	0.638134	-0.762563	0.998566	0.523386	0.445724	0.999487	0.994572	0.999963	170.09	102.861	182.629	0.00118708	-0.0253792	0.00427837
751521	Mir666	microRNA 666	12	109717084	1	98.53	59	1.54642	0.122003	0.998879	-0.0327681	0.97386	0.992672	0.382689	0.70195	0.996321	1.0598	0.289237	0.900269	1.39124	0.164153	0.44198	1.33069	0.183289	0.490761	1680.99	1674.83	1071.65	-0.0174767	0.0469841	0.00185508	0.0489617	0.0221554	0.0279798	-0.356946	2.12067	0.0663009	0.721132	0.0339499	0.947138	0.998127	0.994572	0.999963	1625.16	1590.51	1014.13	-0.10374	0.0239565	-0.0432211
751552	Mir667	microRNA 667	12	109720005	1	98.53	59	0.917672	0.358791	0.998879	1.44537	0.148355	0.833604	0.119739	0.90469	0.996321	2.90502	0.00367232	0.174068	5.70881	1.1377e-08	5.86726e-07	5.5873	2.30632e-08	1.36649e-06	1993.96	1069.66	1834.77	-0.0166166	0.0325384	-0.00404426	0.0313445	0.0221069	0.0232319	-0.530127	1.47187	-0.174082	0.596024	0.141057	0.861801	0.998127	0.994572	0.999963	2047.36	1051.67	1785.55	0.0189381	0.0544349	-0.00644751
751523	Mir668	microRNA 668	12	109734731	1	98.53	59	1.24299	0.21387	0.998879	0.773044	0.439496	0.980721	0.666896	0.504839	0.996321	0.992038	0.321179	0.900269	4.13113	3.60992e-05	0.000776132	3.42469	0.000615512	0.0104197	2032.44	2014.25	1726.14	-0.0264595	0.0648219	-0.0140591	0.0211121	0.0260543	0.0192566	-1.25329	2.48795	-0.730095	0.2101	0.0128481	0.465332	0.904922	0.821593	0.999963	2054.7	1888.96	1695.35	-0.0234233	0.0200741	0.00118524
735259	Mir670	microRNA 670	2	-94261299	29	31.42	3	1.05937	0.289433	0.998879	-1.35926	0.174063	0.833604	-0.741084	0.458643	0.996321	-0.415748	0.677594	0.978434	0.452632	0.650813	0.890554	-0.38739	0.698468	0.887597	55.0447	37.1502	36.0397	-0.0994644	0.0535446	0.0178828	0.04532	0.0585603	0.0306306	-2.19471	0.914351	0.58382	0.0281841	0.360532	0.559341	0.708573	0.994572	0.999963	56.7443	29.6209	35.0389	-0.0568974	-0.139181	0.0174841
751535	Mir672	microRNA 672	X	-104116174	535	104.12	1	-0.673275	0.500773	0.998879	-0.241272	0.809344	0.985001	0.369121	0.712038	0.996321	-0.533002	0.594032	0.965785	0.424523	0.671184	0.896808	0.540463	0.588878	0.828273	148.68	159.466	115.6	0.0494966	-0.0327241	-0.00569015	0.029572	0.0436235	0.0281682	1.67377	-0.750148	-0.202006	0.0941759	0.453166	0.839912	0.791434	0.994572	0.999963	147.397	156.188	113.824	0.0120396	-0.0270455	0.0100607
751547	Mir673	microRNA 673	12	109571989	1	98.53	59	0.985371	0.324442	0.998879	-2.20986	0.027115	0.828938	-0.675683	0.499242	0.996321	-1.4301	0.152688	0.792817	-1.31881	0.187234	0.483194	-1.47692	0.139696	0.435631	1191.22	1190.26	833.512	0.0439763	-0.00470839	0.0317652	0.0229716	0.0270888	0.020267	1.91438	-0.173813	1.56734	0.0555722	0.862012	0.117035	0.786863	0.994572	0.999963	1183.04	1150.72	768.188	0.0124293	-0.000522979	-0.0731112
732489	Mir674	microRNA 674	2	117185126	536	117.19	1	0.181107	0.856283	0.998879	1.89038	0.0587077	0.828938	-0.238145	0.811768	0.996321	-1.43685	0.150761	0.792817	-4.59184	4.39361e-06	0.000122246	-4.23124	2.32402e-05	0.000786848	1549.03	1692.56	1693.65	-0.00608125	0.00432098	0.00196658	0.020909	0.0260677	0.0217628	-0.290844	0.16576	0.0903643	0.771171	0.868346	0.927998	0.998127	0.994572	0.999963	1564.37	1705.89	1653.91	-0.00542563	0.0493971	0.00645025
751534	Mir676	microRNA 676	X	100381096	537	100.38	1	-0.261255	0.793895	0.998879	-1.89175	0.0585244	0.828938	1.1125	0.265924	0.996321	-0.0581469	0.953632	0.989416	1.01322	0.310957	0.642283	1.30632	0.191443	0.496294	1728.42	2030.98	1131.4	-0.00112843	0.0047167	-0.0160326	0.024974	0.0220689	0.0274908	-0.045184	0.213726	-0.583198	0.963961	0.83076	0.55976	0.998127	0.994572	0.999963	1714.62	1904.82	1079.43	-0.0370311	-0.0181238	-0.0541357
102466799	Mir6769b	microRNA 6769b	8	-71631046	538	71.63	1	0.312068	0.754989	0.998879	0.396147	0.691997	0.985001	-0.126074	0.899673	0.996321	0.377074	0.706118	0.978434	-0.129238	0.897169	0.974595	0.122096	0.902823	0.963824	44.6856	36.2182	42.9927	-0.0610805	-0.0152338	0.0215821	0.0490091	0.0586505	0.0307846	-1.24631	-0.259739	0.70107	0.212651	0.795065	0.483259	0.904922	0.994572	0.999963	46.971	38.2125	40.1575	0.0142747	0.067117	-0.0240497
751518	Mir677	microRNA 677	10	128085285	539	128.09	1	0.437459	0.661779	0.998879	-0.0378759	0.969787	0.992672	0.43423	0.664122	0.996321	-0.839566	0.401152	0.900269	-0.987293	0.323499	0.649559	-0.934632	0.349978	0.665898	38.1313	48.4228	35.2351	-0.0188281	0.0341345	1.3855e-06	0.0537945	0.055179	0.0298953	-0.350001	0.618614	4.63449e-05	0.726338	0.536171	0.999963	0.998127	0.994572	0.999963	40.8264	48.395	32.8622	0.0775325	0.0595313	-0.0443813
751539	Mir679	microRNA 679	12	109715576	1	98.53	59	0.00588163	0.995307	0.998879	-1.51984	0.128551	0.828938	1.27713	0.201555	0.996321	0.154062	0.87756	0.978434	1.45618	0.145342	0.424363	1.54168	0.123152	0.417329	46.2838	39.9899	37.0279	-0.0133162	-0.0650951	0.0359486	0.0471449	0.0560479	0.0307322	-0.282452	-1.16142	1.16974	0.777597	0.245472	0.242107	0.998127	0.994572	0.999963	46.2621	39.3763	32.9256	-0.0274431	-0.0346806	-0.0566171
102466987	Mir6896	microRNA 6896	1	34117358	550	34.12	1	0.465158	0.641818	0.998879	0.506724	0.612348	0.985001	0.573887	0.566044	0.996321	0.815509	0.414781	0.900269	1.91971	0.0548944	0.270469	1.83221	0.0669201	0.299247	19.9366	24.68	19.432	-0.0132374	0.0955655	-0.0257118	0.0560807	0.06192	0.0290352	-0.236042	1.54337	-0.885537	0.8134	0.122741	0.375867	0.998127	0.994572	0.999963	19.8306	21.8908	20.0362	-0.0414752	0.02491	0.011481
102466760	Mir6899	microRNA 6899	1	-64042437	553	64.04	1	-1.39674	0.162493	0.998879	-0.288772	0.772756	0.985001	-0.640253	0.522008	0.996321	-0.770137	0.441219	0.909839	0.496126	0.619806	0.867361	0.225024	0.82196	0.93208	13.4228	12.0421	11.2797	0.0497365	-0.0726695	-0.0223105	0.0600602	0.0657446	0.0256457	0.828111	-1.10533	-0.869952	0.407608	0.269016	0.384327	0.981711	0.994572	0.999963	13.6011	12.4136	11.4297	0.0611684	-0.0137298	-0.00646364
102465544	Mir6902	microRNA 6902	1	93346091	51	93.32	3	0.691042	0.489539	0.998879	1.61427	0.106469	0.828938	0.568971	0.569376	0.996321	1.24284	0.213929	0.857432	0.743223	0.457346	0.770302	1.10931	0.267295	0.567574	1.64018	0.973336	0.756268	-0.078139	0.0161376	0.00460636	0.0428104	0.0356063	0.00878978	-1.82523	0.453222	0.524059	0.0679658	0.650389	0.600237	0.791434	0.994572	0.999963	2.10084	0.952895	1.00431	0.00803958	0.0148216	0.0270839
102465546	Mir6906	microRNA 6906	10	60126775	559	60.13	1	0.037781	0.969862	0.998879	0.504452	0.613944	0.985001	-0.80537	0.420606	0.996321	-0.374031	0.708382	0.978434	0.908446	0.363642	0.701697	0.648112	0.516912	0.784338	6.79265	8.31507	6.48156	0.0804101	-0.0829064	0.0283654	0.0587814	0.0647115	0.0212539	1.36795	-1.28117	1.3346	0.171327	0.200134	0.182008	0.867689	0.994572	0.999963	6.07188	8.89667	6.23527	-0.0144585	-0.0278733	0.0338185
102466762	Mir6908	microRNA 6908	10	-78445094	52	26.14	3	-0.284832	0.775773	0.998879	-1.9143	0.0555825	0.828938	-0.235011	0.8142	0.996321	0.0257414	0.979464	0.994311	-1.6751	0.0939142	0.340124	-1.29678	0.194707	0.496294	3.36799	2.29897	2.49086	0.0992715	-0.00871691	-0.00359251	0.0530222	0.0507482	0.0155489	1.87226	-0.171768	-0.231046	0.0611702	0.86362	0.817279	0.791434	0.994572	0.999963	2.86795	1.76034	2.13381	0.0185425	-0.0571435	-0.0280528
102466207	Mir6911	microRNA 6911	10	80278163	563	80.28	1	-0.490729	0.623618	0.998879	0.726355	0.467621	0.980721	0.391233	0.695625	0.996321	1.54482	0.12239	0.753412	-0.663247	0.507172	0.802316	0.703158	0.481957	0.766462	35.3698	30.5769	44.3304	-0.0333081	-0.0636721	0.0118982	0.0515834	0.0589473	0.0308118	-0.645713	-1.08015	0.386158	0.518465	0.280074	0.69938	0.998127	0.994572	0.999963	36.3404	31.769	43.7903	-0.00345428	0.0105488	0.0308236
102466763	Mir6913	microRNA 6913	10	81386346	24	27.08	3	0.0857732	0.931647	0.998879	-1.19577	0.231788	0.856248	-1.44101	0.149582	0.996321	-1.87532	0.0607486	0.542092	-0.332778	0.739302	0.922105	-1.36896	0.171012	0.477946	12.7505	8.98179	11.9257	-0.0647954	0.0145859	-0.0026697	0.0597629	0.0654111	0.0262541	-1.08421	0.222989	-0.101687	0.278273	0.823544	0.919005	0.914446	0.994572	0.999963	13.2595	7.61306	11.3455	-0.0261846	-0.0633774	-0.0228011
102465551	Mir6914	microRNA 6914	10	128382837	137	128.39	2	-0.14293	0.886345	0.998879	0.736426	0.461472	0.980721	-0.0931086	0.925817	0.996321	0.444665	0.656562	0.978434	0.984934	0.324657	0.649559	1.05015	0.29365	0.597878	14.21	7.80942	17.1747	-0.100145	0.00626822	-0.00860828	0.060169	0.0648941	0.0288167	-1.6644	0.0965916	-0.298726	0.0960321	0.923051	0.765149	0.791434	0.994572	0.999963	14.8379	8.59055	16.8561	-0.0557467	0.0790575	-0.00793741
102465979	Mir6915	microRNA 6915	10	128388831	137	128.39	2	0.311947	0.755081	0.998879	0.976283	0.328924	0.956738	-0.538446	0.590269	0.996321	-0.102761	0.918153	0.985914	1.4275	0.153436	0.434583	1.07929	0.280458	0.583684	3.98929	3.42787	4.16861	0.0213329	-0.0135391	0.0121199	0.0551611	0.0556684	0.0177096	0.386739	-0.24321	0.68437	0.69895	0.807843	0.493742	0.998127	0.994572	0.999963	3.6832	3.23961	4.51581	-0.0372645	-0.0205042	0.048323
102466765	Mir6919	microRNA 6919	11	50232244	138	0.06	2	-0.324265	0.745737	0.998879	-0.157325	0.874989	0.985689	-0.964424	0.334834	0.996321	-0.588568	0.556151	0.953471	-0.408237	0.683099	0.900017	-0.639919	0.522225	0.784338	2.34905	1.02419	1.91805	0.0531001	-0.019271	0.000693339	0.0484539	0.0377624	0.0134	1.09589	-0.510322	0.0517417	0.273127	0.609826	0.958734	0.914446	0.994572	0.999963	1.77962	1.15747	1.7897	-0.072651	0.000951649	-0.00472692
102465555	Mir6921	microRNA 6921	11	-60200537	139	60.2	2	-1.02554	0.30511	0.998879	-0.483999	0.628386	0.985001	-0.70898	0.478337	0.996321	-0.412236	0.680167	0.978434	0.492868	0.622106	0.868012	0.443964	0.657068	0.862744	2.25705	1.95501	2.51035	0.0310272	-0.0675007	0.000575351	0.0482518	0.0452993	0.0144649	0.643027	-1.49011	0.0397758	0.520206	0.136197	0.968272	0.998127	0.994572	0.999963	2.30516	1.88536	2.75164	0.0457218	-0.0737968	0.0219169
102466767	Mir6928	microRNA 6928	11	101030339	573	101.03	1	-0.483497	0.628743	0.998879	0.0862362	0.931279	0.987893	0.103842	0.917294	0.996321	0.136233	0.891637	0.978434	-0.636728	0.524302	0.809377	-0.438207	0.661236	0.865818	4.00473	6.95671	6.45931	0.0320001	0.0335217	-0.0260621	0.054357	0.0644011	0.0216412	0.588702	0.520515	-1.20428	0.556061	0.602705	0.22848	0.998127	0.994572	0.999963	3.74786	7.07295	6.47455	-0.0185031	0.0550545	-0.0226969
102465560	Mir6929	microRNA 6929	11	-101419186	574	101.42	1	1.46833	0.142014	0.998879	-0.109808	0.912562	0.987893	-0.83033	0.406352	0.996321	0.200406	0.841163	0.978434	0.905989	0.364942	0.701697	0.698997	0.484554	0.766462	2.36531	3.55982	2.83038	0.0900297	0.0173918	0.0283539	0.0493108	0.0563024	0.0160406	1.82576	0.3089	1.76764	0.0678864	0.757398	0.0771217	0.791434	0.994572	0.999963	1.88741	3.01293	2.33002	-0.00952726	-0.0243826	0.00633025
102466988	Mir6931	microRNA 6931	11	-102999847	576	103	1	0.498284	0.618284	0.998879	0.465889	0.641295	0.985001	-0.0270934	0.978385	0.997363	1.58783	0.112325	0.713301	-0.13165	0.895261	0.974595	0.688413	0.491193	0.770962	2.79046	2.56722	3.26396	-0.0596243	0.0293599	0.00241106	0.0504342	0.0520134	0.0171958	-1.18222	0.564468	0.140212	0.237118	0.572436	0.888492	0.904922	0.994572	0.999963	3.15808	2.17022	3.39851	-0.00679806	-0.00491334	0.018104
102465562	Mir6932	microRNA 6932	11	107637721	577	107.64	1	-0.785119	0.432384	0.998879	-1.55639	0.119615	0.828938	-0.247671	0.804389	0.996321	0.769413	0.441648	0.909839	-0.272302	0.78539	0.931699	0.585409	0.558273	0.809883	5.18881	4.20904	5.3224	0.0147176	-0.0480551	-0.00558935	0.0579019	0.0580855	0.0197497	0.254182	-0.827317	-0.283009	0.799355	0.408058	0.77717	0.998127	0.994572	0.999963	5.01142	4.45482	4.52982	-0.0290818	-0.0183624	-0.0491086
102465563	Mir6934	microRNA 6934	11	-119154075	579	119.15	1	0.417614	0.676229	0.998879	-0.454894	0.649185	0.985001	-0.231647	0.816812	0.996321	-1.00448	0.315149	0.900269	-0.370611	0.710928	0.905678	-0.841276	0.400193	0.700884	0.922666	1.19911	0.691821	-0.00565741	0.0392558	-0.00330318	0.0355973	0.0380456	0.00748658	-0.158928	1.03181	-0.441213	0.873726	0.302162	0.659059	0.998127	0.994572	0.999963	0.846023	0.603666	0.765148	-0.032266	-0.0186859	0.00131735
102466769	Mir6938	microRNA 6938	12	-85245922	583	85.25	1	1.91877	0.0550133	0.998879	-0.243326	0.807753	0.985001	0.351793	0.724993	0.996321	1.41646	0.15664	0.792817	2.16009	0.0307657	0.196651	2.55386	0.0106535	0.0895999	3.12524	2.08384	2.68219	-0.0325547	0.041368	0.0283215	0.0522581	0.044991	0.0157861	-0.622959	0.919472	1.79408	0.533311	0.357849	0.0728003	0.998127	0.994572	0.999963	2.85547	1.19889	2.33568	-0.115297	-0.0377914	0.0158492
102466989	Mir6940	microRNA 6940	12	112733321	142	0.04	2	-0.0262627	0.979048	0.998879	0.551805	0.581082	0.985001	1.09833	0.272061	0.996321	-0.555207	0.578753	0.964739	-0.353613	0.723629	0.907895	-0.319416	0.749411	0.914304	4.73542	3.9279	3.71546	0.0168644	0.00185514	-0.00121792	0.0570323	0.0569257	0.0174662	0.2957	0.0325888	-0.0697299	0.76746	0.974002	0.944409	0.998127	0.994572	0.999963	4.45107	4.027	3.79108	-0.038411	0.0212189	0.00990046
102466770	Mir6943	microRNA 6943	13	55453105	54	18.51	3	0.0181824	0.985493	0.998879	0.478786	0.632091	0.985001	-0.0731049	0.941723	0.996321	0.819276	0.412629	0.900269	0.0735488	0.941369	0.978917	0.185612	0.852749	0.940007	2.62721	1.87765	2.57335	0.0688943	0.0476682	-0.0164796	0.050964	0.0425739	0.0150643	1.35182	1.11966	-1.09395	0.176432	0.262859	0.273979	0.87473	0.994572	0.999963	2.27776	1.62293	2.83253	0.00286046	0.029972	-0.00136466
102465569	Mir6944	microRNA 6944	13	-55477680	54	18.51	3	0.753243	0.451304	0.998879	-0.518379	0.604194	0.985001	1.12665	0.259891	0.996321	0.35752	0.720703	0.978434	-4.8833	1.04326e-06	3.28974e-05	-2.99583	0.00273702	0.0350634	785.129	879.268	488.629	0.000381258	0.0135357	0.0160183	0.0280776	0.0331488	0.0243842	0.0135787	0.408333	0.656913	0.989166	0.683029	0.511237	0.998127	0.994572	0.999963	814.309	848.281	461.714	0.0560958	0.0140958	-0.0357638
102465570	Mir6945	microRNA 6945	13	-55507624	54	18.51	3	0.581737	0.560744	0.998879	-0.360638	0.71837	0.985001	0.471546	0.637251	0.996321	-0.978319	0.327917	0.900269	-0.11038	0.912108	0.976694	-0.370986	0.710648	0.888	8.90191	7.6181	9.38521	0.00678613	0.00788566	0.016768	0.0592048	0.0644526	0.0239423	0.114621	0.122348	0.700352	0.908745	0.902623	0.483707	0.998127	0.994572	0.999963	8.37589	7.46407	8.36892	-0.0647541	0.00885745	-0.0205391
102465571	Mir6946	microRNA 6946	14	20690634	586	20.69	1	-0.323195	0.746548	0.998879	0.503525	0.614595	0.985001	-0.24588	0.805775	0.996321	0.909295	0.363194	0.900269	0.650804	0.515173	0.809377	0.425191	0.670697	0.8664	23.5636	17.6708	28.2106	-0.00818042	-0.0235058	-0.00274523	0.056838	0.0642764	0.0300457	-0.143925	-0.365698	-0.0913682	0.885559	0.71459	0.9272	0.998127	0.994572	0.999963	23.6307	18.0781	27.4944	-0.0129405	0.0444907	-0.000282495
102466771	Mir6948	microRNA 6948	14	-54643048	136	54.63	2	0.13023	0.896384	0.998879	1.40091	0.16124	0.833604	0.244262	0.807028	0.996321	-0.642894	0.520293	0.942377	1.26943	0.204287	0.506108	0.324526	0.74554	0.913142	29.9115	29.2076	26.491	0.0148724	0.0121838	-0.000408453	0.0517266	0.0615803	0.0298588	0.287519	0.197852	-0.0136795	0.773715	0.843161	0.989086	0.998127	0.994572	0.999963	31.1069	28.5352	27.3715	0.0598126	0.0262352	0.0578194
102466772	Mir6952	microRNA 6952	15	-76064827	37	25.34	3	-0.678896	0.497204	0.998879	0.167819	0.866726	0.985689	-0.170062	0.864961	0.996321	-0.0369091	0.970557	0.989416	-0.251182	0.801673	0.940922	-0.00405882	0.996762	0.999066	1.92527	1.83627	1.49095	-0.0254027	-0.0234388	-0.00515595	0.0453708	0.0461077	0.0114131	-0.559891	-0.508348	-0.451755	0.575554	0.611209	0.651445	0.998127	0.994572	0.999963	2.1085	1.62166	1.87321	0.00732625	-0.042441	0.0222003
102465575	Mir6953	microRNA 6953	15	76248190	37	25.34	3	0.895065	0.370753	0.998879	0.367792	0.713028	0.985001	1.18593	0.23565	0.996321	0.695876	0.486506	0.935563	0.769885	0.441368	0.768165	1.10717	0.268221	0.567574	19.9814	16.536	17.9621	-0.0696574	0.0327157	0.0221933	0.0576785	0.0649035	0.0291348	-1.20768	0.504067	0.761746	0.227169	0.614214	0.446212	0.904922	0.994572	0.999963	22.1029	16.3862	16.8829	0.0650191	0.0396851	-0.00402535
102465578	Mir6958	microRNA 6958	15	-89185464	55	89.22	3	-0.29113	0.770952	0.998879	-0.109979	0.912426	0.987893	-0.586375	0.557624	0.996321	-0.693354	0.488088	0.935563	0.0285053	0.977259	0.988395	-0.356088	0.721775	0.890941	8.59591	7.00651	7.1913	0.101432	-0.00919236	-0.00593703	0.0602514	0.0640165	0.0221427	1.68348	-0.143594	-0.268126	0.0922818	0.885821	0.788602	0.791434	0.994572	0.999963	8.23084	7.67818	6.67293	0.0604752	0.0494944	-0.0279578
102465981	Mir6959	microRNA 6959	15	-89305657	55	89.22	3	0.455608	0.648672	0.998879	0.639474	0.522515	0.982548	0.73079	0.464907	0.996321	0.126386	0.899426	0.978434	0.731188	0.464664	0.771147	0.734119	0.462876	0.756563	2.65525	2.08867	1.83449	0.033866	0.0214586	0.00239164	0.0493357	0.0475524	0.0123878	0.686439	0.451262	0.193065	0.492436	0.651801	0.846908	0.998127	0.994572	0.999963	2.01239	2.21066	1.73758	-0.105284	0.0409029	0.000549275
102466774	Mir6962	microRNA 6962	15	101193868	89	101.28	2	1.78596	0.0741062	0.998879	2.11263	0.0346324	0.828938	1.61364	0.106606	0.996321	1.70097	0.0889486	0.676408	1.31662	0.187965	0.483194	1.88051	0.0600384	0.284582	3.09275	1.49843	2.57958	0.0509224	-0.00600428	0.0404249	0.0513365	0.0385132	0.0150748	0.991935	-0.155902	2.68163	0.321229	0.87611	0.00732653	0.918776	0.994572	0.999963	3.04079	2.18679	2.16656	0.0468256	0.0597925	0.0333338
102466775	Mir6963	microRNA 6963	15	-103350454	75	0.03	2	0.336167	0.736745	0.998879	0.100078	0.920282	0.987893	0.522163	0.601557	0.996321	0.760385	0.447025	0.909839	0.0698728	0.944295	0.979499	0.444967	0.656343	0.862744	0.229354	0.291266	0.0823342	-0.00579851	0.0119867	-0.000386556	0.019171	0.0188362	0.00240171	-0.302463	0.636363	-0.16095	0.762299	0.52454	0.872133	0.998127	0.994572	0.999963	0.274531	0.185295	0.0800871	-0.00245661	0.00426359	-0.000473346
102465584	Mir6968	microRNA 6968	17	26935471	46	9.03	3	0.320411	0.748657	0.998879	0.420239	0.674311	0.985001	0.577569	0.563555	0.996321	0.134573	0.892949	0.978434	1.07683	0.281557	0.610901	1.06135	0.288531	0.592575	2.74664	1.79315	2.97769	-0.0041962	0.0218126	-0.000645345	0.0498467	0.0442631	0.0162696	-0.0841822	0.492795	-0.0396658	0.932912	0.622158	0.96836	0.998127	0.994572	0.999963	2.5316	1.61851	2.99095	-0.0589061	0.0110227	0.00791483
102466777	Mir6971	microRNA 6971	17	-34841808	56	34.85	3	-1.33522	0.181805	0.998879	-0.0109777	0.991241	0.994104	-1.03274	0.301723	0.996321	0.551817	0.581074	0.964739	-0.363652	0.716118	0.905678	0.134829	0.892747	0.961864	13.0498	15.8509	10.2024	-0.003198	-0.0491534	-0.0272082	0.0602723	0.0653037	0.0239594	-0.0530592	-0.752689	-1.13559	0.957685	0.451637	0.256127	0.998127	0.994572	0.999963	13.2195	16.3214	10.5901	-0.00177648	0.0014951	-0.00129262
102466778	Mir6976	microRNA 6976	17	-46553826	599	46.55	1	-0.436507	0.662469	0.998879	0.848519	0.396149	0.970872	0.572185	0.567197	0.996321	0.409018	0.682526	0.978434	1.15489	0.248134	0.568573	1.2209	0.222126	0.536439	5.83498	4.50111	4.59534	0.0237562	0.0708474	-0.0358576	0.0578034	0.0597487	0.019887	0.410983	1.18576	-1.80307	0.681085	0.235719	0.0713771	0.998127	0.994572	0.999963	5.89221	4.0688	5.27193	0.0220715	0.0434671	0.011839
102465590	Mir6977	microRNA 6977	17	-56418845	145	0.09	2	-0.237854	0.811994	0.998879	0.301544	0.763	0.985001	0.798346	0.42467	0.996321	-0.620095	0.535195	0.942377	-0.795157	0.426522	0.755599	-0.561872	0.574203	0.817334	8.64071	8.5572	6.53671	-0.014688	0.0018041	-0.00804695	0.0596751	0.0653214	0.0221073	-0.246133	0.0276188	-0.363995	0.805579	0.977966	0.715861	0.998127	0.994828	0.999963	8.84843	9.30664	6.25316	0.00125654	0.0631222	-0.017405
102465593	Mir6982	microRNA 6982	18	60958072	50	60.91	3	-0.0581493	0.95363	0.998879	-0.928124	0.353343	0.956738	-0.0384172	0.969355	0.996321	-1.30397	0.192244	0.817952	-0.107053	0.914747	0.976694	-0.605964	0.544539	0.804085	3.35865	2.85328	3.76738	0.06494	-0.0156049	0.00382791	0.0529619	0.0529387	0.0180105	1.22616	-0.294774	0.212538	0.220137	0.768167	0.831687	0.904922	0.994572	0.999963	2.79695	2.74697	3.26548	-0.0280351	-0.0176443	-0.0231903
102465595	Mir6985	microRNA 6985	19	-4263817	603	4.26	1	-0.154156	0.877487	0.998879	0.204631	0.837861	0.985689	-1.06611	0.286373	0.996321	1.10736	0.268139	0.900269	-0.0558578	0.955455	0.980154	0.24635	0.805412	0.923525	8.94544	8.73869	7.27184	-0.0417686	-0.0317236	0.00606501	0.0602511	0.0652208	0.0225974	-0.693242	-0.486403	0.268394	0.488158	0.626681	0.788396	0.998127	0.994572	0.999963	9.65527	9.2199	6.80808	0.0408273	0.0359146	-0.00862484
102466780	Mir6986	microRNA 6986	19	-4623897	604	4.62	1	0.194549	0.845746	0.998879	-0.144462	0.885136	0.985689	0.930413	0.352157	0.996321	1.04259	0.297138	0.900269	1.02948	0.303256	0.63469	1.51937	0.12867	0.417329	2.99508	4.7001	2.41848	-0.0335124	0.0115244	0.00105417	0.0506178	0.0576747	0.0139965	-0.662067	0.199817	0.0753166	0.507928	0.841623	0.939963	0.998127	0.994572	0.999963	3.25338	4.49491	2.16437	-0.0044214	0.0119718	-0.00824077
102465597	Mir6988	microRNA 6988	19	6051333	606	6.05	1	0.871337	0.38357	0.998879	1.15384	0.248565	0.870899	1.38243	0.166839	0.996321	0.893561	0.371557	0.900269	-0.289752	0.772006	0.930851	0.175061	0.861031	0.942561	25.8085	27.3484	25.7782	0.0534141	0.00526502	0.0344697	0.053681	0.0611452	0.0300744	0.995029	0.0861069	1.14615	0.319722	0.931381	0.251733	0.918776	0.994572	0.999963	26.0612	26.1071	25.4295	0.0525893	0.0106026	0.0545314
102466213	Mir6990	microRNA 6990	19	-6914195	120	6.87	2	0.0214595	0.982879	0.998879	1.45454	0.145797	0.833604	0.174929	0.861136	0.996321	0.523084	0.600916	0.965785	0.412661	0.679855	0.900017	0.647761	0.517139	0.784338	4.36259	3.84836	3.49237	-0.0117992	0.0113414	-0.0027237	0.0557054	0.055542	0.0156673	-0.211814	0.204195	-0.173847	0.832252	0.838201	0.861986	0.998127	0.994572	0.999963	4.08304	5.23248	3.33021	-0.0760356	0.136131	-0.00636419
102465601	Mir6994	microRNA 6994	19	11923727	609	11.92	1	0.847861	0.396515	0.998879	1.67686	0.0935691	0.828938	-0.27885	0.78036	0.996321	0.464344	0.642401	0.978434	1.01534	0.309945	0.642283	0.743503	0.457177	0.750883	4.61701	5.07822	5.46163	0.00325054	0.000877556	0.0235733	0.0572832	0.0614369	0.0198969	0.0567452	0.0142838	1.18477	0.954748	0.988604	0.236107	0.998127	0.996294	0.999963	5.0723	5.18718	5.63949	0.076063	0.0309904	0.0534275
102465602	Mir6996	microRNA 6996	2	-26470058	28	8.82	3	0.37109	0.71057	0.998879	-0.095663	0.923788	0.987893	-0.766085	0.443626	0.996321	0.172809	0.862801	0.978434	-0.118916	0.905342	0.976694	-0.238667	0.811363	0.924486	2.89589	3.47269	2.37115	0.027917	-0.00176262	0.00809149	0.0493692	0.0541256	0.0145174	0.565473	-0.0325654	0.557366	0.571752	0.974021	0.577277	0.998127	0.994572	0.999963	2.70313	3.41498	2.0742	-0.00402352	0.00279182	-0.00378
723902	Mir7-1	microRNA 7-1	13	-58392778	129	58.35	2	-0.255685	0.798194	0.998879	1.63536	0.101973	0.828938	-0.706762	0.479714	0.996321	0.874859	0.381651	0.900269	0.556323	0.57799	0.846406	0.71032	0.477506	0.764755	413.897	304.883	422.435	-0.00308925	-0.0327831	0.0121824	0.0305721	0.0361564	0.0223487	-0.101048	-0.906701	0.545107	0.919512	0.364565	0.58568	0.998127	0.994572	0.999963	417.507	306.68	417.709	-0.00416421	0.0207475	0.038729
723884	Mir7-2	microRNA 7-2	7	78888276	613	78.89	1	-0.441708	0.658701	0.998879	-0.370263	0.711187	0.985001	-0.0345207	0.972462	0.996321	-1.12496	0.260605	0.900269	-1.67365	0.0941992	0.340124	-1.52586	0.127044	0.417329	121.415	122.782	52.6248	-0.0237685	-0.0115776	-0.0105876	0.0370992	0.0460525	0.0283646	-0.640673	-0.2514	-0.373269	0.521735	0.801505	0.708948	0.998127	0.994572	0.999963	121.186	119.112	51.0345	-0.0486842	0.000614944	-0.0200085
735285	Mir700	microRNA 700	4	-135416554	614	135.42	1	0.464745	0.642114	0.998879	-0.914318	0.36055	0.956738	-1.06959	0.284805	0.996321	0.146648	0.88341	0.978434	0.442096	0.65842	0.890554	-0.0445629	0.964456	0.988486	141.964	135.358	105.559	0.0263702	-0.00254379	0.0202419	0.0396659	0.0415917	0.028176	0.664808	-0.061161	0.718409	0.506173	0.951231	0.472505	0.998127	0.994572	0.999963	137.98	129.427	99.679	-0.04797	-0.0208481	-0.0252018
102466783	Mir7000	microRNA 7000	2	-92387383	90	0.1	2	-0.636173	0.524664	0.998879	-0.029781	0.976242	0.992672	-0.529604	0.596386	0.996321	-0.266566	0.789803	0.978434	0.468902	0.63914	0.886101	0.429978	0.667212	0.8664	6.10235	5.54059	5.96916	-0.036423	-0.0955058	0.013514	0.0585842	0.0617092	0.0208553	-0.621721	-1.54767	0.64799	0.534125	0.121701	0.516992	0.998127	0.994572	0.999963	6.77617	6.14817	5.74591	0.0574707	-0.0327399	0.0146594
102466784	Mir7004	microRNA 7004	2	-168640695	617	168.64	1	0.0313461	0.974994	0.998879	0.151805	0.87934	0.985689	-0.268474	0.788335	0.996321	-0.271673	0.785873	0.978434	0.418315	0.675717	0.897792	0.105338	0.916107	0.971443	5.85433	5.33531	5.71283	-0.0180126	0.063005	-0.0206729	0.0587178	0.0597571	0.0204678	-0.306766	1.05435	-1.01002	0.759021	0.291722	0.312485	0.998127	0.994572	0.999963	6.13278	4.25473	6.18854	0.0174677	-0.00906212	0.0111714
102465608	Mir7006	microRNA 7006	2	-181587899	618	181.59	1	0.517837	0.604572	0.998879	1.74039	0.0817897	0.828938	0.470462	0.638025	0.996321	0.770789	0.440832	0.909839	1.05196	0.292817	0.621087	1.18699	0.235231	0.539647	15.2962	9.48311	12.6652	0.0303676	0.0191144	0.0113973	0.0589825	0.065633	0.0258384	0.514859	0.291231	0.441101	0.606652	0.770875	0.65914	0.998127	0.994572	0.999963	14.3649	9.50874	13.3086	-0.063878	0.0405375	0.0656402
102465610	Mir7008	microRNA 7008	3	31038965	620	31.04	1	-0.330728	0.74085	0.998879	-0.232455	0.816185	0.985001	-0.163696	0.869971	0.996321	-0.509031	0.61073	0.965785	-1.21117	0.225828	0.536768	-1.53185	0.12556	0.417329	5.38615	6.83111	4.88638	0.0164983	0.0132402	-0.012777	0.0575063	0.0637201	0.0189147	0.286896	0.207787	-0.675507	0.774192	0.835395	0.499354	0.998127	0.994572	0.999963	5.62677	6.7514	4.63925	0.0403366	0.0312473	-0.022089
102466991	Mir7010	microRNA 7010	3	-82106246	623	82.11	1	-1.39427	0.163235	0.998879	-0.993524	0.320455	0.956738	-0.989742	0.3223	0.996321	-1.66021	0.0968716	0.676408	-1.28477	0.198873	0.505736	-1.75928	0.0785307	0.309822	4.35262	3.72065	3.46326	0.0229195	-0.0579013	-0.0159009	0.0565348	0.0580341	0.0163239	0.405405	-0.997711	-0.974089	0.68518	0.318419	0.330012	0.998127	0.994572	0.999963	4.35903	3.63574	3.52872	0.0236298	-0.0499744	-0.0116525
102465613	Mir7013	microRNA 7013	3	95004167	625	95	1	-1.00967	0.312652	0.998879	-0.688088	0.491397	0.980721	-0.318633	0.750005	0.996321	-0.587296	0.557005	0.953471	-0.214526	0.830137	0.954097	-0.389065	0.697228	0.887597	3.57601	3.85309	2.75818	-0.00681608	-0.0479308	-0.00852132	0.0512182	0.0547549	0.0154225	-0.133079	-0.87537	-0.552524	0.894131	0.381372	0.58059	0.998127	0.994572	0.999963	3.62269	4.02691	2.64589	-0.00301323	-0.0214252	-0.0116399
102465614	Mir7015	microRNA 7015	4	-120973258	627	120.97	1	-0.530304	0.595901	0.998879	0.673103	0.500882	0.982548	1.23749	0.215903	0.996321	1.20466	0.228334	0.857432	0.87709	0.380438	0.719788	1.53367	0.125111	0.417329	108.579	95.6928	105.184	-0.0294868	-0.0526191	0.00927358	0.0382778	0.0485269	0.0277348	-0.770338	-1.08433	0.334366	0.441099	0.278219	0.738103	0.998127	0.994572	0.999963	116.147	95.8464	103.347	0.0848431	0.0152548	0.0192547
102466788	Mir7019	microRNA 7019	4	-138316131	132	0.08	2	-0.405177	0.685347	0.998879	-0.313961	0.75355	0.985001	-0.271424	0.786065	0.996321	0.873125	0.382595	0.900269	-1.62187	0.104832	0.356731	-0.975846	0.329141	0.650053	10.6963	11.1224	11.6012	0.0178588	0.00349058	-0.0162807	0.0602342	0.0658069	0.0260055	0.29649	0.0530428	-0.62605	0.766856	0.957698	0.531282	0.998127	0.994572	0.999963	10.2285	11.0863	11.2864	-0.0508417	0.0237088	-0.0282207
735283	Mir702	microRNA 702	5	136991432	629	136.99	1	0.392017	0.695046	0.998879	-2.09036	0.0365853	0.828938	-0.112708	0.910262	0.996321	-1.97817	0.0479099	0.504651	0.508978	0.610767	0.866083	-0.894462	0.371075	0.682734	111.418	85.8033	91.7321	-0.00134912	0.0798257	-0.0237487	0.0363258	0.0584252	0.029251	-0.0371395	1.36629	-0.811895	0.970374	0.171848	0.416852	0.998127	0.994572	0.999963	117.919	70.9679	88.6373	0.0926233	-0.0911824	-0.0387425
102465625	Mir7032	microRNA 7032	5	123996851	640	124	1	1.44671	0.147978	0.998879	0.241221	0.809384	0.985001	0.695971	0.486447	0.996321	0.308864	0.757425	0.978434	0.75399	0.450855	0.770302	0.717872	0.472836	0.764755	2.70892	3.09991	2.99477	-0.0372129	-0.000254259	0.0332477	0.048982	0.0547468	0.0162136	-0.759725	-0.00464427	2.0506	0.447419	0.996294	0.0403059	0.998127	0.996294	0.999963	2.60815	3.22406	2.27631	-0.0741259	0.0214425	-0.00131059
102465627	Mir7036	microRNA 7036	5	-137296623	148	0	2	-0.305483	0.759998	0.998879	-1.23271	0.217683	0.850324	0.793891	0.427259	0.996321	0.218419	0.827103	0.978434	-0.0866703	0.930934	0.978515	0.336799	0.736268	0.906471	1.62766	1.3539	1.91009	-0.0637425	0.0138139	-0.0103266	0.0433886	0.0376356	0.0129235	-1.46911	0.367043	-0.799061	0.141804	0.713587	0.424255	0.791434	0.994572	0.999963	1.82048	0.884826	1.84121	-0.0358582	-0.0286321	-0.0160223
735289	Mir704	microRNA 704	6	-47803575	648	47.8	1	0.877565	0.38018	0.998879	-0.330894	0.740725	0.985001	0.807334	0.419474	0.996321	0.917817	0.358715	0.900269	-0.0981378	0.921823	0.97725	0.142791	0.886455	0.96151	2.24286	2.56945	1.92584	-0.0133347	0.0837405	-0.0050013	0.0470438	0.0513974	0.012883	-0.283454	1.62927	-0.38821	0.776829	0.103255	0.697861	0.998127	0.994572	0.999963	2.66021	1.95705	1.73155	0.0610225	0.0208979	-0.0172522
102466793	Mir7043	microRNA 7043	6	-116645977	652	116.65	1	0.562102	0.574046	0.998879	-0.413546	0.679207	0.985001	1.17276	0.240891	0.996321	0.172128	0.863337	0.978434	1.58764	0.112368	0.36404	1.17082	0.241671	0.5429	5.18986	4.48232	4.71037	-0.01893	0.050347	-0.00172518	0.0561953	0.0570214	0.0196003	-0.33686	0.88295	-0.0880179	0.736222	0.377263	0.929862	0.998127	0.994572	0.999963	5.28855	3.7928	4.29293	-0.00804467	0.0141188	-0.0217684
102465632	Mir7044	microRNA 7044	6	118085191	653	118.09	1	0.316035	0.751976	0.998879	-0.106427	0.915243	0.987893	1.29276	0.196094	0.996321	0.773679	0.43912	0.909839	0.379422	0.704374	0.905678	1.00439	0.315189	0.63305	29.4155	28.5546	27.9114	0.0326038	0.0440673	-0.00832243	0.0528857	0.0611599	0.0304197	0.616496	0.720527	-0.273587	0.537567	0.4712	0.784402	0.998127	0.994572	0.999963	28.4072	26.6431	27.1126	-0.0353248	0.00669865	-0.00993917
102465633	Mir7046	microRNA 7046	7	-24970009	150	24.98	2	0.0334775	0.973294	0.998879	0.261412	0.793775	0.985001	2.16268	0.0305661	0.996321	1.88838	0.0589754	0.542092	1.33447	0.182049	0.473128	2.67547	0.00746242	0.0680229	162.174	71.5477	183.097	-0.0630328	-0.0228765	0.0154715	0.0414349	0.0485412	0.0298317	-1.52125	-0.47128	0.518625	0.128197	0.63744	0.604022	0.791434	0.994572	0.999963	176.556	72.0005	176.998	0.0827092	0.00725769	0.00685095
102465634	Mir7047	microRNA 7047	7	-24987603	150	24.98	2	-0.54409	0.58638	0.998879	-1.55719	0.119425	0.828938	-1.04364	0.29665	0.996321	-1.84407	0.0651724	0.542092	0.367681	0.713111	0.905678	-0.751767	0.452191	0.750883	64.2551	40.4149	59.2959	-0.0430938	-0.0116609	-0.0171659	0.0465148	0.0571187	0.0303656	-0.926453	-0.204152	-0.565307	0.354211	0.838235	0.571865	0.946375	0.994572	0.999963	68.6711	35.3112	58.1987	0.05837	-0.110923	-0.00677688
102466794	Mir7048	microRNA 7048	7	-25217667	134	25.16	2	-0.49243	0.622416	0.998879	0.890385	0.373259	0.956738	0.110307	0.912166	0.996321	-0.00186556	0.998512	0.999232	0.127735	0.898358	0.974595	0.0341344	0.97277	0.98947	4.18783	1.73416	2.64138	0.0115563	-0.00143082	-0.00823655	0.0563205	0.0383407	0.012497	0.205189	-0.0373187	-0.659082	0.837425	0.970231	0.509843	0.998127	0.994572	0.999963	4.48028	2.37697	2.79621	0.0608964	0.0545144	-0.000552359
102465637	Mir7052	microRNA 7052	7	44470346	151	0.03	2	-0.322014	0.747442	0.998879	1.12876	0.258998	0.877593	1.82442	0.0680887	0.996321	0.90877	0.363472	0.900269	1.38592	0.165772	0.442995	1.39253	0.163761	0.473766	23.3733	17.32	21.4211	-0.0427836	0.0278259	-0.0264419	0.0559703	0.0642267	0.0297555	-0.764398	0.433245	-0.888641	0.44463	0.664837	0.374196	0.998127	0.994572	0.999963	23.8022	15.6259	23.0474	-0.0282533	-0.00186276	0.0610972
102465639	Mir7056	microRNA 7056	7	-47083165	658	47.08	1	-0.949529	0.342351	0.998879	-0.304481	0.760761	0.985001	-1.07857	0.280778	0.996321	-1.33255	0.182678	0.79689	-1.1229	0.26148	0.588954	-1.35255	0.176199	0.482765	3.79786	2.44609	3.21933	0.0113186	-0.0284886	-0.0117115	0.0535556	0.0505443	0.0150301	0.211343	-0.563637	-0.7792	0.83262	0.573001	0.435862	0.998127	0.994572	0.999963	3.68973	2.2029	3.67078	-0.00154438	-0.0479133	0.0135415
102465641	Mir7059	microRNA 7059	7	-126579473	661	126.58	1	0.297655	0.765966	0.998879	-0.959676	0.337219	0.956738	-0.626868	0.530746	0.996321	0.730576	0.465038	0.926168	0.30853	0.757679	0.928003	0.536131	0.591868	0.830016	3.49427	6.24702	3.55026	-0.00150772	0.00854884	0.00459059	0.052546	0.0627536	0.0161232	-0.0286933	0.136229	0.284719	0.977109	0.89164	0.775859	0.998127	0.994572	0.999963	3.64618	5.61491	3.05486	0.021047	-0.0269659	-0.0199177
102466798	Mir7063	microRNA 7063	7	141620700	665	141.62	1	-1.61513	0.106282	0.998879	-1.22717	0.21976	0.850324	-0.204264	0.838147	0.996321	-0.948676	0.342785	0.900269	-0.799337	0.424095	0.755599	-0.865666	0.386673	0.696894	4.89239	6.12377	5.97479	-0.0872993	-0.0535707	-0.0293971	0.0558371	0.061965	0.0207078	-1.56347	-0.864532	-1.41961	0.117943	0.387296	0.155721	0.791434	0.994572	0.999963	5.20715	5.82047	6.12319	-0.0580835	-0.0592171	-0.020913
102465646	Mir7066	microRNA 7066	8	-70102523	667	70.1	1	0.111701	0.91106	0.998879	0.659583	0.509521	0.982548	0.695921	0.486478	0.996321	0.621251	0.534434	0.942377	0.852056	0.394183	0.73117	1.09143	0.275083	0.577733	10.3101	7.75603	9.40795	-0.0321858	0.00629775	0.00147567	0.0602379	0.0638907	0.0248434	-0.534311	0.0985707	0.0593988	0.593127	0.921479	0.952634	0.998127	0.994572	0.999963	10.5134	7.38836	9.63933	-0.0242972	0.000558951	0.0310055
102465984	Mir7067	microRNA 7067	8	-70895507	39	23.61	3	0.197825	0.843182	0.998879	0.117981	0.906083	0.987893	-0.277959	0.781044	0.996321	-0.992916	0.320751	0.900269	1.93767	0.052664	0.269391	1.3363	0.181452	0.490761	1.61824	1.55243	1.669	-0.0232757	-0.0262468	0.0113834	0.0425214	0.043488	0.0128872	-0.547387	-0.603541	0.883307	0.584113	0.546149	0.377071	0.998127	0.994572	0.999963	1.64215	1.56576	1.55324	-0.0283193	-0.0154488	0.00922554
102465647	Mir7068	microRNA 7068	8	-72470015	668	72.47	1	-0.673636	0.500543	0.998879	0.10851	0.913591	0.987893	-1.27522	0.20223	0.996321	-0.556268	0.578028	0.964739	-2.29047	0.021994	0.155871	-2.2474	0.0246148	0.162047	76.7984	66.1653	53.5887	-0.0130342	-0.046902	-0.000815372	0.0458584	0.0506518	0.0305432	-0.284227	-0.92597	-0.0266957	0.776236	0.354462	0.978702	0.998127	0.994572	0.999963	77.0698	67.9607	51.5449	-0.0207391	0.02879	-0.0168371
102465648	Mir7070	microRNA 7070	8	85062085	152	84.97	2	-0.067916	0.945852	0.998879	-0.521438	0.602062	0.985001	-0.791767	0.428497	0.996321	-0.141498	0.887477	0.978434	-1.5747	0.115326	0.368897	-1.47019	0.141509	0.4384	4.86008	4.96294	4.48251	0.012609	-0.0310812	0.00757108	0.0562778	0.0610656	0.0183349	0.22405	-0.50898	0.412932	0.822719	0.610766	0.679656	0.998127	0.994572	0.999963	5.09781	5.25767	3.91001	0.0426112	0.00638359	-0.0218484
102465649	Mir7071	microRNA 7071	8	88138205	670	88.14	1	-0.0271676	0.978326	0.998879	-0.549509	0.582656	0.985001	0.665491	0.505737	0.996321	0.825729	0.408958	0.900269	0.950896	0.341657	0.667447	1.26	0.20767	0.518082	1.80439	1.42979	1.4116	-0.0320468	-0.000663579	-0.000245946	0.0451664	0.0418449	0.0109005	-0.709526	-0.0158581	-0.0225627	0.477998	0.987348	0.981999	0.998127	0.996294	0.999963	1.933	1.42716	1.18374	-0.0169952	0.00432189	-0.013166
102465652	Mir7075	microRNA 7075	8	-107096024	673	107.1	1	-0.584919	0.558602	0.998879	0.709242	0.478175	0.980721	-0.076296	0.939184	0.996321	-0.20205	0.839878	0.978434	-0.535623	0.592219	0.851427	-0.840343	0.400716	0.700884	24.9036	17.8995	26.3579	-0.0615611	-0.00621251	-0.0219667	0.0558418	0.0647835	0.0300377	-1.10242	-0.0958964	-0.731304	0.270279	0.923603	0.464594	0.914446	0.994572	0.999963	24.951	17.0067	27.6181	-0.0771923	-0.01011	0.043774
102465654	Mir7079	microRNA 7079	8	123104974	154	123.12	2	1.07868	0.280728	0.998879	1.54423	0.122532	0.828938	0.949581	0.342325	0.996321	0.820857	0.411728	0.900269	1.01592	0.309668	0.642283	1.06079	0.288787	0.592575	3.8767	3.68703	3.22012	0.0174904	0.0178082	0.0206145	0.0545596	0.0578826	0.0169272	0.320575	0.30766	1.21783	0.748533	0.758341	0.223288	0.998127	0.994572	0.999963	4.03827	3.77006	3.28956	0.0433799	0.0408479	0.0358437
735284	Mir708	microRNA 708	7	96249423	131	96.28	2	-0.4465	0.655236	0.998879	-1.48175	0.138406	0.833604	-0.742807	0.457598	0.996321	-2.79435	0.00520034	0.208419	-3.04511	0.00232595	0.0255855	-4.01165	6.02965e-05	0.00165097	4607.03	4126.75	4552.78	0.0265152	-0.0151913	0.00305025	0.0259634	0.0182477	0.0151708	1.02125	-0.832507	0.201061	0.307135	0.405123	0.840651	0.918776	0.994572	0.999963	4509.62	4003.43	4392.55	-0.0351239	-0.016858	-0.0170508
102465655	Mir7080	microRNA 7080	8	123130105	154	123.12	2	-0.510567	0.609655	0.998879	-0.273401	0.784545	0.985001	0.698802	0.484676	0.996321	-0.172472	0.863066	0.978434	-1.63186	0.10271	0.356468	-1.28982	0.197113	0.496976	89.1381	85.307	56.1261	-0.0430733	-0.0165051	-0.0113022	0.0411652	0.0465232	0.0307729	-1.04635	-0.354772	-0.367278	0.295399	0.72276	0.713411	0.916912	0.994572	0.999963	93.9228	82.3639	53.9701	0.0345275	0.0149375	-0.0274431
102465662	Mir7092	microRNA 7092	X	74317361	155	0.02	2	0.805449	0.420561	0.998879	0.514537	0.606876	0.985001	-0.675466	0.49938	0.996321	0.932223	0.351221	0.900269	0.58332	0.559678	0.828325	0.79809	0.424818	0.719157	2.89143	3.57081	3.37473	0.0102569	0.0336537	0.00917802	0.0507498	0.0565205	0.0168821	0.202108	0.595424	0.543654	0.839832	0.55156	0.58668	0.998127	0.994572	0.999963	2.96327	3.43724	3.19519	0.0136444	0.0262736	0.0051234
102466805	Mir7093	microRNA 7093	X	134757630	683	134.76	1	0.965777	0.334156	0.998879	0.427664	0.668896	0.985001	-0.631521	0.5277	0.996321	-0.905255	0.36533	0.900269	0.983287	0.325466	0.649559	0.0572605	0.954338	0.985525	5.67616	4.73092	5.28217	0.0119271	0.0507253	0.0106066	0.0587684	0.060074	0.0203412	0.202951	0.84438	0.521435	0.839173	0.398457	0.602064	0.998127	0.994572	0.999963	5.82406	4.51253	4.8171	0.0265118	0.044775	-0.00523357
102466808	Mir7117	microRNA 7117	15	27571493	687	27.57	1	-1.72948	0.0837224	0.998879	-0.133274	0.893976	0.987893	-0.076181	0.939275	0.996321	-0.64506	0.518889	0.942377	-0.693433	0.488038	0.784556	-0.470605	0.637923	0.861028	4.13565	3.13558	3.93935	-0.0823852	-0.0725969	-0.0211956	0.0557737	0.0558717	0.0184871	-1.47714	-1.29935	-1.14651	0.139639	0.193823	0.251585	0.791434	0.994572	0.999963	4.43907	3.4724	4.27278	-0.0485627	-0.0215306	0.00564873
102465699	Mir7213	microRNA 7213	15	-79998969	695	80	1	1.41995	0.155622	0.998879	1.11531	0.264717	0.877593	1.22816	0.219386	0.996321	0.909193	0.363248	0.900269	0.311846	0.755158	0.928003	0.44755	0.654478	0.862744	2.88069	2.99235	2.34791	-0.00108406	0.0492821	0.0161248	0.0513904	0.0541722	0.0146805	-0.0210945	0.90973	1.09838	0.98317	0.362965	0.272037	0.998127	0.994572	0.999963	3.24721	2.9512	2.12197	0.0756831	0.0575327	0.00955866
102465703	Mir7220	microRNA 7220	18	60953872	50	60.91	3	1.16236	0.245091	0.998879	0.643468	0.51992	0.982548	-0.611468	0.54089	0.996321	-0.320539	0.74856	0.978434	-1.82497	0.0680053	0.292423	-1.97554	0.0482064	0.255408	28.6723	40.4298	20.139	0.0486587	0.0340485	0.0298995	0.0540205	0.0560533	0.0288497	0.900745	0.607432	1.03639	0.367724	0.543564	0.300022	0.951637	0.994572	0.999963	28.5839	37.3119	19.7953	0.029654	-0.0099397	0.040165
102465706	Mir7224	microRNA 7224	2	67675456	128	67.73	2	1.87794	0.0603887	0.998879	1.62814	0.103494	0.828938	0.952788	0.340697	0.996321	2.58567	0.00971905	0.242465	0.582056	0.560529	0.828325	1.6002	0.109555	0.390444	183.88	155.546	166.564	0.0173787	0.0586196	0.0291507	0.0315178	0.0385141	0.025711	0.551393	1.52203	1.13379	0.581365	0.128002	0.256884	0.998127	0.994572	0.999963	183.698	150.713	161.501	-0.00130224	0.0523161	0.0237258
102466820	Mir7226	microRNA 7226	4	-118210504	700	118.21	1	-0.39659	0.69167	0.998879	-0.369449	0.711793	0.985001	0.323719	0.746151	0.996321	-0.750423	0.453	0.909839	-0.186405	0.852127	0.961797	-0.571607	0.567588	0.814182	17.178	15.2049	13.9749	-0.0303501	-0.0296982	-0.00281291	0.058274	0.0653148	0.0264947	-0.520817	-0.454694	-0.106169	0.602494	0.64933	0.915448	0.998127	0.994572	0.999963	18.0511	15.5591	12.9813	0.0324013	0.0310485	-0.0344614
102466822	Mir7235	microRNA 7235	11	-97146363	159	0.04	2	-0.106869	0.914893	0.998879	0.6666	0.505028	0.982548	-0.161965	0.871333	0.996321	-0.69712	0.485728	0.935563	2.22823	0.0258652	0.172903	1.66664	0.0955858	0.356753	13.9415	10.0537	11.2268	-0.0585524	0.00651337	-0.00637563	0.0598252	0.065602	0.0254596	-0.978724	0.0992861	-0.250422	0.327716	0.920911	0.802261	0.918776	0.994572	0.999963	14.2992	9.61723	11.5849	-0.0466238	0.00999765	0.0272503
102465713	Mir7236	microRNA 7236	11	-121387144	706	121.39	1	0.228295	0.819417	0.998879	-0.357184	0.720954	0.985001	0.545178	0.585631	0.996321	-0.399848	0.689268	0.978434	-0.772911	0.439575	0.768165	-0.553298	0.580059	0.823198	18.4549	19.6809	12.3147	0.0699405	-0.0585526	0.0310521	0.0569665	0.0640191	0.0250932	1.22775	-0.914612	1.23747	0.219542	0.360395	0.215913	0.904922	0.994572	0.999963	17.7194	20.097	11.0274	0.00602538	-0.0156079	-0.00846192
102466915	Mir7237	microRNA 7237	8	121978023	707	121.98	1	-0.645931	0.518324	0.998879	-1.32666	0.184622	0.833604	-0.425776	0.670271	0.996321	-0.753905	0.450907	0.909839	-1.02973	0.303137	0.63469	-1.17087	0.241651	0.5429	4.48051	4.83459	3.58699	0.102235	-0.0376146	-0.00465127	0.0540312	0.0593415	0.0166344	1.89214	-0.633867	-0.279617	0.0584718	0.526168	0.779772	0.786863	0.994572	0.999963	3.92149	4.48216	3.22808	0.0398261	-0.0493177	-0.0237359
102466823	Mir7240	microRNA 7240	8	70798134	39	23.61	3	0.859167	0.390249	0.998879	-0.915743	0.359802	0.956738	1.46048	0.144159	0.996321	1.8771	0.0605044	0.542092	1.86175	0.0626378	0.28198	2.47029	0.0135005	0.104906	6.68724	9.10458	6.4949	-0.145025	0.0631347	0.00539814	0.0584332	0.0654982	0.0214954	-2.4819	0.963915	0.25113	0.0130684	0.335088	0.801713	0.522365	0.994572	0.999963	7.43498	8.07049	5.65413	-0.0510067	0.00657665	-0.0409515
102466241	Mir7243	microRNA 7243	9	-102304923	709	102.3	1	-0.0702333	0.944008	0.998879	-0.405784	0.684901	0.985001	0.00487249	0.996112	0.999759	-1.70282	0.0886014	0.676408	-2.16269	0.0305651	0.196651	-2.4912	0.0127313	0.100577	2.82549	3.84775	5.44197	-0.0845956	0.00945704	-0.00551928	0.0509711	0.0574573	0.0209129	-1.65968	0.164592	-0.263917	0.0969791	0.869265	0.791844	0.791434	0.994572	0.999963	2.88353	3.60548	5.22442	-0.0958066	-0.00312513	-0.0149097
791070	Mir744	microRNA 744	11	-65734732	710	65.73	1	1.43439	0.15146	0.998879	1.26074	0.207402	0.8457	1.33525	0.181795	0.996321	0.720539	0.471193	0.929539	1.75426	0.0793851	0.315539	1.84245	0.0654096	0.295277	5987.28	7946.94	5175.13	-0.013114	0.0519593	0.00169014	0.0260456	0.0265478	0.0236912	-0.503501	1.9572	0.0713404	0.614612	0.0503243	0.943127	0.998127	0.994572	0.999963	5942.36	7902.91	4936.68	-0.0481689	0.0712765	-0.035729
791071	Mir758	microRNA 758	12	109712809	1	98.53	59	1.38085	0.167325	0.998879	1.21408	0.224716	0.850324	-0.526207	0.598744	0.996321	1.849	0.0644572	0.542092	1.77979	0.075111	0.311645	1.76484	0.0775911	0.309392	778.074	433.554	605.354	-0.0768382	0.0975239	-0.0221794	0.0310407	0.0345894	0.025592	-2.4754	2.81947	-0.866657	0.0133087	0.00481023	0.38613	0.522365	0.821593	0.999963	812.12	400.506	603.622	-0.00658813	0.0383639	0.0166173
791077	Mir760	microRNA 760	3	-122293584	713	122.29	1	0.48681	0.626393	0.998879	-0.963105	0.335495	0.956738	0.622832	0.533395	0.996321	-0.641928	0.52092	0.942377	-0.94846	0.342895	0.667447	-0.908384	0.363676	0.677752	120.214	143.387	77.1142	0.0690154	0.015775	0.0108098	0.0417245	0.046812	0.0307563	1.65407	0.336986	0.351467	0.0981124	0.736128	0.725238	0.791434	0.994572	0.999963	115.379	135.064	72.1726	-0.0235933	-0.011775	-0.0408337
791081	Mir764	microRNA 764	X	147002258	11	147.05	5	0.362559	0.716934	0.998879	-1.00754	0.313673	0.956738	-0.000302538	0.999759	0.999759	-0.0450792	0.964044	0.989416	-2.41917	0.0155562	0.134603	-1.58894	0.112073	0.393502	171.059	149.415	101.649	-0.0326075	0.058995	-0.0196207	0.0426499	0.0501254	0.0295398	-0.764538	1.17695	-0.664212	0.444547	0.239216	0.506555	0.998127	0.994572	0.999963	167.749	137.77	96.198	-0.0902093	0.00538414	-0.0578208
102466237	Mir7666	microRNA 7666	8	-40307874	730	40.31	1	-0.0461754	0.96317	0.998879	-0.0649548	0.94821	0.987893	0.560429	0.575187	0.996321	-0.33655	0.736456	0.978434	0.311284	0.755585	0.928003	0.0829559	0.933887	0.976053	2.71875	3.27114	1.53106	0.00886411	0.000378246	-0.000841779	0.0500314	0.0546513	0.0116553	0.177171	0.00692107	-0.072223	0.859374	0.994478	0.942424	0.998127	0.996294	0.999963	2.49249	3.57213	1.33717	-0.036418	0.0398113	-0.0130347
102465770	Mir7668	microRNA 7668	7	29906508	91	29.84	2	-0.168216	0.866413	0.998879	0.0714224	0.943062	0.987893	0.615891	0.537966	0.996321	-0.239176	0.810969	0.978434	-0.299341	0.76468	0.929342	-0.371444	0.710307	0.888	1.28264	2.25213	1.42825	-0.0419077	0.0117309	-0.00536153	0.0393963	0.0475662	0.0110658	-1.06375	0.246622	-0.484515	0.287443	0.805201	0.62802	0.916912	0.994572	0.999963	1.29731	2.1816	1.41824	-0.0514146	0.0135671	-0.00321861
102466844	Mir7674	microRNA 7674	2	32050945	736	32.05	1	-0.0548676	0.956244	0.998879	0.374015	0.708393	0.985001	-0.881903	0.377829	0.996321	-0.990359	0.321999	0.900269	-0.769266	0.441736	0.768165	-1.49601	0.13465	0.425495	1.9703	2.72584	1.35792	0.04742	0.0390688	-0.00967585	0.04555	0.0503659	0.0113394	1.04105	0.7757	-0.853294	0.29785	0.437926	0.393496	0.916912	0.994572	0.999963	1.87029	2.52253	1.48684	0.0287874	0.0278257	-0.00113886
723883	Mir7b	microRNA 7b	17	56242987	145	0.09	2	-0.23766	0.812145	0.998879	-0.861929	0.388726	0.970872	0.962115	0.335992	0.996321	-1.89909	0.0575525	0.542092	-0.506416	0.612565	0.866083	-0.99213	0.321134	0.63957	305.727	412.71	199.737	-0.0464492	0.0470667	-0.0390062	0.0312646	0.0479191	0.029588	-1.48568	0.982211	-1.31831	0.137363	0.325996	0.187399	0.791434	0.994572	0.999963	318.242	373.538	198.628	0.0170555	-0.0401673	-0.0131059
791074	Mir802	microRNA 802	16	93369719	747	93.37	1	-0.0736877	0.941259	0.998879	0.108063	0.913946	0.987893	-0.243415	0.807684	0.996321	1.38276	0.166739	0.79689	1.96193	0.0497704	0.269015	2.20479	0.0274685	0.169092	27.7994	18.5572	39.0871	-0.0864879	-0.0187019	0.005627	0.0569879	0.0651075	0.0307426	-1.51765	-0.287246	0.183036	0.129102	0.773924	0.85477	0.791434	0.994572	0.999963	28.5212	17.561	38.8474	-0.0694092	-0.039515	0.0290306
102465893	Mir8103	microRNA 8103	11	97063767	159	0.04	2	1.24007	0.214951	0.998879	1.6682	0.0952769	0.828938	0.0369392	0.970533	0.996321	0.631449	0.527747	0.942377	1.06381	0.287414	0.615145	0.882275	0.377628	0.685807	13.3544	10.9148	13.5239	0.0202244	0.0408791	0.0306868	0.0593315	0.0655878	0.0271458	0.340872	0.623273	1.13044	0.7332	0.533105	0.258289	0.998127	0.994572	0.999963	12.9917	9.87971	14.1841	-0.0256863	0.00939029	0.0764999
102466886	Mir8111	microRNA 8111	8	84005627	25	28.03	3	-0.0396951	0.968336	0.998879	1.11391	0.265319	0.877593	0.361055	0.718058	0.996321	1.61587	0.106123	0.708486	0.987574	0.323361	0.649559	1.52848	0.126393	0.417329	22.8521	35.3971	20.4804	-0.0147895	-0.0414416	0.0191293	0.055135	0.057826	0.0289608	-0.268241	-0.716659	0.660522	0.788514	0.473584	0.508919	0.998127	0.994572	0.999963	22.694	36.4479	19.9669	-0.0429499	0.0480518	0.0257062
102465900	Mir8112	microRNA 8112	6	71271670	761	71.27	1	1.45153	0.146631	0.998879	0.353086	0.724024	0.985001	1.23246	0.217778	0.996321	-0.14161	0.887388	0.978434	1.27039	0.203946	0.506108	0.848069	0.3964	0.700884	18.0656	11.6852	14.7005	0.0506316	0.0548734	0.0336553	0.0582818	0.0658485	0.0275987	0.868739	0.833327	1.21945	0.38499	0.40466	0.222673	0.963398	0.994572	0.999963	18.5217	11.0235	13.336	0.0715372	0.0326021	-0.00050932
100124456	Mir872	microRNA 872	4	94665156	766	94.67	1	-0.00437662	0.996508	0.998879	-0.574719	0.565481	0.985001	-1.01104	0.311995	0.996321	0.374088	0.708339	0.978434	-0.00478711	0.99618	0.99618	-0.251132	0.801712	0.923525	4265.43	3222.01	4372.95	-0.0180471	-0.0158112	0.0105012	0.0165279	0.0215244	0.0144173	-1.09192	-0.734568	0.728378	0.274869	0.462603	0.466382	0.914446	0.994572	0.999963	4295.47	3131.26	4236.96	-0.0219753	-0.0119895	-0.00102925
100124491	Mir874	microRNA 874	13	-58023124	767	58.02	1	0.855462	0.392295	0.998879	-0.942842	0.345762	0.956738	1.64941	0.0990631	0.996321	-0.585047	0.558516	0.953471	2.22842	0.0258524	0.172903	1.63124	0.102839	0.374967	1227.86	937.579	1037.37	-0.0294183	0.0434705	-0.0139078	0.0219118	0.0223446	0.0189054	-1.34258	1.94546	-0.735654	0.179408	0.0517196	0.461941	0.880221	0.994572	0.999963	1269.7	842.445	1023.21	0.0226224	-0.0389954	0.00974712
100124459	Mir877	microRNA 877	17	-35960729	80	0.02	2	0.76835	0.442279	0.998879	0.849643	0.395524	0.970872	0.507571	0.611754	0.996321	0.66285	0.507427	0.942377	1.09723	0.27254	0.596811	1.15357	0.248675	0.551371	243.456	217.879	232.542	-0.0082157	0.0563293	-0.00999587	0.0390888	0.037652	0.0244137	-0.21018	1.49605	-0.409438	0.833527	0.134641	0.682218	0.998127	0.994572	0.999963	256.099	207.517	229.139	0.0733032	0.0305866	0.00936063
100124492	Mir879	microRNA 879	5	9375703	768	9.38	1	-1.36395	0.172584	0.998879	-2.59067	0.00957897	0.548422	-0.733164	0.463458	0.996321	-2.49331	0.0126557	0.278316	0.784095	0.432984	0.764185	-0.570183	0.568553	0.814182	1346.52	1416.34	1339.36	0.00235479	0.00267552	-0.0579627	0.0493605	0.0322104	0.0288089	0.047706	0.0830638	-2.01198	0.961951	0.933801	0.0442225	0.998127	0.994572	0.999963	1313.17	1293.38	1327.68	-0.0592058	-0.0801348	-0.0367976
387133	Mir9-1	microRNA 9-1	3	88215597	107	88.22	2	1.80102	0.0717002	0.998879	0.69831	0.484984	0.980721	1.01711	0.309099	0.996321	1.22932	0.218951	0.857432	3.13014	0.00174724	0.0211908	3.13612	0.00171202	0.0238675	56.4716	19.0522	43.5554	0.042254	0.0596237	0.0461259	0.0570719	0.0657011	0.0281337	0.740364	0.907499	1.63952	0.459079	0.364143	0.101104	0.998127	0.994572	0.999963	56.0501	17.3699	40.3763	0.0179063	0.0231786	0.0221851
723968	Mir9-3	microRNA 9-3	7	79505263	770	79.51	1	1.4405	0.149725	0.998879	-2.008	0.0446428	0.828938	0.741098	0.458634	0.996321	0.346201	0.729192	0.978434	2.38916	0.0168868	0.138	1.41361	0.157477	0.472431	31.7246	113.45	32.1502	0.0483665	0.070585	0.0239407	0.0532986	0.0565739	0.0303232	0.907462	1.24766	0.789517	0.364162	0.212155	0.42981	0.951637	0.994572	0.999963	33.6675	96.1882	29.8554	0.14112	-0.0983477	-0.0168316
723942	Mir92-2	microRNA 92-2	X	-52741837	9	52.74	6	0.976749	0.328694	0.998879	1.54755	0.121732	0.828938	1.20422	0.228505	0.996321	2.93945	0.003288	0.174068	3.36862	0.000755443	0.0119864	3.73874	0.000184945	0.00365267	352.315	411.715	303.375	-0.0388291	0.00671773	0.0316928	0.0262614	0.0290492	0.0275571	-1.47856	0.231253	1.15008	0.139257	0.817118	0.250112	0.791434	0.994572	0.999963	364.165	414.673	294.138	0.0116657	0.0353676	0.025674
100124470	Mir92b	microRNA 92b	3	-89227115	771	89.23	1	1.35191	0.176405	0.998879	1.92479	0.0542562	0.828938	0.504388	0.613989	0.996321	1.48357	0.137923	0.778675	1.48714	0.136978	0.412678	2.10241	0.0355171	0.205306	40288.2	41779.6	27164.3	-0.0413741	0.0148081	0.024548	0.0242323	0.0211044	0.0202838	-1.70739	0.701662	1.21022	0.087749	0.48289	0.226193	0.791434	0.994572	0.999963	41269	41462	26297	-0.0098801	0.0447823	0.0138707
723885	Mir93	microRNA 93	5	-138165522	23	138.17	3	0.879097	0.379348	0.998879	-0.55205	0.580914	0.985001	-0.657531	0.51084	0.996321	-0.253595	0.799808	0.978434	0.445397	0.656033	0.890554	-0.262847	0.792668	0.923525	2122.85	2255.44	2335.92	0.0292819	0.0175189	0.00697192	0.0236801	0.0205789	0.017789	1.23656	0.851308	0.391924	0.216249	0.394598	0.695115	0.904922	0.994572	0.999963	2079.72	2160.74	2274.22	-0.0321575	-0.0189618	0.00551417
723886	Mir96	microRNA 96	6	-30169445	33	30.17	3	-1.60989	0.107422	0.998879	-1.65796	0.0973261	0.828938	-0.813766	0.415779	0.996321	-3.17777	0.00148415	0.140697	-1.86008	0.0628741	0.28198	-2.72835	0.00636524	0.0600692	188.312	263.173	13.6973	-0.0449428	-0.0774701	-0.00851857	0.0291217	0.0423017	0.0191274	-1.54327	-1.83137	-0.44536	0.122764	0.0670453	0.65606	0.791434	0.994572	0.999963	195.578	281.615	12.4887	-0.04779	-0.0323994	-0.0364604
723947	Mir98	microRNA 98	X	151913213	162	151.91	2	-2.67692	0.00743021	0.998879	0.258869	0.795736	0.985001	-0.0902764	0.928068	0.996321	-1.37539	0.169012	0.79689	-0.284083	0.776347	0.930851	-0.523118	0.600892	0.833305	4354.44	5660.22	3630.12	0.0715589	-0.053494	-0.0176056	0.0236154	0.0215503	0.0135069	3.03018	-2.48228	-1.30346	0.00244404	0.0130544	0.192419	0.230229	0.821593	0.999963	4252.72	5667.1	3603.58	0.00624176	-0.023015	0.0189862
387229	Mir99a	microRNA 99a	16	77598935	27	77.61	3	-1.42378	0.154511	0.998879	1.66763	0.0953902	0.828938	-0.806506	0.419951	0.996321	2.11778	0.0341934	0.426518	3.0922	0.0019868	0.023494	3.53406	0.00040923	0.00746057	5751.33	4975.71	5814.78	-0.012563	-0.0131421	-0.0261771	0.0187351	0.018885	0.0198669	-0.67056	-0.695901	-1.31762	0.502501	0.486491	0.18763	0.998127	0.994572	0.999963	5857.18	4896.96	5822.22	0.00713103	0.0188574	0.0245579
387230	Mir99b	microRNA 99b	17	17830187	26	17.83	3	-1.6801	0.092937	0.998879	0.279424	0.77992	0.985001	-1.13055	0.258246	0.996321	-0.654014	0.513103	0.942377	0.760371	0.447033	0.770302	0.14774	0.882548	0.959467	24339.1	21680.1	19415.6	0.00569131	-0.0232173	-0.0336772	0.0370637	0.0270898	0.022171	0.153555	-0.857048	-1.51898	0.877961	0.391418	0.128768	0.998127	0.994572	0.999963	24791.8	21548.3	19099.7	0.0251183	0.0332354	-0.0184509
387244	Mirlet7a-1	microRNA let7a-1	13	-48538178	59	48.54	3	0.0568395	0.954673	0.998879	0.510504	0.609698	0.985001	0.437426	0.661803	0.996321	-0.272186	0.785479	0.978434	1.44412	0.148704	0.426286	1.1074	0.268119	0.567574	87.7941	89.7989	77.2	0.145897	0.00418383	-0.000216763	0.0432688	0.047859	0.0308045	3.37188	0.0874199	-0.00703672	0.000746557	0.930338	0.994386	0.0879071	0.994572	0.999963	83.2452	88.8617	75.3487	0.0481077	0.0323868	0.00242968
723965	Mirlet7a-2	microRNA let7a-2	9	41536715	22	41.55	3	0.761818	0.446168	0.998879	-3.94177	8.0883e-05	0.00956442	0.821441	0.411395	0.996321	0.926691	0.354087	0.900269	1.72098	0.085255	0.329098	1.95894	0.0501192	0.255408	95.2121	676.162	95.135	0.00631662	0.0652376	0.00172022	0.0396408	0.063927	0.0302475	0.159346	1.0205	0.0568715	0.873396	0.30749	0.954648	0.998127	0.994572	0.999963	99.1642	542.723	91.4163	0.0678936	-0.142029	-0.0180092
102800312	Lincppara	long intergenic noncoding RNA near Ppara	15	85703772	60	85.71	3	0.575857	0.564712	0.998879	0.148681	0.881805	0.985689	-0.204054	0.838311	0.996321	1.04235	0.297249	0.900269	0.214561	0.830109	0.954097	0.707444	0.479291	0.764929	1.9441	11.4527	2.44689	0.0329074	0.0778523	-0.00506626	0.0446673	0.0656605	0.0136449	0.736722	1.18568	-0.371294	0.461291	0.235749	0.710418	0.998127	0.994572	0.999963	2.01896	10.9335	2.27089	0.0624042	0.072243	-0.0179909
387246	Mirlet7c-1	microRNA let7c-1	16	77599656	27	77.61	3	0.580088	0.561855	0.998879	-1.33001	0.183515	0.833604	0.183614	0.854316	0.996321	0.954171	0.339997	0.900269	1.93057	0.0535364	0.269391	2.04748	0.0406106	0.22916	157.926	646.672	161.773	0.0319793	0.0886679	-0.0164979	0.0321431	0.0640412	0.0292424	0.994904	1.38455	-0.564177	0.319783	0.166192	0.572634	0.918776	0.994572	0.999963	160.379	530.766	161.234	0.0454766	-0.0799293	0.0162827
387247	Mirlet7d	microRNA let7d	13	-48536011	59	48.54	3	-0.986166	0.324051	0.998879	0.415078	0.678085	0.985001	0.787081	0.431234	0.996321	-1.41836	0.156086	0.792817	0.340197	0.733708	0.918105	0.188282	0.850655	0.940007	19364	18299.5	17936.4	0.0341579	-0.0255952	-0.0108909	0.0174958	0.0316341	0.0185996	1.95234	-0.809102	-0.585548	0.0508976	0.418456	0.55818	0.786863	0.994572	0.999963	19239.7	18211.6	17703.1	0.00229959	-0.00270094	0.0133327
387248	Mirlet7e	microRNA let7e	17	17830351	26	17.83	3	-1.70942	0.0873731	0.998879	-0.176579	0.859839	0.985689	-0.161838	0.871433	0.996321	-1.5915	0.111496	0.713301	0.741638	0.458306	0.770302	0.499036	0.617754	0.839012	12766.6	14776.9	11135.3	0.0628179	-0.0404548	-0.00442743	0.0164715	0.0190702	0.0149512	3.81373	-2.12136	-0.296125	0.000136884	0.0338915	0.767135	0.0297348	0.994572	0.999963	12442.3	14791	10909.7	-0.00921403	-0.0138955	0.00621744
387252	Mirlet7f-1	microRNA let7f-1	13	-48537828	59	48.54	3	1.00102	0.316818	0.998879	0.309335	0.757067	0.985001	1.83556	0.0664229	0.996321	1.00942	0.312772	0.900269	4.15973	3.18617e-05	0.00075353	3.32116	0.000896435	0.014443	389.84	511.797	362.647	0.00399876	0.0524107	0.00855321	0.0255318	0.0500542	0.0232062	0.156619	1.04708	0.368574	0.875545	0.295063	0.712445	0.998127	0.994572	0.999963	402.63	469.012	357.867	0.0511083	-0.0243814	0.0322028
387253	Mirlet7f-2	microRNA let7f-2	X	151912345	162	151.91	2	-0.0602603	0.951948	0.998879	-0.306077	0.759546	0.985001	1.62693	0.103752	0.996321	0.653066	0.513714	0.942377	2.41694	0.0156515	0.134603	2.38737	0.0169696	0.124705	3304.3	4516.23	3204.62	0.0279038	-0.00240388	0.000441844	0.0254098	0.0220201	0.0184512	1.09815	-0.109168	0.0239466	0.272138	0.91307	0.980895	0.914446	0.994572	0.999963	3379.09	4299.58	3173.48	0.0547897	-0.0501893	0.0306859
387249	Mirlet7g	microRNA let7g	9	106178839	70	106.17	2	-1.34047	0.180093	0.998879	0.592402	0.553581	0.985001	0.306251	0.759414	0.996321	-1.92927	0.0536969	0.542092	-0.983963	0.325134	0.649559	-1.21259	0.225288	0.536617	41858.6	60583.8	41711.8	0.0419248	-0.0316412	-0.0125997	0.0250293	0.0249195	0.0201281	1.67503	-1.26974	-0.625972	0.093929	0.204178	0.531334	0.791434	0.994572	0.999963	41403.6	59940.4	41774	0.00142319	-0.0237274	0.0380274
387251	Mirlet7i	microRNA let7i	10	-122985639	772	122.99	1	-1.06017	0.289065	0.998879	-1.8127	0.0698776	0.828938	-1.03188	0.302128	0.996321	-3.34203	0.000831674	0.0985534	-5.69407	1.24044e-08	5.86726e-07	-6.05982	1.36278e-09	1.07659e-07	32071.6	43974.4	29281.8	0.068634	-0.0346584	0.00228785	0.0174492	0.0211689	0.016588	3.93335	-1.63724	0.137922	8.37703e-05	0.101581	0.890302	0.0297348	0.994572	0.999963	31348.3	43563.9	28205.3	0.00361945	-0.023474	-0.0212778
102465198	Mir7j	microRNA 7j	3	140028248	773	140.03	1	0.656639	0.511413	0.998879	-0.485673	0.627199	0.985001	-0.334285	0.738164	0.996321	-0.0490239	0.9609	0.989416	-0.0751031	0.940133	0.978917	-0.00207543	0.998344	0.999066	4.57184	2.00662	3.25992	-0.05906	0.027574	0.00532435	0.0565251	0.0452663	0.0166658	-1.04485	0.60915	0.319478	0.296095	0.542425	0.749364	0.916912	0.994572	0.999963	4.99673	1.22222	3.27854	-0.000817987	-0.0443194	0.0128716
102465309	Mir7k	microRNA 7k	5	-147283188	774	147.28	1	1.63331	0.102403	0.998879	0.32483	0.74531	0.985001	1.73805	0.0822022	0.996321	0.999193	0.317701	0.900269	1.9547	0.050618	0.269015	1.76434	0.0776744	0.309392	17.0889	4.1178	3.5059	-0.00673794	0.0201142	0.0334112	0.0417911	0.0563891	0.0171063	-0.161229	0.356704	1.95315	0.871913	0.721313	0.0508019	0.998127	0.994572	0.999963	18.4941	3.42402	2.99843	0.0208619	-0.0231413	0.0209418
75957	Mir17hg	Mir17 host gene (non-protein coding)	14	115044389	6	115.04	7	-1.53951	0.12368	0.998879	-1.36374	0.172649	0.833604	0.46182	0.64421	0.996321	0.371117	0.710551	0.978434	0.599612	0.548765	0.818124	0.902338	0.366877	0.679296	0	4.3536	0		-0.0921468			0.0598547			-1.53951			0.12368			0.994572		0	4.3154	0		-0.077849
[truncated: 64 more rows]
[truncated: 84 more columns]

## Sheet: Liver
Entrez	Symbol	Name	Chr	Loc	clusterID	clusterMeanLoc.Mb	nMirnasInCluster	Z.meta.for.Q80.vs.ctrl	p.meta.for.Q80.vs.ctrl	FDR.meta.for.Q80.vs.ctrl	Z.meta.for.Q92.vs.ctrl	p.meta.for.Q92.vs.ctrl	FDR.meta.for.Q92.vs.ctrl	Z.meta.for.Q111.vs.ctrl	p.meta.for.Q111.vs.ctrl	FDR.meta.for.Q111.vs.ctrl	Z.meta.for.Q140.vs.ctrl	p.meta.for.Q140.vs.ctrl	FDR.meta.for.Q140.vs.ctrl	Z.meta.for.Q175.vs.ctrl	p.meta.for.Q175.vs.ctrl	FDR.meta.for.Q175.vs.ctrl	Z.meta.for.Q	p.meta.for.Q	FDR.meta.for.Q	Liver.2m.baseMean.for.Q80.vs.ctrl	Liver.6m.baseMean.for.Q80.vs.ctrl	Liver.10m.baseMean.for.Q80.vs.ctrl	Liver.2m.log2FoldChange.for.Q80.vs.ctrl	Liver.6m.log2FoldChange.for.Q80.vs.ctrl	Liver.10m.log2FoldChange.for.Q80.vs.ctrl	Liver.2m.lfcSE.for.Q80.vs.ctrl	Liver.6m.lfcSE.for.Q80.vs.ctrl	Liver.10m.lfcSE.for.Q80.vs.ctrl	Liver.2m.stat.for.Q80.vs.ctrl	Liver.6m.stat.for.Q80.vs.ctrl	Liver.10m.stat.for.Q80.vs.ctrl	Liver.2m.pvalue.for.Q80.vs.ctrl	Liver.6m.pvalue.for.Q80.vs.ctrl	Liver.10m.pvalue.for.Q80.vs.ctrl	Liver.2m.FDR.for.Q80.vs.ctrl	Liver.6m.FDR.for.Q80.vs.ctrl	Liver.10m.FDR.for.Q80.vs.ctrl	Liver.2m.baseMean.for.Q92.vs.ctrl	Liver.6m.baseMean.for.Q92.vs.ctrl	Liver.10m.baseMean.for.Q92.vs.ctrl	Liver.2m.log2FoldChange.for.Q92.vs.ctrl	Liver.6m.log2FoldChange.for.Q92.vs.ctrl	Liver.10m.log2FoldChange.for.Q92.vs.ctrl
[truncated: 480 more rows]
[truncated: 84 more columns]

[truncated: 6 more sheets: Cerebellum, Hippocampus, Striatum-sr2, Cortex-sr2, Cerebellum-sr2, Liver-sr2]
