# Supplementary material for: MicroRNA signatures of endogenous Huntingtin CAG repeat expansion in mice
Source: PLoS One. 2018 Jan 11;13(1):e0190550. doi: 10.1371/journal.pone.0190550 (PMC5764268; doi:10.1371/journal.pone.0190550)
Supplement: S2 Table — For each of the 4 tissues for which there are validation (Series 2) data, the table lists the number of microRNAs significantly (FDR<0.05) associated with CAG length in Series 1 data, and numbers of those of the significantly associated microRNAs that validate (i.e., pass the significance threshold) in Series 2. Two significance thresholds are used for validation, FDR<0.05 and p<0.05. The numbers and fractions are further split according to the direction (up or down with CAG length) in the discovery (Series 1) data. (CSV) [file pone.0190550.s007.csv]

Tissue	nSignificant	nValidated.FDR	fracValidated.FDR	nValidated.pValue	fracValidated.pValue	nSignificant.dn	nValidatedDn.FDR	fracValidatedDn.FDR	nValidatedDn.pValue	fracValidatedDn.pValue	nSignificant.up	nValidatedUp.FDR	fracValidatedUp.FDR	nValidatedUp.pValue	fracValidatedUp.pValue
Striatum	159	65	0.41	93	0.58	69	32	0.46	47	0.68	90	33	0.37	46	0.51
Cortex	45	3	0.067	14	0.31	24	1	0.042	6	0.25	21	2	0.095	8	0.38
Cerebellum	102	2	0.02	28	0.27	50	1	0.02	13	0.26	52	1	0.019	15	0.29
Liver	3	0	0	1	0.33	0	0	NA	0	NA	3	0	0	1	0.33
