# Supplementary material for: MicroRNA signatures of endogenous Huntingtin CAG repeat expansion in mice
Source: PLoS One. 2018 Jan 11;13(1):e0190550. doi: 10.1371/journal.pone.0190550 (PMC5764268; doi:10.1371/journal.pone.0190550)
Supplement: S4 Table — Each sheet in the file corresponds to one pairwise tissue interaction and contains association statistics for interaction as well as relevant statistics of association with Q as a continuous variable in each tissue. Column significanceIndex is 0, 1 or 2 if the microRNA is significantly associated with CAG length in neither, one or both tissues, respectively. Column exprDivergesInHigherQ is 1 if the expression difference between the two tissues increases with increasing CAG length. (XLS) [file pone.0190550.s009.xls]

## Sheet: Series.1.Cereb.vs.Liver
Entrez	Symbol	Name	Chr	Loc	clusterID	clusterMeanLoc.Mb	nMirnasInCluster	coeff.for.Q.Tissue.int	Z.for.Q.Tissue.int	p.for.Q.Tissue.int	FDR.for.Q.Tissue.int	difference.of.Z.for.Q	opposite.DE.direction	significanceIndex	Z.meta.for.Q.Cerebellum	Z.meta.for.Q.Liver	p.meta.for.Q.Cerebellum	p.meta.for.Q.Liver	FDR.meta.for.Q.Cerebellum	FDR.meta.for.Q.Liver	log2FoldChange.Cerebellum.vs.Liver.Controls	stat.Cerebellum.vs.Liver.Controls	p.Cerebellum.vs.Liver.Controls	FDR.Cerebellum.vs.Liver.Controls	GMeanExpr.Cerebellum.Controls	GMeanExpr.Liver.Controls	exprDivergesInHigherQ
723892	Mir100	microRNA 100	9	41531424	22	41.6	3	-0.0998	-1.83	0.0679	0.422	-5.13	1	0	-3.55	1.58	0.000386	0.115	0.00259	0.616	2.44	21.2	9.79e-100	2.8e-99	13200	2990	-1
724062	Mir101b	microRNA 101b	19	29135278	164	29.1	1	0.116	2.08	0.0377	0.353	0.434	0	0	-1.07	-1.51	0.283	0.132	0.534	0.626	-3.24	-51.7	0	0	4710	52100	-1
723824	Mir103-1	microRNA 103-1	11	35782395	61	35.7	2	0.0106	0.0367	0.971	1	1.72	1	0	0.845	-0.873	0.398	0.383	0.634	0.906	-2.58	-8.84	9.82e-19	1.59e-18	1.8	9.21	1
723825	Mir103-2	microRNA 103-2	2	131288051	166	131	1	0.0676	0.849	0.396	0.781	2.61	1	0	1.79	-0.823	0.0732	0.41	0.212	0.923	-0.515	-6.81	1e-11	1.4e-11	42.5	68.5	1
723829	Mir106a	microRNA 106a	X	-52742502	9	52.7	6	0.264	0.831	0.406	0.788	0.873	1	0	0.601	-0.272	0.548	0.786	0.764	0.999	-1.15	-3.54	0.000402	0.000466	0.915	2.04	-1
723925	Mir106b	microRNA 106b	5	-138165736	23	138	3	0.0906	1.84	0.0663	0.42	0.244	0	0	-1.2	-1.44	0.23	0.149	0.462	0.663	-0.845	-17.6	2.98e-69	7.38e-69	358	749	-1
723826	Mir107	microRNA 107	19	-34820686	167	34.8	1	0.112	2.92	0.00348	0.0877	6.14	1	0	5.18	-0.957	2.18e-07	0.338	2.7e-06	0.906	-1.83	-40.4	0	0	1470	6030	-1
723893	Mir10a	microRNA 10a	11	96317164	63	96.3	2	-0.0832	-1.61	0.108	0.499	-2.65	1	0	-2.04	0.604	0.0411	0.546	0.142	0.976	-6.49	-128	0	0	2520	266000	1
387144	Mir10b	microRNA 10b	2	74726069	168	74.7	1	-0.246	-1.17	0.24	0.657	-1.35	0	0	-2.05	-0.698	0.0402	0.485	0.14	0.937	-0.372	-2.65	0.008	0.00891	4330	6330	1
100316669	Mir1188	microRNA 1188	12	109611821	1	98.5	59	0.13	0.112	0.911	1				0.414		0.679		0.844		2.75	7.29	3.02e-13	4.38e-13	2.06	0	1
102465778	Mir1191b	microRNA 1191b	10	-81416239	24	27.1	3	0.00636	0.0594	0.953	1	-0.913	0	0	-1.34	-0.431	0.179	0.666	0.394	0.999	0.0546	0.5	0.617	0.639	14.3	15	-1
100316673	Mir1193	microRNA 1193	12	109715670	1	98.5	59	0.461	1.54	0.124	0.524	2.28	1	0	2.27	-0.00151	0.0229	0.999	0.0898	0.999	3.06	9.86	6.45e-23	1.11e-22	7.33	0.672	1
100316751	Mir1197	microRNA 1197	12	109712316	1	98.5	59	-0.114	-0.303	0.762	1	1.89	0	0	1.93	0.0471	0.0533	0.962	0.172	0.999	3.56	9.84	7.85e-23	1.34e-22	3.72	0	1
100316739	Mir1224	microRNA 1224	16	20604451	175	20.6	1	0.0815	0.0328	0.974	1	3.93	0	0	3.97	0.0385	7.2e-05	0.969	0.000521	0.999	6.92	21.1	9.99e-99	2.84e-98	44.4	0	1
387231	Mir122	microRNA 122	18	65248860	176	65.2	1	0.0938	0.89	0.373	0.766	1.87	1	0	0.139	-1.73	0.889	0.0834	0.954	0.605	-15.2	-142	0	0	4.31	195000	1
100885827	Mir1231	microRNA 1231	1	-135454602	177	135	1	-1.09	-1.72	0.085	0.448	-0.483	0	0	0.0755	0.558	0.94	0.577	0.974	0.996	2.66	7.07	1.52e-12	2.18e-12	2.43	0.152	-1
100526515	Mir1247	microRNA 1247	12	-110278047	178	110	1	-0.307	-2	0.0457	0.364	-7.2	1	1	-4.72	2.47	2.32e-06	0.0134	2.32e-05	0.28	-3.18	-21.4	7.98e-102	2.33e-101	77	703	1
100526461	Mir1249	microRNA 1249	15	-84951525	179	85	1	0.0721	0.98	0.327	0.726	-2.26	0	0	-3.52	-1.26	0.000434	0.207	0.00284	0.775	4.13	76.8	0	0	2240	148	1
723950	Mir124a-2	microRNA 124a-2	3	17795661	180	17.8	1	0.0707	0.0671	0.947	1				0.476		0.634		0.825		3.39	9.58	9.42e-22	1.58e-21	3.42	0	1
723951	Mir124a-3	microRNA 124a-3	2	180894039	181	181	1	-0.00597	0	1	1	-0.937	1	0	-0.901	0.0358	0.368	0.971	0.615	0.999	3.81	10.7	6.37e-27	1.13e-26	4.57	0.031	-1
100526517	Mir1251	microRNA 1251	10	-92137139	65	92.1	2	-0.0652	-0.0449	0.964	1				-1.9		0.0575		0.18		5.41	16.2	7.13e-59	1.65e-58	14.9	0	-1
387235	Mir125a	microRNA 125a	17	17830811	26	17.8	3	-0.22	-3.4	0.000685	0.0546	-9.89	1	2	-5.93	3.95	2.96e-09	7.76e-05	5.35e-08	0.0188	3.47	51.7	0	0	186000	20500	-1
387236	Mir125b-1	microRNA 125b-1	9	41581925	22	41.6	3	-0.0639	-1.4	0.163	0.568	-2.97	1	0	-1.15	1.81	0.248	0.0698	0.492	0.535	2.99	52.3	0	0	861	125	-1
723952	Mir125b-2	microRNA 125b-2	16	77646272	27	77.6	3	-0.0457	-1.24	0.215	0.628	-0.967	0	1	1.97	2.94	0.0489	0.00333	0.163	0.126	1.86	51.1	0	0	2770	894	-1
100526460	Mir1264	microRNA 1264	X	147010600	11	147	5	-0.254	-0.194	0.846	1				-1.59		0.112		0.29		6.47	13.9	9.56e-44	2e-43	19.1	0	-1
387145	Mir126a	microRNA 126a	2	26591356	28	8.82	3	-0.0268	-0.765	0.444	0.814	-1.33	0	0	0.376	1.7	0.707	0.0886	0.857	0.605	-2.37	-79.8	0	0	5090	30300	1
387147	Mir128-1	microRNA 128-1	1	128202360	183	128	1	0.0884	1.86	0.0623	0.408	6.99	0	0	7.38	0.39	1.54e-13	0.696	7.24e-12	0.999	7.7	88.7	0	0	15500	89.2	1
723815	Mir128-2	microRNA 128-2	9	-112118635	184	112	1	0.332	2.73	0.00631	0.125	7.14	1	0	6.23	-0.913	4.61e-10	0.361	1.03e-08	0.906	9.66	82	0	0	7230	7.78	1
387237	Mir129-1	microRNA 129-1	6	29022618	185	29	1	-0.433	-2.87	0.00408	0.094	-3.83	1	0	-1.22	2.61	0.221	0.00916	0.447	0.235	8.07	58.5	0	0	1520	5.82	-1
723953	Mir129-2	microRNA 129-2	2	-94241363	29	31.4	3	0.334	1.43	0.152	0.556	-1.1	0	0	-1.62	-0.518	0.105	0.604	0.275	0.999	9.64	44.8	0	0	1980	1.37	1
102466255	Mir1291	microRNA 1291	15	-98519761	186	98.5	1	0.13	1.05	0.296	0.707	0.883	0	0	1.6	0.716	0.11	0.474	0.287	0.937	-1.98	-17	4.87e-65	1.17e-64	6.74	36.4	-1
100526462	Mir1298	microRNA 1298	X	147064904	11	147	5	0.574	1.14	0.253	0.665	-0.387	0	0	-1.38	-0.993	0.168	0.321	0.377	0.906	10.5	21.3	4.85e-101	1.41e-100	715	0.691	-1
387149	Mir130a	microRNA 130a	2	-84741114	187	84.7	1	0.0907	2.21	0.0269	0.273	3.9	0	0	4.93	1.02	8.39e-07	0.307	9.62e-06	0.906	-2.23	-44.5	0	0	2340	12600	-1
723816	Mir130b	microRNA 130b	16	-17124060	66	17.1	2	-0.174	-2.37	0.0178	0.21	-5.26	0	0	-5.38	-0.116	7.55e-08	0.907	1.04e-06	0.999	-0.633	-8.68	3.82e-18	6.08e-18	50.8	88.2	1
387150	Mir132	microRNA 132	11	75173681	67	75.2	2	-0.175	-3.61	0.000309	0.0296	-8.13	1	0	-7.36	0.772	1.81e-13	0.44	7.73e-12	0.937	4.61	91.4	0	0	4930	224	-1
723817	Mir133b	microRNA 133b	1	20682768	69	20.7	2	-1.23	-1.94	0.0527	0.387	-1.17	1	0	-0.981	0.187	0.327	0.851	0.577	0.999	6.62	20.1	4.91e-90	1.32e-89	35.1	0	-1
387152	Mir134	microRNA 134	12	109734138	1	98.5	59	-0.0148	-0.111	0.912	1	-2.19	1	0	-1.63	0.557	0.102	0.578	0.27	0.996	5.13	42.5	0	0	319	8.71	-1
723955	Mir135a-2	microRNA 135a-2	10	-92072085	65	92.1	2	0.134	0.198	0.843	1	-0.537	1	0	-0.533	0.00412	0.594	0.997	0.796	0.999	6.08	18.6	7.48e-77	1.94e-76	23.6	0	-1
723818	Mir135b	microRNA 135b	1	132198087	190	132	1	0.636	0.944	0.345	0.745	0.648	1	0	0.594	-0.0537	0.552	0.957	0.764	0.999	7.43	22.6	2.11e-113	6.33e-113	73.9	0.139	1
387155	Mir137	microRNA 137	3	118433856	191	118	1	0.417	5.29	1.19e-07	5.69e-05	9.1	1	0	7.26	-1.85	3.92e-13	0.0648	1.54e-11	0.508	-0.355	-4.69	2.7e-06	3.39e-06	68.8	104	-1
387156	Mir138-1	microRNA 138-1	9	122682875	192	123	1	0.148	0.428	0.669	0.972	-0.761	0	0	-0.824	-0.0627	0.41	0.95	0.64	0.999	8.27	27.6	2.21e-167	7.88e-167	316	0.651	-1
723956	Mir138-2	microRNA 138-2	8	94324310	71	94.4	2	-0.0733	-0.244	0.807	1	-2.47	1	0	-2.41	0.0633	0.016	0.95	0.0701	0.999	6.4	23.9	3.17e-126	1.02e-125	117	0.996	-1
387157	Mir139	microRNA 139	7	101475375	193	101	1	-0.0431	-0.928	0.354	0.751	-3.43	1	0	-1.47	1.97	0.143	0.0494	0.338	0.444	-1.68	-38.1	0	0	219	819	-1
387158	Mir140	microRNA 140	8	107551243	194	108	1	0.0459	1.42	0.156	0.556	-1.1	0	0	-2.75	-1.66	0.00589	0.0974	0.0288	0.605	-0.0576	-1.75	0.0809	0.0872	4720	5710	1
387159	Mir141	microRNA 141	6	-124717913	72	125	2	-0.00816	-0.0427	0.966	1	0.566	0	0	1.89	1.32	0.0589	0.186	0.18	0.746	-5.35	-39.8	0	0	8.07	488	-1
387161	Mir143	microRNA 143	18	-61649195	32	61.6	3	-0.262	-3.21	0.00133	0.0564	-5.69	1	0	-4	1.69	6.44e-05	0.0912	0.000473	0.605	-2.04	-28.3	3.13e-176	1.18e-175	40500	184000	1
387162	Mir144	microRNA 144	11	78073004	14	39.1	4	0.174	1.92	0.0551	0.39	-0.295	0	1	-2.28	-1.98	0.0227	0.0474	0.0898	0.444	-3.45	-39.7	0	0	131	1710	-1
387163	Mir145a	microRNA 145a	18	-61647824	32	61.6	3	-0.138	-2.46	0.0139	0.185	-6.93	1	2	-3.11	3.82	0.00185	0.000133	0.0103	0.0194	-1.62	-35.3	1.19e-273	6.13e-273	833	3080	1
387164	Mir146	microRNA 146	11	-43374396	196	43.4	1	-0.031	-0.184	0.854	1	1.87	1	0	0.825	-1.05	0.409	0.296	0.64	0.906	-4.06	-26.2	7.51e-152	2.55e-151	363	5630	1
751550	Mir146b	microRNA 146b	19	46342761	74	46.3	2	-0.168	-0.36	0.719	0.99	-1.15	1	0	-0.743	0.404	0.458	0.687	0.689	0.999	3.75	10.9	1.3e-27	2.33e-27	6.3	0.216	-1
387166	Mir148a	microRNA 148a	6	-51269811	198	51.3	1	0.0705	1.13	0.257	0.665	1.88	0	0	-1.07	-2.95	0.285	0.00323	0.534	0.126	-7.87	-131	0	0	1950	531000	-1
724064	Mir148b	microRNA 148b	15	103285124	75	0.03	2	0.0312	0.79	0.43	0.804	2.17	1	0	0.609	-1.56	0.543	0.119	0.764	0.616	-1.51	-48.1	0	0	2270	7690	1
387167	Mir149	microRNA 149	1	92850377	199	92.8	1	-0.094	-0.81	0.418	0.792	-5.74	1	0	-4.05	1.69	5.11e-05	0.0918	0.000387	0.605	4.25	45.3	0	0	2870	171	-1
387168	Mir150	microRNA 150	7	45121756	15	0.04	4	0.00325	0.0275	0.978	1	-1.57	1	0	-0.597	0.968	0.55	0.333	0.764	0.906	1.37	12.5	4.51e-36	8.69e-36	4040	1770	1
387170	Mir152	microRNA 152	11	96850392	200	96.8	1	-0.0286	-0.725	0.469	0.831	-2.22	0	0	-3.1	-0.884	0.00191	0.376	0.0106	0.906	-3.14	-75.8	0	0	199	2030	1
387171	Mir153	microRNA 153	12	117250816	201	117	1	0.449	2.32	0.0203	0.22	2.1	1	0	1.69	-0.411	0.0918	0.681	0.254	0.999	8.39	48.3	0	0	1380	3.19	1
387172	Mir154	microRNA 154	12	109738432	1	98.5	59	0.424	2.39	0.0169	0.21	8.31	1	0	8.08	-0.225	6.35e-16	0.822	5.97e-14	0.999	6.09	37.1	7.18e-302	3.99e-301	327	4.2	1
387173	Mir155	microRNA 155	16	84714139	202	84.7	1	0.131	1.29	0.198	0.608	1.98	0	0	2.17	0.186	0.0303	0.853	0.114	0.999	-1.86	-16.8	3.49e-63	8.26e-63	25.4	102	-1
387174	Mir15a	microRNA 15a	14	-61632026	76	61.6	2	0.0827	1.74	0.0816	0.448	1.25	0	0	1.55	0.302	0.12	0.763	0.302	0.999	-1.5	-35.1	1.83e-269	9.13e-269	2020	6600	-1
387175	Mir15b	microRNA 15b	3	69009771	77	69	2	0.031	0.677	0.499	0.865	0.0727	0	0	-0.107	-0.18	0.914	0.857	0.966	0.999	-2.27	-48.5	0	0	123	679	1
387134	Mir16-1	microRNA 16-1	14	-61631879	76	61.6	2	0.108	2.35	0.0188	0.21	3.54	1	0	2.67	-0.874	0.00769	0.382	0.0365	0.906	-1.47	-35.2	6.54e-271	3.29e-270	144	472	-1
723949	Mir16-2	microRNA 16-2	3	69009901	77	69	2	0.0433	0.607	0.544	0.905	-0.0544	0	0	-1.12	-1.06	0.263	0.287	0.516	0.906	-1.12	-15.3	4.76e-53	1.05e-52	35.4	89.3	-1
723905	Mir17	microRNA 17	14	115043670	6	115	7	0.117	2.3	0.0216	0.227	3.81	1	0	3.19	-0.619	0.00142	0.536	0.00804	0.968	-3.32	-68.6	0	0	67.1	782	-1
387135	Mir18	microRNA 18	14	115043850	6	115	7	0.125	1.41	0.158	0.556	1.36	1	0	0.699	-0.662	0.485	0.508	0.712	0.953	-2.65	-27.9	3.22e-171	1.19e-170	9.25	72.1	-1
735252	Mir181a-1	microRNA 181a-1	1	137966454	78	138	2	0.115	2.02	0.0432	0.357	5.98	1	0	5.62	-0.367	1.96e-08	0.713	2.97e-07	0.999	4.51	81.2	0	0	2720	136	1
387176	Mir181a-2	microRNA 181a-2	2	38852734	79	38.8	2	-0.0785	-1.25	0.21	0.621	-2.11	0	0	0.217	2.33	0.828	0.02	0.938	0.324	1.01	17.1	6.95e-66	1.69e-65	476	269	-1
723890	Mir181b-1	microRNA 181b-1	1	137966638	78	138	2	0.116	0.84	0.401	0.782	2.18	1	0	2.06	-0.114	0.0391	0.909	0.137	0.999	3.77	25.4	1.99e-142	6.55e-142	71.6	4.5	-1
723903	Mir181b-2	microRNA 181b-2	2	38853829	79	38.8	2	0.112	1.58	0.113	0.507	3.84	1	0	2.69	-1.16	0.00724	0.246	0.0347	0.848	3.47	48.4	0	0	384	38.3	1
723819	Mir181c	microRNA 181c	8	-84178872	10	0.01	6	0.0461	0.772	0.44	0.809	2.86	0	0	4.31	1.45	1.63e-05	0.148	0.000139	0.663	4.31	88.2	0	0	57300	3390	1
100049549	Mir181d	microRNA 181d	8	-84178715	10	0.01	6	0.0329	0.549	0.583	0.948	4.91	0	0	5.56	0.645	2.71e-08	0.519	3.99e-07	0.955	4.46	85.5	0	0	5170	265	-1
387177	Mir182	microRNA 182	6	-30165917	33	30.2	3	-0.491	-3.22	0.00126	0.0564	-4.67	1	1	-2.71	1.96	0.00673	0.0495	0.0326	0.444	-1.16	-8.64	5.6e-18	8.87e-18	4590	12400	1
387178	Mir183	microRNA 183	6	-30169667	33	30.2	3	-0.691	-4.43	9.36e-06	0.00224	-6.43	1	1	-3.42	3.02	0.000638	0.00255	0.00394	0.124	-0.428	-2.87	0.00408	0.0046	363	623	1
100316717	Mir1839	microRNA 1839	7	81529915	204	81.5	1	0.0858	3.25	0.00114	0.0564	4.92	1	0	4.22	-0.698	2.4e-05	0.485	0.000194	0.937	-1.18	-45.7	0	0	858	2250	-1
387179	Mir184	microRNA 184	9	-89802259	205	89.8	1	-0.0228	-0.148	0.882	1	0.626	0	0	-0.337	-0.963	0.736	0.335	0.876	0.906	-4.02	-20.4	2.84e-92	7.85e-92	3.11	53.2	1
100526530	Mir1843a	microRNA 1843a	12	-80391612	206	80.4	1	0.278	1.53	0.126	0.524	1.81	0	0	2.28	0.462	0.0228	0.644	0.0898	0.999	-0.807	-5.29	1.2e-07	1.55e-07	10.1	21	-1
387180	Mir185	microRNA 185	16	-18327400	30	18.3	3	0.116	1.62	0.105	0.494	0.342	0	0	-0.474	-0.816	0.636	0.415	0.825	0.923	-0.146	-1.97	0.0488	0.0532	302	366	1
387181	Mir186	microRNA 186	3	157544278	208	158	1	0.0253	0.823	0.41	0.789	-0.294	0	1	-3.2	-2.91	0.00135	0.00361	0.00775	0.126	1	40.5	0	0	17100	10100	-1
387182	Mir187	microRNA 187	18	-24429109	209	24.4	1	0.0508	1.21	0.227	0.653	1.17	0	0	2.06	0.889	0.0391	0.374	0.137	0.906	0.83	18	1.27e-72	3.21e-72	389	247	1
387183	Mir188	microRNA 188	X	-7247988	12	7.24	5	0.164	1.57	0.115	0.511	0.826	1	0	0.312	-0.514	0.755	0.607	0.889	0.999	1.22	13.1	5.93e-39	1.19e-38	73.3	35.3	1
387185	Mir190a	microRNA 190a	9	-67236659	222	67.2	1	0.083	1.11	0.267	0.676	0.968	1	0	0.54	-0.428	0.589	0.669	0.795	0.999	0.541	7.78	7.12e-15	1.08e-14	92	76.9	1
100124481	Mir190b	microRNA 190b	3	90070019	84	0.03	2	0.066	0.517	0.605	0.958	-0.295	0	0	-1.33	-1.03	0.185	0.302	0.401	0.906	-0.665	-5.55	2.8e-08	3.66e-08	8.69	15.3	1
387186	Mir191	microRNA 191	9	108568318	85	109	2	-0.0544	-0.89	0.373	0.766	-3.49	0	0	-4.81	-1.32	1.53e-06	0.188	1.56e-05	0.746	-0.0256	-0.514	0.607	0.629	55500	64000	-1
100526529	Mir1912	microRNA 1912	X	147009440	11	147	5	-0.323	-0.234	0.815	1				-1.23		0.219		0.447		5.68	9.75	1.85e-22	3.15e-22	8.66	0	-1
387187	Mir192	microRNA 192	19	6264843	86	6.26	2	0.0334	0.855	0.392	0.779	-1.76	0	0	-3.31	-1.55	0.000933	0.121	0.00555	0.616	-6.59	-179	0	0	15800	1770000	-1
100316811	Mir1930	microRNA 1930	10	77641223	224	77.6	1	0.203	0.448	0.654	0.968	-0.148	1	0	-0.132	0.0163	0.895	0.987	0.958	0.999	0.699	1.72	0.0847	0.091	0.981	0.531	1
100316753	Mir1933	microRNA 1933	11	-21344587	227	21.3	1	0.283	1.71	0.0866	0.448	2.28	1	0	1.14	-1.14	0.255	0.255	0.502	0.864	-2.34	-12.8	1.45e-37	2.85e-37	2.11	13	-1
100316840	Mir1934	microRNA 1934	11	69663042	228	69.7	1	0.215	0.978	0.328	0.726	0.265	0	0	-0.215	-0.48	0.83	0.631	0.938	0.999	0.697	3.14	0.00167	0.0019	4.85	2.58	1
387188	Mir193a	microRNA 193a	11	79711968	88	79.7	2	0.137	0.868	0.386	0.774	-0.684	0	0	-1.39	-0.704	0.165	0.482	0.376	0.937	-5.8	-35.3	1.73e-272	8.78e-272	32.4	1940	-1
100124432	Mir193b	microRNA 193b	16	13449522	35	4.48	3	-0.163	-1.91	0.0565	0.392	-3.61	1	0	-0.388	3.22	0.698	0.00126	0.856	0.092	0.543	6.24	4.39e-10	5.95e-10	112	85.1	-1
387189	Mir194-1	microRNA 194-1	1	185313318	36	185	3	-0.367	-2.72	0.00653	0.125	-1.94	0	0	-2.61	-0.676	0.00902	0.499	0.0424	0.952	-4.47	-30.1	1.24e-199	4.89e-199	2.34	81.3	1
723957	Mir194-2	microRNA 194-2	19	6264642	86	6.26	2	0.0804	1.7	0.0891	0.448	1.63	1	0	0.278	-1.35	0.781	0.176	0.913	0.732	-4.78	-114	0	0	249	8040	-1
100316695	Mir1943	microRNA 1943	15	-79375227	231	79.4	1	-0.111	-1.07	0.284	0.7	-0.691	0	0	-0.706	-0.0151	0.48	0.988	0.71	0.999	-0.439	-4.15	3.31e-05	4.05e-05	15.4	20.3	1
100316698	Mir1947	microRNA 1947	16	33105360	235	33.1	1	-0.0421	-0.429	0.668	0.972	-0.226	1	0	-0.0114	0.214	0.991	0.83	0.994	0.999	-1.12	-11.8	3.16e-32	5.95e-32	17.1	40.6	1
100316699	Mir1948	microRNA 1948	18	12714810	236	12.7	1	-0.0352	-0.194	0.846	1	-0.475	1	0	-0.453	0.0219	0.65	0.983	0.83	0.999	-6.41	-35.5	5.73e-276	2.98e-275	16.6	1410	1
100316756	Mir1955	microRNA 1955	2	92191976	90	0.1	2	0.0084	0.0583	0.954	1	0.0838	0	0	-0.25	-0.334	0.802	0.738	0.931	0.999	-0.92	-6.11	1e-09	1.34e-09	4.95	10	1
387190	Mir195a	microRNA 195a	11	70235041	38	23.4	3	0.0299	0.477	0.633	0.963	1.15	0	0	2.21	1.06	0.0269	0.289	0.104	0.906	3.13	63.8	0	0	10000	1320	1
100316709	Mir1960	microRNA 1960	5	30170738	248	30.2	1	-0.135	-0.526	0.599	0.956	-0.725	1	0	-0.444	0.281	0.657	0.779	0.831	0.999	-1.64	-5.43	5.76e-08	7.47e-08	0.964	3.21	-1
100316711	Mir1964	microRNA 1964	7	29773293	91	29.8	2	-0.125	-1.54	0.123	0.524	-2.29	1	0	-1.64	0.647	0.101	0.518	0.27	0.955	-0.155	-1.89	0.0584	0.0634	28.8	37.5	1
100316712	Mir1966	microRNA 1966	8	105615465	252	106	1	0.703	1.92	0.0548	0.39	0.662	0	0	-0.882	-1.54	0.378	0.123	0.616	0.616	1.19	4.09	4.27e-05	5.21e-05	3.19	1.26	1
100316713	Mir1968	microRNA 1968	8	-13189030	92	0.03	2	-0.057	-0.338	0.735	1	0.0637	0	0	-1.49	-1.55	0.137	0.121	0.329	0.616	-3.96	-23.5	1.99e-122	6.31e-122	1.84	36.7	-1
100316777	Mir1969	microRNA 1969	8	70925524	39	23.6	3	-0.314	-0.449	0.653	0.968	-1.01	1	0	-0.903	0.109	0.367	0.913	0.615	0.999	2.18	5.15	2.59e-07	3.32e-07	1.32	0	-1
100316821	Mir1981	microRNA 1981	1	-184822406	257	185	1	0.0433	1.03	0.301	0.707	0.301	0	0	-1.37	-1.67	0.171	0.0949	0.381	0.605	-0.865	-20.5	1.13e-93	3.17e-93	133	283	-1
100316778	Mir1982	microRNA 1982	10	80828796	258	80.8	1	-0.183	-1.47	0.142	0.553	-2.48	1	0	-2.15	0.324	0.0314	0.746	0.114	0.999	1.37	12.4	2.16e-35	4.14e-35	26.3	11.1	-1
100316716	Mir1983	microRNA 1983	13	-21896917	259	21.9	1	0.129	0.715	0.475	0.831	1.11	1	0	0.805	-0.303	0.421	0.762	0.649	0.999	5.37	32.4	5.38e-230	2.36e-229	160	3.35	1
387239	Mir199b	microRNA 199b	2	32318459	261	32.3	1	-0.198	-1.19	0.233	0.653	-2.85	1	0	-0.994	1.86	0.32	0.0636	0.571	0.508	-2.34	-17.4	5.33e-68	1.31e-67	5.63	34.4	1
723891	Mir19a	microRNA 19a	14	115043999	6	115	7	0.0864	0.637	0.524	0.887	0.0425	0	0	0.0811	0.0387	0.935	0.969	0.974	0.999	-4.32	-32.7	5.33e-234	2.38e-233	6.08	158	-1
387242	Mir200a	microRNA 200a	4	-156054895	16	156	4	-0.0156	-0.0754	0.94	1	-0.997	0	0	0.883	1.88	0.377	0.0602	0.616	0.508	-6.52	-38.4	0	0	4.82	705	1
387243	Mir200b	microRNA 200b	4	-156055680	16	156	4	-0.0234	-0.113	0.91	1	-0.168	0	1	2.06	2.23	0.039	0.0256	0.137	0.365	-7.43	-45.3	0	0	5.39	1390	1
723944	Mir200c	microRNA 200c	6	-124718321	72	125	2	-0.0228	-0.0972	0.923	1	-0.697	0	0	1.53	2.23	0.126	0.0259	0.308	0.365	-4.66	-23.5	2.48e-122	7.8e-122	1.26	47.1	1
387199	Mir203	microRNA 203	12	112130879	42	37.4	3	-0.0626	-1.26	0.206	0.616	-2.64	1	0	-1.5	1.14	0.134	0.253	0.324	0.864	-5.86	-111	0	0	145	9920	1
387200	Mir204	microRNA 204	19	22750604	262	22.8	1	-0.236	-0.978	0.328	0.726	-1.35	0	0	-1.59	-0.245	0.111	0.807	0.289	0.999	12.8	59.5	0	0	81800	7.27	1
387201	Mir205	microRNA 205	1	-193507462	263	194	1	-0.343	-1.66	0.096	0.459	-3.73	1	0	-1.31	2.42	0.191	0.0155	0.406	0.295	-2.05	-12.8	2.58e-37	5.06e-37	6.9	31.2	1
387202	Mir206	microRNA 206	1	20679009	69	20.7	2	-1.1	-2.02	0.0433	0.357	-0.368	0	0	0.0255	0.394	0.98	0.694	0.99	0.999	8.94	27.6	1.27e-167	4.57e-167	214	0.0763	-1
387204	Mir208a	microRNA 208a	14	-54949059	96	55	2	1.12	1.81	0.0711	0.429	-2.13	0	0	-2.35	-0.228	0.0186	0.82	0.0768	0.999	5.09	15.4	1.41e-53	3.15e-53	15.9	0.212	-1
100124433	Mir208b	microRNA 208b	14	-54975699	96	55	2	-1.26	-1.78	0.0743	0.431	-2.57	1	0	-2.36	0.21	0.0184	0.834	0.0764	0.999	1.76	3.6	0.000322	0.000376	1.17	0.157	-1
387139	Mir20a	microRNA 20a	14	115044156	6	115	7	0.0233	0.481	0.631	0.963	0.0208	0	0	0.388	0.367	0.698	0.714	0.856	0.999	-3.59	-75.1	0	0	53.9	765	1
723923	Mir20b	microRNA 20b	X	-52742112	9	52.7	6	-0.0796	-0.319	0.75	1	-0.51	1	0	-0.00705	0.503	0.994	0.615	0.994	0.999	-0.842	-3.08	0.00205	0.00233	1.58	3.04	-1
387206	Mir210	microRNA 210	7	-141221383	264	141	1	0.0967	1.92	0.0555	0.39	4.17	1	0	3.69	-0.484	0.000226	0.628	0.00156	0.999	-0.397	-6.62	3.64e-11	5.01e-11	142	207	1
387207	Mir211	microRNA 211	7	64205805	97	0.02	2	-0.127	-0.802	0.423	0.799	-1.44	1	0	-0.465	0.971	0.642	0.332	0.827	0.906	0.101	0.623	0.534	0.557	7.18	6.77	-1
387208	Mir212	microRNA 212	11	75173387	67	75.2	2	-0.154	-2.6	0.00946	0.157	-8.53	0	0	-9.08	-0.551	1.09e-19	0.582	1.71e-17	0.996	3.92	57.9	0	0	1010	73.3	-1
387211	Mir215	microRNA 215	1	185313580	36	185	3	0.0197	0.199	0.842	1	0.211	0	0	-1.88	-2.09	0.0598	0.0364	0.181	0.441	-4.41	-42.2	0	0	15.7	377	-1
387212	Mir216a	microRNA 216a	11	28757011	17	14.4	4	-0.536	-0.783	0.433	0.806	-2.86	1	0	-2.82	0.0373	0.00475	0.97	0.0242	0.999	4.02	11.3	1.65e-29	3.03e-29	4.31	0.0666	-1
387213	Mir217	microRNA 217	11	28763727	17	14.4	4	-0.797	-1.42	0.156	0.556	-3.43	1	0	-3.03	0.401	0.00248	0.688	0.0132	0.999	5.56	15.4	8.02e-54	1.8e-53	12.2	0.221	-1
723822	Mir218-1	microRNA 218-1	5	48223941	268	48.2	1	-0.723	-1.5	0.134	0.537	-2.78	1	0	-1.89	0.883	0.0581	0.377	0.18	0.906	4.49	12.9	3.75e-38	7.43e-38	9.99	0.178	-1
723924	Mir218-2	microRNA 218-2	11	35616815	61	35.7	2	-0.726	-1.2	0.23	0.653	4.82	0	0	4.89	0.07	1e-06	0.944	1.12e-05	0.999	8.06	24.9	1.12e-136	3.64e-136	122	0.133	1
723823	Mir219a-1	microRNA 219a-1	17	-34024982	98	0	2	0.0211	0.243	0.808	1	-0.67	0	1	-2.94	-2.27	0.00329	0.0233	0.0172	0.362	-1.25	-15.7	1.09e-55	2.48e-55	20.8	57.4	1
723904	Mir219a-2	microRNA 219a-2	2	-29845630	43	10	3	-0.604	-1.76	0.0786	0.442	-7.33	1	0	-6.03	1.31	1.66e-09	0.192	3.4e-08	0.746	11.1	34.7	5.92e-264	2.89e-263	1450	0.303	-1
723827	Mir221	microRNA 221	X	-19146293	99	19.2	2	-0.0533	-1.8	0.0718	0.429	-4.7	1	0	-4.09	0.611	4.26e-05	0.541	0.000328	0.973	-0.31	-10	1.6e-23	2.76e-23	2250	3250	1
723828	Mir222	microRNA 222	X	-19146892	99	19.2	2	-0.0182	-0.386	0.7	0.978	-0.484	0	0	-1.38	-0.901	0.166	0.368	0.376	0.906	1.33	29.2	2.82e-187	1.08e-186	2180	994	-1
387216	Mir23a	microRNA 23a	8	84208517	10	0.01	6	-0.095	-2.53	0.0114	0.165	-5.83	1	1	-2.97	2.86	0.00296	0.00424	0.0156	0.126	-1.15	-30.2	6.88e-201	2.74e-200	1010	2600	1
723926	Mir25	microRNA 25	5	-138165320	23	138	3	-0.000702	-0.0147	0.988	1	-0.218	0	1	-2.39	-2.17	0.017	0.0301	0.0734	0.387	-1.39	-33	8.59e-239	3.91e-238	2750	8200	1
387218	Mir26a-1	microRNA 26a-1	9	119031795	272	119	1	-0.125	-0.819	0.413	0.789	-0.983	0	0	-1.11	-0.132	0.265	0.895	0.517	0.999	0.906	8.91	5.31e-19	8.61e-19	79.2	43.8	-1
723962	Mir26a-2	microRNA 26a-2	10	126995529	100	127	2	-0.0256	-0.225	0.822	1	-0.475	0	0	-0.881	-0.406	0.378	0.685	0.616	0.999	0.443	6.37	1.92e-10	2.63e-10	82.4	69	-1
387219	Mir26b	microRNA 26b	1	74394309	87	0.09	2	-0.00479	-0.128	0.898	1	-3.07	1	0	-2.19	0.882	0.0285	0.378	0.109	0.906	-1.36	-42.5	0	0	23800	71100	-1
387220	Mir27a	microRNA 27a	8	84208671	10	0.01	6	-0.0438	-0.847	0.397	0.781	-4.17	1	0	-1.96	2.22	0.0503	0.0267	0.167	0.365	-1.74	-39	0	0	1340	5260	-1
723906	Mir296	microRNA 296	2	-174267046	101	174	2	0.507	3.08	0.00208	0.0698	1.73	0	0	-1.06	-2.8	0.287	0.00516	0.534	0.141	1.97	17.1	2.07e-65	4.99e-65	37	10.1	1
723832	Mir298	microRNA 298	2	-174267503	101	174	2	-0.127	-1.27	0.205	0.616	-3.01	1	0	-2.15	0.856	0.0314	0.392	0.114	0.906	4.74	50.3	0	0	462	16.7	-1
723927	Mir299a	microRNA 299a	12	109710637	1	98.5	59	0.282	1.89	0.0594	0.406	2.25	0	0	2.29	0.034	0.0223	0.973	0.0894	0.999	3.82	22.7	6.31e-114	1.92e-113	104	5.95	1
387222	Mir29a	microRNA 29a	6	-31062659	102	31.1	2	-0.00674	-0.205	0.837	1	-2.96	1	0	-1.66	1.3	0.0977	0.192	0.265	0.746	0.238	5.91	3.38e-09	4.49e-09	50500	49500	1
387223	Mir29b-1	microRNA 29b-1	6	-31063022	102	31.1	2	0.138	1.15	0.25	0.665	1.77	0	0	1.8	0.0349	0.0715	0.972	0.209	0.999	-1.16	-8.92	4.87e-19	7.92e-19	9.49	23.7	-1
723833	Mir300	microRNA 300	12	109724312	1	98.5	59	0.132	1.05	0.293	0.706	6.95	1	0	6.72	-0.233	1.84e-11	0.815	5.09e-10	0.999	7.63	64.8	0	0	10800	57	1
723834	Mir301	microRNA 301	11	87113003	278	87.1	1	0.188	2.38	0.0173	0.21	2.73	1	0	0.536	-2.2	0.592	0.0282	0.795	0.373	2.36	31.7	1.17e-220	4.99e-220	2080	484	1
791069	Mir301b	microRNA 301b	16	-17124399	66	17.1	2	0.222	1.02	0.31	0.715	-0.186	0	0	-1.11	-0.923	0.267	0.356	0.517	0.906	1.8	9.39	6.11e-21	1.02e-20	11	3.04	1
100526465	Mir3057	microRNA 3057	10	81271596	24	27.1	3	0.286	3.17	0.00154	0.0567	4.92	1	0	1.56	-3.36	0.119	0.00079	0.301	0.0864	0.238	2.77	0.00565	0.00633	60.3	54.1	1
100526516	Mir3059	microRNA 3059	10	101772691	280	102	1	0.303	0.468	0.64	0.963	0.0348	0	0	-0.0633	-0.0981	0.95	0.922	0.974	0.999	7.7	23.5	7.34e-122	2.28e-121	92.3	0.11	1
100526466	Mir3060	microRNA 3060	11	4139363	281	4.14	1	0.0869	0.758	0.449	0.819	0.212	0	0	-1.42	-1.63	0.157	0.104	0.358	0.605	0.743	6.24	4.49e-10	6.06e-10	18.5	11.7	-1
100526467	Mir3061	microRNA 3061	11	52126745	282	52.1	1	-0.115	-1.3	0.195	0.608	-1.13	1	0	-0.168	0.961	0.867	0.337	0.953	0.906	1.39	16.3	5.85e-60	1.37e-59	52	22.6	-1
100526469	Mir3064	microRNA 3064	11	-106782692	285	107	1	0.000333	0.00122	0.999	1	0.348	0	0	-0.351	-0.699	0.726	0.485	0.868	0.937	0.955	3.75	0.000176	0.00021	4.1	1.76	1
100526470	Mir3066	microRNA 3066	12	17355391	286	17.4	1	0.3	1.56	0.118	0.514	0.859	0	0	-0.268	-1.13	0.788	0.26	0.917	0.864	-0.316	-1.52	0.129	0.137	3.6	3.97	-1
100526546	Mir3068	microRNA 3068	12	-87437678	288	87.4	1	0.0587	1.47	0.14	0.553	1.08	1	0	0.911	-0.166	0.362	0.868	0.613	0.999	0.208	4.8	1.61e-06	2.03e-06	302	316	1
100499517	Mir3072	microRNA 3072	12	109747877	1	98.5	59	0.849	1.27	0.206	0.616	0.559	1	0	0.411	-0.149	0.681	0.882	0.845	0.999	4.76	14.3	1.56e-46	3.35e-46	10.9	0.0974	1
100526475	Mir3076	microRNA 3076	14	30572148	291	30.6	1	-0.0307	-0.221	0.825	1	0.216	0	0	0.594	0.378	0.553	0.706	0.764	0.999	0.565	4.02	5.73e-05	6.95e-05	11.3	7.14	-1
100526476	Mir3077	microRNA 3077	14	57798423	292	57.8	1	0.116	0.291	0.771	1	2.19	1	0	2.07	-0.121	0.0387	0.904	0.137	0.999	3.41	10.4	2.13e-25	3.73e-25	8.88	0.632	1
100526478	Mir3081	microRNA 3081	16	-44558045	294	44.6	1	0.165	0.136	0.892	1	NaN			1.27	NaN	0.202	NaN	0.427	NaN	5.13	15.5	3.2e-54	7.21e-54	13.2	0.025	1
100526534	Mir3083	microRNA 3083	17	-26948055	46	9.03	3	-0.196	-0.535	0.592	0.956	1.01	0	0	1.95	0.94	0.0511	0.347	0.167	0.906	2.92	8.33	8.24e-17	1.28e-16	4.74	0.423	1
100526549	Mir3085	microRNA 3085	19	-42280081	297	42.3	1	-0.0687	-0.0468	0.963	1	NaN			-1.71	NaN	0.0868	NaN	0.248	NaN	5.02	14.7	1.22e-48	2.64e-48	12.1	0.0618	-1
100526480	Mir3086	microRNA 3086	19	-58911672	298	58.9	1	4.38e-05	0.000214	1	1	-1.69	0	0	-2.39	-0.701	0.017	0.484	0.0734	0.937	4.43	22.7	8.47e-114	2.56e-113	61.2	1.91	-1
100526555	Mir3087	microRNA 3087	2	25442778	299	25.4	1	0.21	1.24	0.215	0.628	-2.55	0	0	-3.41	-0.861	0.000647	0.389	0.00395	0.906	4.25	27.1	4.38e-162	1.52e-161	81.2	3.6	-1
100526540	Mir3093	microRNA 3093	3	88215170	107	88.2	2	-0.0272	-0.0154	0.988	1				-3.08		0.00208		0.0114		7.62	23.5	6.11e-122	1.91e-121	71.2	0	-1
100526557	Mir3097	microRNA 3097	5	35021048	305	35	1	-0.687	-1.13	0.259	0.665	-1.32	1	0	-1.05	0.272	0.293	0.785	0.539	0.999	1.66	4.17	3.03e-05	3.71e-05	1.08	0.0926	-1
100499513	Mir3099	microRNA 3099	7	6803586	307	6.8	1	0.228	0.255	0.799	1	4.84	0	0	4.89	0.042	1.03e-06	0.967	1.13e-05	0.999	7.43	22.8	5.22e-115	1.6e-114	67.7	0.0629	1
387225	Mir30a	microRNA 30a	1	23272268	108	23.3	2	0.06	1.97	0.0493	0.374	0.0838	0	0	-1.89	-1.97	0.0586	0.0483	0.18	0.444	-0.501	-14.4	9.4e-47	2.02e-46	234000	389000	-1
387226	Mir30b	microRNA 30b	15	-68337414	109	68.3	2	0.0529	0.716	0.474	0.831	-2.85	1	0	-2.44	0.406	0.0146	0.685	0.0655	0.999	0.647	7.8	6.4e-15	9.72e-15	21300	16200	1
387227	Mir30c-1	microRNA 30c-1	4	-120769533	47	40.3	3	0.0309	0.608	0.543	0.905	1.86	1	0	1.05	-0.813	0.293	0.416	0.539	0.923	-0.422	-10.3	5.27e-25	9.19e-25	184	279	1
723964	Mir30c-2	microRNA 30c-2	1	23291700	108	23.3	2	0.0336	0.869	0.385	0.774	0.584	0	0	-0.611	-1.2	0.541	0.232	0.764	0.822	-1.24	-31	2.33e-210	9.62e-210	409	1100	1
387228	Mir30d	microRNA 30d	15	-68341207	109	68.3	2	-0.0526	-1.56	0.118	0.514	-4.48	1	0	-4.33	0.151	1.47e-05	0.88	0.000128	0.999	0.884	29	5.38e-185	2.04e-184	147000	90800	-1
723895	Mir31	microRNA 31	4	-88910556	308	88.9	1	0.0714	1.35	0.178	0.595	2.18	1	0	1.95	-0.225	0.0507	0.822	0.167	0.999	-5.57	-113	0	0	68.2	3710	1
100526508	Mir3102	microRNA 3102	7	-100882305	310	101	1	-0.244	-1.84	0.0653	0.42	-3.62	1	0	-2.79	0.831	0.00529	0.406	0.0267	0.923	4.61	36.9	1.09e-297	5.97e-297	191	6.62	-1
100526559	Mir3103	microRNA 3103	7	-128288368	311	128	1	0.161	0.924	0.356	0.751	-0.287	0	0	-1.57	-1.28	0.116	0.199	0.296	0.755	1.75	10.8	3.42e-27	6.08e-27	15.3	4.09	1
100526509	Mir3104	microRNA 3104	7	141992178	312	142	1	0.164	0.14	0.889	1				1.15		0.249		0.492		3.47	9.93	3.1e-23	5.33e-23	3.65	0	1
100526464	Mir3106	microRNA 3106	8	-16168756	313	16.2	1	0.107	0.0998	0.92	1				0.165		0.869		0.953		1.28	2.74	0.00609	0.00681	0.727	0	1
723837	Mir32	microRNA 32	4	-56895228	318	56.9	1	0.0643	1	0.315	0.72	0.216	0	0	-0.448	-0.664	0.654	0.507	0.831	0.953	-2.46	-36.8	8.69e-296	4.72e-295	50.9	340	-1
723838	Mir320	microRNA 320	14	70443509	319	70.4	1	-0.0456	-1.14	0.254	0.665	-5.8	0	1	-7.78	-1.98	7.2e-15	0.0472	4.83e-13	0.444	1.27	37.4	2.28e-306	1.28e-305	2510	1160	-1
723839	Mir323	microRNA 323	12	109712507	1	98.5	59	0.431	1.02	0.306	0.71	6.15	1	0	5.99	-0.158	2.09e-09	0.874	4.09e-08	0.999	8.67	27.5	2.86e-166	1.01e-165	344	0.6	1
723896	Mir324	microRNA 324	11	70012042	112	0.07	2	0.0286	0.546	0.585	0.948	0.83	0	0	1.9	1.07	0.0577	0.285	0.18	0.906	2.33	47.9	0	0	454	104	1
723840	Mir326	microRNA 326	7	99552268	321	99.6	1	-0.0185	-0.193	0.847	1	-1.53	1	0	-0.759	0.772	0.448	0.44	0.681	0.937	2.22	28.1	2.32e-173	8.66e-173	895	218	1
723841	Mir328	microRNA 328	8	-105308363	322	105	1	0.0689	1.42	0.156	0.556	-1.72	0	1	-4.58	-2.86	4.67e-06	0.00423	4.48e-05	0.126	2.99	83	0	0	5540	815	1
723842	Mir329	microRNA 329	12	109713480	1	98.5	59	-0.166	-0.957	0.338	0.739	5.12	0	0	6.31	1.2	2.73e-10	0.231	6.42e-09	0.822	6.96	39.3	0	0	418	2.85	-1
723897	Mir33	microRNA 33	15	82198121	113	0.1	2	0.065	0.636	0.525	0.887	-0.819	1	0	-0.667	0.152	0.505	0.879	0.732	0.999	-0.478	-5.11	3.21e-07	4.1e-07	84.2	138	-1
724063	Mir330	microRNA 330	7	19181464	110	19.1	2	0.0741	1.33	0.183	0.595	0.502	0	0	-0.622	-1.12	0.534	0.261	0.756	0.864	4.22	75.1	0	0	2130	131	1
723908	Mir331	microRNA 331	10	-93963767	323	94	1	0.129	1.29	0.199	0.608	1.83	1	0	0.437	-1.39	0.662	0.165	0.835	0.726	1.24	16.9	7.73e-64	1.84e-63	648	321	1
723930	Mir335	microRNA 335	6	30741298	324	30.7	1	0.105	2.36	0.0183	0.21	7.81	0	0	9.35	1.54	8.75e-21	0.123	2.06e-18	0.616	0.321	6.78	1.2e-11	1.66e-11	1390	1290	1
723843	Mir337	microRNA 337	12	109585788	1	98.5	59	0.333	0.275	0.783	1				1.69		0.0902		0.252		2.33	5.45	4.97e-08	6.46e-08	1.46	0	1
723898	Mir339	microRNA 339	5	-139369649	325	139	1	0.015	0.251	0.801	1	-1.01	0	0	0.0588	1.07	0.953	0.286	0.974	0.906	-1.14	-20.2	2.41e-90	6.51e-90	207	527	-1
723845	Mir340	microRNA 340	11	50069701	326	50.1	1	0.133	2.56	0.0105	0.165	2.96	1	0	0.925	-2.03	0.355	0.0421	0.606	0.444	0.973	19.4	1.37e-83	3.63e-83	10300	6140	1
723846	Mir341	microRNA 341	12	109611499	1	98.5	59	0.187	1.09	0.277	0.693	4.06	1	0	3.66	-0.401	0.000249	0.689	0.0017	0.999	7.58	48.8	0	0	1020	4.41	1
100526558	Mir344b	microRNA 344b	7	-61790518	8	61.8	7	0.704	1.43	0.152	0.556	-1.55	0	0	-1.88	-0.326	0.0603	0.745	0.182	0.999	7.88	24.4	4.09e-131	1.32e-130	147	0.348	1
100526506	Mir344c	microRNA 344c	7	-61837310	8	61.8	7	-0.0294	-0.018	0.986	1				-1.43		0.153		0.353		4.46	13.2	1.16e-39	2.35e-39	7.5	0	-1
100526544	Mir344d-1	microRNA 344d-1	7	-61683123	8	61.8	7					NaN			NaN		NaN		NaN						0	0	0
100526543	Mir344d-3	microRNA 344d-3	7	-61726248	8	61.8	7	0.0379	0.0389	0.969	1				0.197		0.844		0.94		3.3	8.98	2.67e-19	4.38e-19	3.05	0	1
100526541	Mir344e	microRNA 344e	7	-61735536	8	61.8	7	-0.215	-0.168	0.866	1				-0.85		0.395		0.632		0.959	1.81	0.0709	0.0766	0.552	0	-1
100526527	Mir344f	microRNA Mir344f	7	-62046180	19	62	4	-0.0578	-0.0357	0.972	1				-0.665		0.506		0.732		2.58	6.64	3.24e-11	4.47e-11	1.83	0	-1
100526507	Mir344g	microRNA 344g	7	-61982288	19	62	4	-0.272	-0.208	0.835	1				-0.982		0.326		0.577		1.05	1.42	0.156	0.166	0.53	0	-1
100885843	Mir344i	microRNA 344i	7	-62085222	19	62	4	-0.0288	0	1	1				-0.198		0.843		0.94		0.0692	0.063	0.95	0.954	0.266	0	-1
723946	Mir345	microRNA 345	12	108836972	330	109	1	0.0403	0.937	0.349	0.747	-1.11	0	0	-1.52	-0.405	0.129	0.685	0.314	0.999	-0.214	-4.38	1.19e-05	1.48e-05	332	454	1
723847	Mir346	microRNA 346	14	34894608	331	34.9	1	0.087	0.266	0.79	1	0.442	1	0	0.118	-0.324	0.906	0.746	0.963	0.999	6.41	21.9	2.68e-106	7.91e-106	83.5	0.675	1
100628592	Mir3473d	microRNA 3473d	8	-111016449	337	111	1	0.173	1.25	0.21	0.621	1.2	0	0	-0.375	-1.57	0.708	0.116	0.857	0.616	-2.08	-14.3	3.12e-46	6.67e-46	4.43	22.9	-1
102466258	Mir3473g	microRNA 3473g	2	-126902249	340	127	1	-1.25	-2.83	0.00459	0.0996	-3.03	1	0	-2.32	0.711	0.0203	0.477	0.0831	0.937	-0.00928	-0.0207	0.983	0.986	0.614	0.489	1
100499512	Mir3475	microRNA 3475	X	140310947	342	140	1	0.776	1.16	0.245	0.662	-0.0048	0	0	-0.141	-0.136	0.888	0.892	0.954	0.999	6.16	18.5	1.82e-76	4.69e-76	33	0.211	1
723848	Mir34a	microRNA 34a	4	150068453	343	150	1	0.00523	0.0711	0.943	1	-3.66	0	0	-4.54	-0.884	5.58e-06	0.377	5.24e-05	0.906	2.85	31.1	5.34e-212	2.22e-211	1230	175	-1
723849	Mir34b	microRNA 34b	9	-51103561	114	51.1	2	-0.366	-1.64	0.101	0.476	-3.3	1	0	-2.48	0.813	0.013	0.416	0.0592	0.923	5.37	26	2.98e-149	1e-148	166	3.6	-1
723932	Mir34c	microRNA 34c	9	-51103033	114	51.1	2	-0.364	-2.16	0.0309	0.302	-3.99	1	0	-2.37	1.62	0.0178	0.105	0.0748	0.605	5.85	38.5	0	0	2800	61.1	-1
723921	Mir350	microRNA 350	1	-176772324	344	177	1	0.0208	0.442	0.658	0.968	-0.556	0	0	-1.06	-0.499	0.291	0.618	0.539	0.999	0.234	5.52	3.41e-08	4.45e-08	144	143	1
102465895	Gm24148	predicted gene, 24148	1	-86351980	345	86.4	1	-0.151	-2.2	0.0281	0.279	-5.43	1	1	-3.37	2.06	0.000759	0.0395	0.00458	0.444	-0.244	-3.62	0.000291	0.000341	414	592	1
102465583	Mir3547	microRNA 3547	17	-25245550	346	25.2	1	-1.32	-2.04	0.041	0.355	-2.36	1	0	-2.16	0.201	0.0306	0.84	0.114	0.999	2.75	6.92	4.36e-12	6.19e-12	2.31	0.0927	-1
100628594	Mir3572	microRNA 3572	7	3655961	348	3.66	1	0.18	1.11	0.269	0.676	0.233	0	0	-0.481	-0.715	0.63	0.475	0.823	0.937	2.28	14.2	1.07e-45	2.27e-45	24.1	4.31	1
723851	Mir362	microRNA 362	X	-7241982	12	7.24	5	0.000364	0.00584	0.995	1	-2.53	0	0	-3.54	-1.01	0.000404	0.314	0.00267	0.906	-0.74	-14.8	2.89e-49	6.31e-49	81.9	165	-1
723852	Mir363	microRNA 363	X	-52741692	9	52.7	6	-0.0362	-0.243	0.808	1	-0.674	0	0	-0.895	-0.221	0.371	0.825	0.616	0.999	-0.0825	-0.515	0.606	0.629	9.65	11.2	-1
723899	Mir365-1	microRNA 365-1	16	13453839	35	4.48	3	0.291	0.259	0.796	1	NaN			0.506	NaN	0.613	NaN	0.807	NaN	-0.188	-0.157	0.875	0.884	0.211	0.0312	1
723933	Mir369	microRNA 369	12	109743417	1	98.5	59	0.38	2.93	0.00336	0.0877	8.06	1	0	6.9	-1.16	5.23e-12	0.246	1.64e-10	0.848	7.37	61.8	0	0	1740	10	1
723854	Mir370	microRNA 370	12	109618257	1	98.5	59	0.384	1.28	0.199	0.608	5.26	1	0	5.05	-0.201	4.31e-07	0.841	5.19e-06	0.999	8.44	27.2	2.3e-162	8.07e-162	312	0.649	1
751546	Mir374b	microRNA 374b	X	-103573059	48	34.5	3	0.119	1.34	0.18	0.595	-0.117	0	0	-0.895	-0.778	0.371	0.437	0.616	0.937	1.15	13.8	3.18e-43	6.63e-43	48.6	25.2	1
723900	Mir375	microRNA 375	1	-74900657	350	74.9	1	-0.577	-2.35	0.0189	0.21	-3.76	1	0	-2.18	1.59	0.0296	0.112	0.112	0.616	1.73	11.2	2.48e-29	4.51e-29	185	65.7	-1
723855	Mir376a	microRNA 376a	12	109723780	1	98.5	59	0.242	1.07	0.286	0.7	5.78	0	0	5.97	0.19	2.44e-09	0.85	4.59e-08	0.999	6.96	35.7	2.16e-278	1.13e-277	382	2.43	1
723934	Mir376b	microRNA 376b	12	109723457	1	98.5	59	0.326	2.06	0.0394	0.355	5.52	0	0	5.64	0.121	1.73e-08	0.903	2.72e-07	0.999	6.33	38.5	0	0	1500	16.5	1
723856	Mir376c	microRNA 376c	12	109722717	1	98.5	59	0.146	0.842	0.4	0.782	4.8	0	0	5.22	0.419	1.81e-07	0.675	2.36e-06	0.999	4.94	30.8	1.76e-208	7.13e-208	136	3.9	1
723857	Mir377	microRNA 377	12	109740509	1	98.5	59	0.211	0.995	0.32	0.721	4.11	0	0	4.41	0.302	1.04e-05	0.762	9.4e-05	0.999	6.15	31.4	3.6e-216	1.51e-215	204	2.08	1
723889	Mir378a	microRNA 378a	18	71963440	351	72	1	-0.0361	-0.716	0.474	0.831	-3.45	1	0	-3.23	0.227	0.00125	0.821	0.00725	0.999	-1.57	-30.9	5.15e-209	2.1e-208	139	484	1
100628571	Mir378b	microRNA 378b	11	88352772	352	88.4	1	0.0777	0.333	0.739	1	0.52	0	0	-0.233	-0.753	0.816	0.451	0.936	0.937	-1.91	-8.14	3.97e-16	6.12e-16	2.03	9.05	1
723858	Mir379	microRNA 379	12	109709059	1	98.5	59	0.38	3	0.00268	0.0754	6.15	1	0	5.4	-0.75	6.56e-08	0.453	9.34e-07	0.937	4.7	41.3	0	0	645	25.6	1
723859	Mir380	microRNA 380	12	109711802	1	98.5	59	0.192	1.06	0.287	0.7	4.07	0	0	4.83	0.769	1.34e-06	0.442	1.43e-05	0.937	7.36	45.4	0	0	648	3.35	1
723935	Mir381	microRNA 381	12	109726821	1	98.5	59	0.138	0.995	0.32	0.721	5.19	0	0	6.13	0.932	8.95e-10	0.351	1.91e-08	0.906	8.6	63.9	0	0	20300	53	1
723912	Mir382	microRNA 382	12	109733770	1	98.5	59	-0.00191	-0.0107	0.991	1	0.628	0	0	1.07	0.437	0.287	0.662	0.534	0.999	7.35	44.2	0	0	658	2.98	1
723860	Mir383	microRNA 383	8	-38252132	354	38.2	1	-0.472	-2.6	0.00928	0.157	-0.314	0	0	1.68	2	0.0928	0.046	0.255	0.444	5	25.9	2.98e-148	9.96e-148	257	5.28	-1
723861	Mir384	microRNA 384	X	-105344281	355	105	1	0.838	3.01	0.00261	0.0754	2.74	1	0	1.04	-1.7	0.296	0.0894	0.542	0.605	10.5	47.3	0	0	3020	1.18	1
723862	Mir409	microRNA 409	12	109743157	1	98.5	59	0.26	1.71	0.0871	0.448	3.51	1	0	3.23	-0.279	0.00122	0.78	0.00716	0.999	4.94	33.7	5.23e-249	2.43e-248	899	27.1	1
723936	Mir411	microRNA 411	12	109710174	1	98.5	59	0.216	1.69	0.0918	0.448	8.3	1	0	8.16	-0.136	3.28e-16	0.892	3.86e-14	0.999	5.3	47	0	0	19200	524	1
723913	Mir412	microRNA 412	12	109743288	1	98.5	59	0.626	0.913	0.361	0.751	1.45	1	0	1.42	-0.0276	0.155	0.978	0.357	0.999	5.34	16.2	6.19e-59	1.44e-58	15.9	0.0538	1
751519	Mir423	microRNA 423	11	-77078063	365	77.1	1	-0.0544	-1.12	0.261	0.665	-2.59	0	0	-3.47	-0.881	0.000512	0.378	0.00321	0.906	-1.79	-33.1	1.23e-239	5.66e-239	1560	6150	1
723864	Mir425	microRNA 425	9	108568776	85	109	2	-0.0442	-1.36	0.174	0.589	-5.91	0	1	-7.96	-2.05	1.72e-15	0.0401	1.35e-13	0.444	-0.747	-23.3	6.85e-120	2.11e-119	1410	2710	1
723865	Mir429	microRNA 429	4	-156053904	16	156	4	-0.135	-0.582	0.56	0.924	-1.08	0	0	1.32	2.4	0.187	0.0166	0.401	0.302	-5.82	-29.7	1.75e-193	6.74e-193	7.27	670	1
723914	Mir448	microRNA 448	X	147158209	11	147	5	-0.27	-0.202	0.84	1				-1.52		0.13		0.314		9.29	18	4.31e-72	1.08e-71	107	0	-1
723868	Mir449a	microRNA 449a	13	113037533	49	113	3	-0.0886	-0.318	0.75	1	0.831	0	0	1.07	0.236	0.286	0.813	0.534	0.999	3.33	11.3	1.82e-29	3.33e-29	11.7	0.664	-1
735309	Mir449c	microRNA 449c	13	113035982	49	113	3	0.229	0.39	0.696	0.978	-1.03	0	0	-1.08	-0.0477	0.28	0.962	0.531	0.999	2.95	7.77	7.56e-15	1.14e-14	2.63	0.0662	-1
751532	Mir450b	microRNA 450b	X	-53047996	7	53	7	0.11	1.33	0.184	0.595	1.14	1	0	0.711	-0.425	0.477	0.671	0.707	0.999	-2.87	-32.1	2.22e-226	9.64e-226	13.1	121	-1
735262	Mir455	microRNA 455	4	63256850	367	63.3	1	-0.326	-2.59	0.00955	0.157	-6.13	1	0	-4.83	1.3	1.37e-06	0.194	1.43e-05	0.746	-2.25	-17.9	1.07e-71	2.68e-71	164	963	1
100124447	Mir467d	microRNA 467d	2	10507629	3	10.5	13	-0.1	-0.893	0.372	0.766	-1.89	1	0	-1.2	0.696	0.231	0.486	0.463	0.937	1.73	16.1	2.4e-58	5.54e-58	34.5	11.3	-1
723874	Mir483	microRNA 483	7	-142654923	118	143	2	-0.135	-0.218	0.827	1	-1.48	1	0	-1.36	0.126	0.175	0.9	0.388	0.999	4.6	13.5	1.6e-41	3.28e-41	10.3	0.162	-1
723916	Mir484	microRNA 484	16	14159625	394	14.2	1	0.00479	0.125	0.9	1	-4.14	0	1	-7.39	-3.24	1.51e-13	0.00118	7.24e-12	0.092	2.5	61.9	0	0	7810	1630	1
723875	Mir485	microRNA 485	12	109734901	1	98.5	59	0.388	2.52	0.0116	0.165	7.91	1	0	7.38	-0.529	1.53e-13	0.597	7.24e-12	0.999	6.72	44.6	0	0	610	4.73	1
723940	Mir487b	microRNA 487b	12	109727332	1	98.5	59	0.44	2.04	0.0411	0.355	10.7	1	0	10.1	-0.517	3.55e-24	0.605	1.67e-21	0.999	9.6	44.4	0	0	1700	1.45	1
735253	Mir488	microRNA 488	1	158505624	395	159	1	0.303	2.01	0.0443	0.359	7.1	0	0	7.13	0.0277	1.02e-12	0.978	3.69e-11	0.999	6.34	50.5	0	0	829	10	1
723877	Mir489	microRNA 489	6	-3721896	119	3.72	2	-0.67	-1.18	0.238	0.656	1.43	0	0	1.63	0.209	0.102	0.835	0.27	0.999	1.59	3.28	0.00102	0.00118	0.83	0	1
735279	Mir490	microRNA 490	6	36421741	396	36.4	1	-0.255	-1.58	0.114	0.507	-3.72	1	0	-2.37	1.35	0.0176	0.177	0.0743	0.732	4.64	31.9	2.97e-223	1.28e-222	146	5.3	-1
735282	Mir491	microRNA 491	4	88122039	397	88.1	1	0.269	1.2	0.23	0.653	3.07	1	0	2.01	-1.06	0.0443	0.288	0.152	0.906	1.78	8.95	3.45e-19	5.63e-19	10.2	2.39	1
100124466	Mir493	microRNA 493	12	109580232	1	98.5	59	0.183	0.296	0.768	1	0.605	1	0	0.591	-0.0143	0.555	0.989	0.765	0.999	4.33	12.7	4.76e-37	9.29e-37	8.47	0.0929	1
723878	Mir494	microRNA 494	12	109715317	1	98.5	59	0.395	1.29	0.197	0.608	2.41	0	0	2.42	0.0133	0.0155	0.989	0.0688	0.999	1.9	6.97	3.16e-12	4.49e-12	5.75	1.12	1
751522	Mir495	microRNA 495	12	109718753	1	98.5	59	0.549	2.64	0.00841	0.155	4.9	1	0	4.28	-0.621	1.88e-05	0.535	0.000158	0.968	7.13	34.6	7.97e-262	3.85e-261	410	2.09	1
751524	Mir496a	microRNA 496a	12	109739118	1	98.5	59	0.657	2.8	0.0051	0.106	6.45	1	0	5.69	-0.757	1.26e-08	0.449	2.04e-07	0.937	6.79	29.7	1.5e-193	5.84e-193	216	1.41	1
735275	Mir499	microRNA 499	2	155622879	399	156	1	-0.871	-3.95	7.75e-05	0.0124	-0.745	0	0	0.938	1.68	0.348	0.0925	0.598	0.605	3.04	12.7	6.42e-37	1.25e-36	15.9	1.37	-1
723974	Mir500	microRNA 500	X	-7237682	12	7.24	5	-0.00455	-0.0786	0.937	1	-0.24	1	0	-0.149	0.0908	0.882	0.928	0.953	0.999	0.652	11.1	1.5e-28	2.71e-28	115	81.9	-1
751560	Mir501	microRNA 501	X	-7241242	12	7.24	5	0.0433	0.442	0.658	0.968	-0.245	0	0	-1.34	-1.09	0.181	0.275	0.398	0.896	1.5	7	2.54e-12	3.63e-12	332	121	-1
100124476	Mir504	microRNA 504	X	-59097657	400	59.1	1	0.15	0.169	0.866	1	1.23	0	0	1.24	0.00782	0.215	0.994	0.442	0.999	4	11.6	4.25e-31	7.97e-31	5.17	0.0253	1
751545	Mir505	microRNA 505	X	-60394402	401	60.4	1	0.03	0.305	0.76	1	0.0213	0	0	1.22	1.2	0.223	0.231	0.449	0.822	-0.29	-2.75	0.00603	0.00675	18.1	25.1	1
100628625	Mir5100	microRNA 5100	11	60728662	403	60.7	1	0.175	0.855	0.393	0.779	-1.39	1	0	-0.488	0.9	0.625	0.368	0.819	0.906	-2.47	-17.4	4.16e-68	1.03e-67	14.1	96	-1
100124488	Mir511	microRNA 511	2	14261002	409	14.3	1	0.0308	0.258	0.796	1	0.937	0	0	-0.361	-1.3	0.718	0.194	0.862	0.746	-6.22	-47.5	0	0	2.67	260	-1
100628598	Mir5129	microRNA 5129	2	-45023099	421	45	1	-0.416	-2.04	0.0416	0.355	-3.74	1	0	-2.44	1.3	0.0145	0.195	0.0655	0.746	1.53	7.34	2.09e-13	3.04e-13	7.99	2.17	-1
100628601	Mir5132	microRNA 5132	X	-74023527	122	74	2	0.0888	0.273	0.785	1	1.71	1	0	1.47	-0.243	0.142	0.808	0.337	0.999	0.452	1.43	0.152	0.162	1.96	1.22	1
751544	Mir532	microRNA 532	X	-7248401	12	7.24	5	0.0347	0.789	0.43	0.804	1.02	1	0	0.0967	-0.926	0.923	0.354	0.966	0.906	0.239	4.45	8.79e-06	1.09e-05	1790	1740	1
723917	Mir539	microRNA 539	12	109728128	1	98.5	59	-0.282	-0.464	0.643	0.963	1.59	0	0	1.64	0.0451	0.102	0.964	0.27	0.999	5.88	17.9	1.07e-71	2.68e-71	23.3	0.0537	1
723880	Mir540	microRNA 540	12	109586079	1	98.5	59	-0.0615	-0.4	0.689	0.978	3.38	0	0	4.24	0.864	2.21e-05	0.388	0.000182	0.906	5.26	32.4	9.78e-231	4.33e-230	205	4.39	-1
723941	Mir541	microRNA 541	12	109742408	1	98.5	59	0.267	1.69	0.0917	0.448	7.12	1	0	6.78	-0.339	1.21e-11	0.735	3.55e-10	0.999	4.65	34.4	7.65e-260	3.66e-259	6690	262	1
723901	Mir542	microRNA 542	X	-53049402	7	53	7	0.0308	0.35	0.727	0.995	0.474	1	0	0.238	-0.237	0.812	0.813	0.936	0.999	-3.12	-35	4.98e-269	2.46e-268	8.55	90.8	1
723881	Mir543	microRNA 543	12	109717257	1	98.5	59	0.54	2.52	0.0118	0.165	5.09	1	0	3.9	-1.19	9.66e-05	0.235	0.000688	0.822	7.44	30	6.38e-198	2.5e-197	318	1.28	1
791072	Mir551b	microRNA 551b	3	29416822	426	29.4	1	0.0549	0.356	0.722	0.991	-0.79	0	0	-1.24	-0.449	0.215	0.653	0.442	0.999	1.15	7.69	1.47e-14	2.19e-14	15.7	7.1	1
100885829	Mir5617	microRNA 5617	X	-20863125	427	20.9	1	0.0741	0.0663	0.947	1				-0.209		0.834		0.939		2.98	8.16	3.31e-16	5.11e-16	2.52	0	-1
100885832	Mir5620	microRNA 5620	7	7298890	430	7.3	1	-0.915	-3.28	0.00104	0.0564	-1.88	1	0	-0.2	1.68	0.842	0.0927	0.94	0.605	1.92	6.44	1.2e-10	1.65e-10	4.73	0.902	-1
100885833	Mir5621	microRNA 5621	11	115795823	431	116	1	-0.63	-1.33	0.184	0.595	-2.1	0	0	-2.78	-0.675	0.0055	0.5	0.0275	0.952	2.06	5.7	1.17e-08	1.54e-08	2.5	0.362	-1
100885842	Mir5627	microRNA 5627	12	44210312	437	44.2	1	0.277	0.499	0.618	0.962	-1.26	1	0	-1.23	0.0304	0.22	0.976	0.447	0.999	3.62	10.7	8.84e-27	1.56e-26	6.27	0.263	-1
100885844	Mir5709	microRNA 5709	17	-67026146	439	67	1	0.301	1.03	0.302	0.707	-0.0341	0	0	-0.943	-0.909	0.346	0.363	0.595	0.906	1.06	3.55	0.000384	0.000447	2.82	1.08	1
100124451	Mir574	microRNA 574	5	64970317	441	65	1	-0.0952	-1.81	0.071	0.429	-3.89	1	0	-1.63	2.26	0.102	0.024	0.27	0.362	-2.99	-50.2	0	0	64.8	609	1
100124489	Mir582	microRNA 582	13	109324743	442	109	1	-0.0651	-0.789	0.43	0.804	-0.399	0	0	0.964	1.36	0.335	0.173	0.587	0.729	7.55	102	0	0	4640	29	-1
735266	Mir592	microRNA 592	6	-27936654	443	27.9	1	0.126	0.589	0.556	0.919	1.77	1	0	0.407	-1.36	0.684	0.173	0.846	0.729	0.0645	0.299	0.765	0.783	110	75.9	1
100124452	Mir598	microRNA 598	14	63727188	444	63.7	1	0.0888	1.19	0.233	0.653	-1.58	0	0	-2.38	-0.803	0.0172	0.422	0.0734	0.931	6.34	91.4	0	0	3110	43.3	1
102465959	Mir6236	microRNA 6236	9	110281286	445	110	1	0.0539	0.467	0.641	0.963	1.57	1	0	0.838	-0.735	0.402	0.462	0.636	0.937	-2.68	-21.3	9.27e-101	2.67e-100	1400	12500	-1
102465148	Mir6239	microRNA 6239	14	-117953742	448	118	1	0.109	0.496	0.62	0.963	0.452	0	0	0.632	0.18	0.527	0.857	0.75	0.999	-2.51	-18.7	2.34e-78	6.15e-78	113	951	-1
102465227	Mir6418	microRNA 6418	5	-137529479	516	138	1	-0.275	-1.19	0.235	0.653	-0.199	0	0	0.84	1.04	0.401	0.299	0.636	0.906	2.62	11.6	5.04e-31	9.41e-31	13.2	1.77	-1
102465258	Mir6516	microRNA 6516	11	117077347	520	117	1	-0.0252	-0.293	0.769	1	-1.02	1	0	-0.0962	0.925	0.923	0.355	0.966	0.906	-0.0616	-0.745	0.456	0.478	39.9	48.9	1
100124468	Mir653	microRNA 653	6	-3721300	119	3.72	2	-0.912	-2.52	0.0116	0.165	2.13	0	0	3.51	1.38	0.000455	0.168	0.00293	0.726	5.03	15	5.65e-51	1.24e-50	14.2	0.169	1
102466676	Mir6538	microRNA 6538	12	-26414900	521	26.4	1	-0.0522	-0.324	0.746	1	0.722	1	0	0.0982	-0.624	0.922	0.533	0.966	0.968	-2.43	-13	1.45e-38	2.88e-38	11	75.7	-1
102466172	Mir6540	microRNA 6540	16	-42303361	523	42.3	1	0.0351	0.0333	0.973	1	NaN			-0.88	NaN	0.379	NaN	0.616	NaN	8.71	26.9	8.4e-160	2.89e-159	157	0.0249	-1
751555	Mir665	microRNA 665	12	109586313	1	98.5	59	-1.08	-2.46	0.0138	0.185	4.18	0	0	5.19	1.01	2.1e-07	0.311	2.67e-06	0.906	6.73	20.7	2.23e-95	6.26e-95	55.1	0.182	1
751521	Mir666	microRNA 666	12	109717084	1	98.5	59	-0.216	-0.779	0.436	0.808	0.812	0	0	1.56	0.745	0.12	0.457	0.302	0.937	8.76	30.3	4.48e-202	1.8e-201	512	0.726	-1
751552	Mir667	microRNA 667	12	109720005	1	98.5	59	0.626	3.19	0.00141	0.0564	8.19	1	0	7.06	-1.13	1.64e-12	0.258	5.49e-11	0.864	7.28	41.9	0	0	581	2.92	1
751523	Mir668	microRNA 668	12	109734731	1	98.5	59	0.415	1.98	0.0482	0.374	7.4	1	0	6.48	-0.912	8.89e-11	0.362	2.32e-09	0.906	8.82	42.4	0	0	1040	1.81	1
735259	Mir670	microRNA 670	2	-94261299	29	31.4	3	0.494	0.745	0.456	0.83	0.988	1	0	0.802	-0.186	0.422	0.853	0.649	0.999	6.58	20.2	2.11e-90	5.73e-90	52.3	0.284	1
751535	Mir672	microRNA 672	X	-104116174	535	104	1	0.289	1.24	0.217	0.628	3.9	0	0	4.13	0.229	3.64e-05	0.819	0.000285	0.999	3.83	17.3	1.04e-66	2.53e-66	30.5	1.65	1
751547	Mir673	microRNA 673	12	109571989	1	98.5	59	-0.14	-1	0.317	0.721	0.791	0	0	2.3	1.51	0.0214	0.131	0.0867	0.626	6.43	48.4	0	0	570	5.65	-1
732489	Mir674	microRNA 674	2	117185126	536	117	1	-0.0313	-0.72	0.472	0.831	-2.27	1	0	-1.94	0.33	0.0518	0.742	0.168	0.999	1.86	34	2.75e-253	1.29e-252	891	277	-1
751534	Mir676	microRNA 676	X	100381096	537	100	1	-0.0386	-0.868	0.385	0.774	-2.08	1	0	-1.32	0.766	0.188	0.444	0.401	0.937	-1.23	-28	8.32e-173	3.08e-172	331	890	1
102466799	Mir6769b	microRNA 6769b	8	-71631046	538	71.6	1	0.724	1.12	0.262	0.665	-0.451	0	0	-0.548	-0.0971	0.583	0.923	0.795	0.999	6.45	19.7	2.55e-86	6.82e-86	33.8	0.0638	1
751518	Mir677	microRNA 677	10	128085285	539	128	1	-0.034	-0.398	0.69	0.978	-1	0	0	-1.53	-0.526	0.126	0.599	0.308	0.999	-1.08	-12.4	3.24e-35	6.14e-35	23.2	60.3	1
751539	Mir679	microRNA 679	12	109715576	1	98.5	59	0.598	1.83	0.0667	0.42	2.6	1	0	1.09	-1.51	0.276	0.132	0.526	0.626	3.9	12.7	6.52e-37	1.26e-36	15.1	0.748	1
102466987	Mir6896	microRNA 6896	1	34117358	550	34.1	1	0.242	0.333	0.739	1	0.826	0	0	0.831	0.00542	0.406	0.996	0.64	0.999	5.16	15.4	1.49e-53	3.32e-53	12.9	0.0475	1
102466760	Mir6899	microRNA 6899	1	-64042437	553	64	1	-0.0356	-0.204	0.838	1	-0.361	0	0	-0.821	-0.46	0.411	0.645	0.64	0.999	1.82	11.6	6.95e-31	1.29e-30	17.5	4.86	1
102465544	Mir6902	microRNA 6902	1	93346091	51	93.3	3	-0.643	-0.92	0.358	0.751	-1.01	1	0	-0.863	0.15	0.388	0.881	0.625	0.999	1.72	4.25	2.15e-05	2.64e-05	1.24	0.129	-1
102465546	Mir6906	microRNA 6906	10	60126775	559	60.1	1	0.153	0.131	0.895	1				1.44		0.149		0.35		4.44	13.1	6.22e-39	1.24e-38	7.35	0	1
102466762	Mir6908	microRNA 6908	10	-78445094	52	26.1	3	-0.0249	-0.0459	0.963	1	-1.02	1	0	-0.7	0.315	0.484	0.752	0.712	0.999	1.55	3.97	7.18e-05	8.69e-05	1.39	0.3	-1
102466207	Mir6911	microRNA 6911	10	80278163	563	80.3	1	0.0318	0.381	0.703	0.98	-0.0456	0	0	0.679	0.725	0.497	0.469	0.728	0.937	0.2	2.37	0.0177	0.0194	27.8	28.8	1
102466763	Mir6913	microRNA 6913	10	81386346	24	27.1	3	-0.143	-0.396	0.692	0.978	-0.00114	0	0	1.03	1.03	0.305	0.304	0.551	0.906	2.62	8.75	2.11e-18	3.38e-18	7.21	0.85	-1
102465551	Mir6914	microRNA 6914	10	128382837	137	128	2	0.313	1.44	0.149	0.556	2.24	1	0	2.08	-0.164	0.0378	0.87	0.137	0.999	1.85	9.17	4.59e-20	7.54e-20	10.5	2.59	1
102465979	Mir6915	microRNA 6915	10	128388831	137	128	2	-0.559	-0.811	0.417	0.792	-0.584	1	0	-0.342	0.242	0.733	0.808	0.874	0.999	2.78	7.48	7.22e-14	1.06e-13	2.12	0	-1
102466765	Mir6919	microRNA 6919	11	50232244	138	0.06	2	0.136	0.149	0.881	1	1.04	1	0	1.04	-0.00273	0.298	0.998	0.544	0.999	2.12	5.31	1.09e-07	1.41e-07	1.56	0.125	1
102465555	Mir6921	microRNA 6921	11	-60200537	139	60.2	2	0.239	1.03	0.303	0.707	0.903	1	0	0.36	-0.542	0.719	0.587	0.862	0.996	-2.04	-7.93	2.16e-15	3.32e-15	1.07	4.6	-1
102466767	Mir6928	microRNA 6928	11	101030339	573	101	1	-0.364	-0.605	0.545	0.905	-0.0516	0	0	0.316	0.368	0.752	0.713	0.888	0.999	2.53	6.61	3.96e-11	5.43e-11	2.13	0.127	1
102465560	Mir6929	microRNA 6929	11	-101419186	574	101	1	0.621	0.483	0.629	0.963	0.891	0	0	0.943	0.0519	0.346	0.959	0.595	0.999	-0.645	-0.291	0.771	0.788	0.087	0.0532	1
102466988	Mir6931	microRNA 6931	11	-102999847	576	103	1	0.274	0.443	0.658	0.968	-0.544	1	0	-0.526	0.0182	0.599	0.985	0.797	0.999	1.56	3.84	0.000122	0.000146	1.22	0.231	1
102465562	Mir6932	microRNA 6932	11	107637721	577	108	1	-0.0507	-0.17	0.865	1	0.288	0	0	-0.0614	-0.35	0.951	0.727	0.974	0.999	0.709	2.56	0.0104	0.0114	3.02	1.55	-1
102465563	Mir6934	microRNA 6934	11	-119154075	579	119	1	-0.356	-0.734	0.463	0.831	0.437	0	0	0.772	0.335	0.44	0.738	0.672	0.999	2.3	6.17	6.74e-10	9.05e-10	2.31	0.239	1
102466769	Mir6938	microRNA 6938	12	-85245922	583	85.2	1	-0.22	-0.558	0.577	0.941	1.18	0	0	1.69	0.509	0.0914	0.611	0.254	0.999	0.348	0.922	0.357	0.376	1.18	0.841	1
102466989	Mir6940	microRNA 6940	12	112733321	142	0.04	2	-0.00383	-0.0269	0.979	1	0.37	0	0	0.428	0.0578	0.669	0.954	0.838	0.999	2.84	7.72	1.16e-14	1.73e-14	2.48	0.057	1
102466770	Mir6943	microRNA 6943	13	55453105	54	18.5	3	0.00676	0.0165	0.987	1	0.0837	0	0	0.175	0.091	0.861	0.927	0.95	0.999	1.26	3.21	0.00132	0.00151	1.5	0.517	1
102465569	Mir6944	microRNA 6944	13	-55477680	54	18.5	3	-0.0902	-0.645	0.519	0.886	-3.85	0	0	-4.52	-0.673	6.2e-06	0.501	5.72e-05	0.952	4.25	32.9	7.86e-237	3.55e-236	139	6.92	-1
102465570	Mir6945	microRNA 6945	13	-55507624	54	18.5	3	0.409	0.652	0.515	0.885	-0.632	0	0	-0.967	-0.336	0.333	0.737	0.587	0.999	1.29	2.94	0.00332	0.00376	1.01	0.255	1
102465571	Mir6946	microRNA 6946	14	20690634	586	20.7	1	-0.0328	-0.248	0.804	1	-1.72	1	0	-1.33	0.395	0.184	0.693	0.401	0.999	1.37	11.3	8.57e-30	1.58e-29	24.6	10.3	1
102466771	Mir6948	microRNA 6948	14	-54643048	136	54.6	2	0.00753	0.0627	0.95	1	-0.658	0	0	-1.1	-0.445	0.27	0.657	0.52	0.999	1.11	9.27	1.79e-20	2.95e-20	19.7	10.1	1
102466772	Mir6952	microRNA 6952	15	-76064827	37	25.3	3	0.315	0.865	0.387	0.774	0.454	0	0	-0.379	-0.833	0.705	0.405	0.857	0.923	1.26	3.68	0.00023	0.000273	2.41	0.863	1
102465575	Mir6953	microRNA 6953	15	76248190	37	25.3	3	0.00669	0.0241	0.981	1	-0.286	0	0	-0.868	-0.583	0.385	0.56	0.622	0.977	3.54	14.2	1.52e-45	3.2e-45	19.6	1.36	1
102465578	Mir6958	microRNA 6958	15	-89185464	55	89.2	3	0.321	0.504	0.614	0.959	-1.34	0	0	-1.44	-0.0904	0.151	0.928	0.352	0.999	3.83	11.3	1.88e-29	3.44e-29	6.93	0.21	-1
102465981	Mir6959	microRNA 6959	15	-89305657	55	89.2	3	-0.515	-0.873	0.383	0.774	0.378	0	0	0.63	0.253	0.528	0.8	0.75	0.999	2.15	5.13	2.9e-07	3.71e-07	1.41	0.0642	-1
102466774	Mir6962	microRNA 6962	15	101193868	89	101	2	-0.229	-0.388	0.698	0.978	0.574	1	0	0.457	-0.117	0.648	0.907	0.83	0.999	0.642	1.4	0.16	0.17	0.694	0.253	-1
102466775	Mir6963	microRNA 6963	15	-103350454	75	0.03	2	1.25	1.72	0.085	0.448	1.09	1	0	0.229	-0.86	0.819	0.39	0.936	0.906	-2.37	-3.62	0.000292	0.000343	0.0634	0.813	-1
102465584	Mir6968	microRNA 6968	17	26935471	46	9.03	3	-0.402	-1.03	0.302	0.707	0.215	0	0	1.03	0.818	0.301	0.413	0.547	0.923	1.25	3.3	0.000983	0.00113	1.69	0.483	-1
102466777	Mir6971	microRNA 6971	17	-34841808	56	34.8	3	0.177	0.928	0.353	0.751	0.717	0	0	-0.47	-1.19	0.638	0.235	0.826	0.822	2.28	12.3	9.28e-35	1.75e-34	16.9	2.7	1
102466778	Mir6976	microRNA 6976	17	-46553826	599	46.6	1	-0.229	-0.532	0.595	0.956	0.394	0	0	0.719	0.324	0.472	0.746	0.703	0.999	2	5.62	1.89e-08	2.48e-08	2.98	0.571	1
102465590	Mir6977	microRNA 6977	17	-56418845	145	0.09	2	-0.141	-0.106	0.916	1				-1.37		0.171		0.381		2.88	7.81	5.55e-15	8.44e-15	2.34	0	-1
102465593	Mir6982	microRNA 6982	18	60958072	50	60.9	3	-0.636	-0.508	0.612	0.959				-0.543		0.587		0.795		-0.285	-0.179	0.858	0.871	0.168	0	-1
102465595	Mir6985	microRNA 6985	19	-4263817	603	4.26	1	-0.393	-1.52	0.128	0.527	-2.22	1	0	-0.122	2.09	0.903	0.0363	0.962	0.441	2.64	9.5	2.01e-21	3.37e-21	8.69	1.23	-1
102466780	Mir6986	microRNA 6986	19	-4623897	604	4.62	1	0.721	1.55	0.121	0.52	1.92	1	0	1.28	-0.646	0.202	0.518	0.427	0.955	1.49	3.95	7.82e-05	9.44e-05	1.62	0.411	1
102465597	Mir6988	microRNA 6988	19	6051333	606	6.05	1	0.0606	0.655	0.513	0.885	0.851	1	0	0.811	-0.0399	0.417	0.968	0.647	0.999	0.574	6.28	3.42e-10	4.65e-10	29.7	23.1	1
102466213	Mir6990	microRNA 6990	19	-6914195	120	6.87	2	0.452	1.47	0.142	0.553	1.76	1	0	0.718	-1.05	0.473	0.295	0.703	0.906	0.593	1.86	0.0623	0.0675	2.03	1.26	1
102465601	Mir6994	microRNA 6994	19	11923727	609	11.9	1	-0.442	-1.42	0.156	0.556	-1.67	1	0	-1.11	0.553	0.266	0.58	0.517	0.996	1.11	3.58	0.000342	0.000399	2.57	0.9	-1
102465602	Mir6996	microRNA 6996	2	-26470058	28	8.82	3	0.0365	0.159	0.874	1	-0.664	1	0	-0.158	0.505	0.874	0.613	0.953	0.999	-1.52	-6.09	1.15e-09	1.53e-09	1.24	3.96	1
723902	Mir7-1	microRNA 7-1	13	-58392778	129	58.4	2	0.000344	0.00708	0.994	1	-0.331	0	0	0.723	1.05	0.469	0.292	0.703	0.906	2.66	54.3	0	0	522	96.6	1
723884	Mir7-2	microRNA 7-2	7	78888276	613	78.9	1	-0.762	-1.38	0.169	0.582	-2.29	1	0	-1.86	0.435	0.0631	0.663	0.189	0.999	3.34	9.59	8.63e-22	1.46e-21	4.52	0.23	-1
735285	Mir700	microRNA 700	4	-135416554	614	135	1	-0.155	-1.72	0.0853	0.448	-1.49	0	0	1.01	2.5	0.315	0.0125	0.565	0.28	4.41	46.5	0	0	298	15	-1
102466783	Mir7000	microRNA 7000	2	-92387383	90	0.1	2	0.0327	0.0326	0.974	1				-0.183		0.855		0.947		3.84	11.1	7.34e-29	1.33e-28	4.75	0	-1
102466784	Mir7004	microRNA 7004	2	-168640695	617	169	1	0.115	0.195	0.845	1	-0.779	0	0	-0.888	-0.109	0.375	0.913	0.616	0.999	4.47	13.5	2.21e-41	4.51e-41	11.6	0.237	-1
102465608	Mir7006	microRNA 7006	2	-181587899	618	182	1	-0.138	-0.509	0.61	0.959	0.508	0	0	0.756	0.248	0.45	0.804	0.681	0.999	1.59	5.73	1.01e-08	1.34e-08	4.46	1.09	-1
102465610	Mir7008	microRNA 7008	3	31038965	620	31	1	0.255	0.49	0.624	0.963	2.25	1	0	1.82	-0.427	0.0686	0.669	0.201	0.999	3.2	9.32	1.16e-20	1.91e-20	4.88	0.22	1
102466991	Mir7010	microRNA 7010	3	-82106246	623	82.1	1	-0.221	-0.394	0.694	0.978	-0.259	0	0	0.384	0.643	0.701	0.52	0.856	0.955	0.0493	0.0935	0.926	0.931	0.448	0.298	1
102465613	Mir7013	microRNA 7013	3	95004167	625	95	1	-0.418	-0.87	0.384	0.774	-1.91	1	0	-1.32	0.59	0.187	0.555	0.401	0.977	1.47	3.77	0.000161	0.000193	1.76	0.505	-1
102465614	Mir7015	microRNA 7015	4	-120973258	627	121	1	0.111	1.74	0.081	0.448	1.94	0	0	1.98	0.0353	0.048	0.972	0.161	0.999	0.658	10.9	9.28e-28	1.67e-27	85.6	63.2	1
102466788	Mir7019	microRNA 7019	4	-138316131	132	0.08	2	0.172	0.676	0.499	0.865	0.476	1	0	0.0738	-0.402	0.941	0.687	0.974	0.999	3.23	12.5	6.14e-36	1.18e-35	13.8	1.31	1
735283	Mir702	microRNA 702	5	136991432	629	137	1	0.00069	0.00339	0.997	1	-0.593	1	0	-0.445	0.148	0.656	0.883	0.831	0.999	4.17	25.7	3.53e-146	1.17e-145	66.4	3.73	1
102465625	Mir7032	microRNA 7032	5	123996851	640	124	1	0.189	0.775	0.438	0.809	0.97	0	0	-0.773	-1.74	0.44	0.0814	0.672	0.605	-0.145	-0.576	0.565	0.588	2.17	2.36	1
102465627	Mir7036	microRNA 7036	5	-137296623	148	0	2	0.917	1.37	0.171	0.582	0.224	0	0	-0.0193	-0.244	0.985	0.808	0.991	0.999	1.41	3.42	0.000628	0.000725	1.07	0.237	1
735289	Mir704	microRNA 704	6	-47803575	648	47.8	1	0.23	1.01	0.313	0.719	1.08	0	0	1.71	0.627	0.0874	0.531	0.248	0.968	-1.96	-7.64	2.12e-14	3.14e-14	1.13	5.14	-1
102466793	Mir7043	microRNA 7043	6	-116645977	652	117	1	-0.0765	-0.466	0.642	0.963	-0.453	0	0	0.827	1.28	0.408	0.2	0.64	0.755	-1.33	-7.36	1.84e-13	2.68e-13	2.7	8.05	1
102465632	Mir7044	microRNA 7044	6	118085191	653	118	1	0.0844	0.0724	0.942	1				0.222		0.824		0.938		4.73	13.8	4.07e-43	8.42e-43	9.17	0	1
102465633	Mir7046	microRNA 7046	7	-24970009	150	25	2	-0.00382	-0.0397	0.968	1	-1.56	1	0	-0.594	0.964	0.552	0.335	0.764	0.906	3.31	39.3	0	0	207	22.4	1
102465634	Mir7047	microRNA 7047	7	-24987603	150	25	2	0.123	0.106	0.916	1	NaN			2.57	NaN	0.0102	NaN	0.0468	NaN	7.03	21.6	2.32e-103	6.79e-103	45.2	0	1
102466794	Mir7048	microRNA 7048	7	-25217667	134	25.2	2	-0.0792	-0.275	0.783	1	0.202	0	0	-0.668	-0.871	0.504	0.384	0.732	0.906	0.267	1.03	0.302	0.319	2.53	1.95	1
102465637	Mir7052	microRNA 7052	7	44470346	151	0.03	2	0.17	0.964	0.335	0.734	0.342	0	0	-1.53	-1.87	0.125	0.0609	0.308	0.508	2.46	16.9	5.76e-64	1.38e-63	30.1	5.05	1
102465639	Mir7056	microRNA 7056	7	-47083165	658	47.1	1	-1.41	-1.16	0.245	0.662				-1.7		0.0889		0.25		0.375	0.422	0.673	0.695	0.339	0	-1
102465641	Mir7059	microRNA 7059	7	-126579473	661	127	1	-0.409	-1.32	0.188	0.603	-0.576	0	0	1.02	1.6	0.307	0.11	0.553	0.616	1.33	4.25	2.1e-05	2.59e-05	2.91	0.948	-1
102466798	Mir7063	microRNA 7063	7	141620700	665	142	1	-0.358	-1.47	0.142	0.553	-0.89	0	0	0.301	1.19	0.763	0.234	0.895	0.822	1.05	4.36	1.31e-05	1.62e-05	4.66	1.87	-1
102465646	Mir7066	microRNA 7066	8	-70102523	667	70.1	1	-0.166	-0.122	0.903	1				-0.924		0.356		0.606		1.42	2.63	0.0086	0.00954	0.737	0	-1
102465984	Mir7067	microRNA 7067	8	-70895507	39	23.6	3	0.189	0.474	0.636	0.963	-0.185	0	0	-0.546	-0.361	0.585	0.718	0.795	0.999	1.23	3.74	0.000187	0.000223	2.47	0.748	-1
102465647	Mir7068	microRNA 7068	8	-72470015	668	72.5	1	0.0181	0.209	0.835	1	-0.509	0	0	-1.42	-0.911	0.156	0.362	0.357	0.906	1.31	16.5	2.06e-61	4.85e-61	54.8	26.1	1
102465648	Mir7070	microRNA 7070	8	85062085	152	85	2	0.491	1.3	0.195	0.608	1.67	1	0	0.189	-1.48	0.85	0.138	0.944	0.634	0.536	1.61	0.108	0.116	1.74	1.03	1
102465649	Mir7071	microRNA 7071	8	88138205	670	88.1	1	-0.0963	-0.229	0.819	1	-0.463	0	0	0.241	0.704	0.809	0.481	0.936	0.937	1.06	2.61	0.009	0.00996	1.03	0.324	-1
102465652	Mir7075	microRNA 7075	8	-107096024	673	107	1	0.36	1.77	0.0768	0.437	1.08	1	0	0.208	-0.874	0.835	0.382	0.939	0.906	2.92	15.9	3.22e-57	7.36e-57	24.2	3.02	1
102465654	Mir7079	microRNA 7079	8	123104974	154	123	2	-0.482	-1.08	0.282	0.699	-1.44	1	0	-0.401	1.04	0.689	0.297	0.849	0.906	2.02	5.06	4.27e-07	5.43e-07	1.87	0.309	-1
735284	Mir708	microRNA 708	7	96249423	131	96.3	2	-0.358	-1.6	0.11	0.502	-6.86	1	1	-4.37	2.49	1.24e-05	0.0129	0.00011	0.28	6.7	40	0	0	471	3.41	-1
102465655	Mir7080	microRNA 7080	8	123130105	154	123	2	-0.573	-0.468	0.64	0.963	NaN			-1.98	NaN	0.0479	NaN	0.161	NaN	1.36	2.6	0.00935	0.0103	0.699	0	-1
102465662	Mir7092	microRNA 7092	X	74317361	155	0.02	2	0.391	1.28	0.2	0.608	1.09	1	0	0.855	-0.238	0.393	0.812	0.63	0.999	1.26	3.91	9.09e-05	0.000109	2.56	0.909	1
102466805	Mir7093	microRNA 7093	X	134757630	683	135	1	0.361	1.04	0.297	0.707	0.797	1	0	0.0565	-0.74	0.955	0.459	0.974	0.937	1.61	5.56	2.73e-08	3.57e-08	3.97	1.15	1
102466808	Mir7117	microRNA 7117	15	27571493	687	27.6	1	0.301	0.53	0.596	0.956	-0.592	0	0	-0.643	-0.0507	0.52	0.96	0.743	0.999	2.94	7.95	1.85e-15	2.84e-15	2.58	0.0518	-1
102465699	Mir7213	microRNA 7213	15	-79998969	695	80	1	0.616	1.41	0.157	0.556	2.34	1	0	1.53	-0.814	0.126	0.416	0.308	0.923	-0.398	-0.873	0.383	0.402	0.584	0.709	1
102465703	Mir7220	microRNA 7220	18	60953872	50	60.9	3	-0.0605	-0.0399	0.968	1				-1.1		0.271		0.52		3.08	8.62	6.75e-18	1.06e-17	2.89	0	-1
102465706	Mir7224	microRNA 7224	2	67675456	128	67.7	2	-0.0704	-0.915	0.36	0.751	-0.952	0	0	0.431	1.38	0.666	0.166	0.837	0.726	1.32	18	8.14e-73	2.07e-72	77.3	36	1
102466820	Mir7226	microRNA 7226	4	-118210504	700	118	1	0.0645	0.431	0.667	0.972	0.785	0	0	0.919	0.134	0.358	0.894	0.608	0.999	-1.54	-9.37	7.18e-21	1.19e-20	3.1	10.9	-1
102466822	Mir7235	microRNA 7235	11	-97146363	159	0.04	2	-0.152	-0.57	0.568	0.931	0.835	0	0	1.44	0.601	0.151	0.548	0.352	0.976	4	15.3	8.98e-53	1.98e-52	23.3	1.16	1
102465713	Mir7236	microRNA 7236	11	-121387144	706	121	1	-0.331	-1.5	0.133	0.537	-2.24	1	0	-1.66	0.581	0.0974	0.561	0.265	0.977	-1.06	-4.5	6.75e-06	8.43e-06	1.81	3.96	1
102466915	Mir7237	microRNA 7237	8	121978023	707	122	1	0.476	1.42	0.156	0.556	0.32	1	0	0.153	-0.167	0.878	0.867	0.953	0.999	1.5	4.42	1e-05	1.24e-05	2.76	0.738	1
102466823	Mir7240	microRNA 7240	8	70798134	39	23.6	3	-0.206	-1.68	0.0927	0.448	-2.12	1	0	-1.58	0.54	0.115	0.589	0.294	0.996	-1.62	-11.6	6.43e-31	1.2e-30	5.35	18.3	1
102466241	Mir7243	microRNA 7243	9	-102304923	709	102	1	0.0544	0.0542	0.957	1				0.27		0.787		0.917		2.86	7.73	1.04e-14	1.56e-14	2.17	0	1
791070	Mir744	microRNA 744	11	-65734732	710	65.7	1	-0.0338	-0.727	0.467	0.831	0.099	0	0	1.55	1.45	0.121	0.146	0.302	0.663	1.1	26.6	1.36e-155	4.65e-155	3250	1690	-1
791071	Mir758	microRNA 758	12	109712809	1	98.5	59	0.187	0.4	0.689	0.978	-1.2	1	0	-0.958	0.244	0.338	0.807	0.59	0.999	8.81	27.2	2.5e-162	8.71e-162	255	0.277	-1
791077	Mir760	microRNA 760	3	-122293584	713	122	1	-1.01	-1.73	0.0834	0.448	0.0639	0	0	0.468	0.404	0.64	0.686	0.827	0.999	6.08	18.6	2.73e-77	7.13e-77	30.9	0.117	-1
791081	Mir764	microRNA 764	X	147002258	11	147	5	-0.218	-0.168	0.866	1	NaN			-2.16	NaN	0.0309	NaN	0.114	NaN	5.99	15.7	1.34e-55	3.03e-55	20.3	0.0304	-1
102466237	Mir7666	microRNA 7666	8	-40307874	730	40.3	1	0.00317	0.00805	0.994	1	0.0547	0	0	-1.26	-1.32	0.206	0.187	0.431	0.746	2.78	8.35	6.62e-17	1.03e-16	5.66	0.55	-1
102465770	Mir7668	microRNA 7668	7	29906508	91	29.8	2	0.389	0.942	0.346	0.745	0.691	1	0	0.0221	-0.669	0.982	0.504	0.991	0.953	2.41	7.21	5.44e-13	7.85e-13	4.49	0.653	1
102466844	Mir7674	microRNA 7674	2	32050945	736	32	1	0.419	0.737	0.461	0.831	0.15	1	0	0.11	-0.0394	0.912	0.969	0.966	0.999	1.53	3.68	0.000233	0.000276	1.22	0.203	1
723883	Mir7b	microRNA 7b	17	56242987	145	0.09	2	0.901	1.34	0.18	0.595	0.338	1	0	0.203	-0.134	0.839	0.893	0.94	0.999	7.21	22.2	5.45e-109	1.62e-108	66.7	0.124	1
791074	Mir802	microRNA 802	16	93369719	747	93.4	1	0.0511	0.274	0.784	1	1.78	0	0	-0.805	-2.58	0.421	0.00982	0.649	0.238	-12.2	-61.8	0	0	1.44	9600	-1
102465893	Mir8103	microRNA 8103	11	97063767	159	0.04	2	-0.0909	-0.297	0.766	1	-4.7	1	0	-4.65	0.0477	3.24e-06	0.962	3.18e-05	0.999	4.19	13.8	3.29e-43	6.83e-43	19.1	0.641	-1
102466886	Mir8111	microRNA 8111	8	84005627	25	28	3	0.19	1.53	0.126	0.524	2.13	1	0	0.582	-1.55	0.56	0.122	0.77	0.616	0.568	4.57	4.98e-06	6.25e-06	16.4	11.7	1
102465900	Mir8112	microRNA 8112	6	71271670	761	71.3	1	-0.0839	-0.514	0.607	0.958	-3.85	0	0	-4.02	-0.176	5.73e-05	0.86	0.000427	0.999	3.99	27.7	1.7e-168	6.14e-168	91.1	5.44	-1
100124456	Mir872	microRNA 872	4	94665156	766	94.7	1	0.05	1.45	0.148	0.556	-0.823	0	0	-1.84	-1.01	0.0661	0.31	0.196	0.906	1.11	31.4	3.14e-216	1.33e-215	2520	1370	1
100124491	Mir874	microRNA 874	13	-58023124	767	58	1	0.133	1.96	0.0503	0.375	3.37	0	0	3.48	0.109	0.000495	0.913	0.00314	0.999	2.28	35.8	4.59e-280	2.44e-279	949	222	1
100124459	Mir877	microRNA 877	17	-35960729	80	0.02	2	0.159	2.29	0.0219	0.227	2.72	1	0	0.741	-1.98	0.459	0.0477	0.689	0.444	2.39	34.2	3.25e-256	1.54e-255	160	33.7	1
100124492	Mir879	microRNA 879	5	9375703	768	9.38	1	-0.135	-1.15	0.249	0.665	-1.81	0	0	0.218	2.03	0.827	0.0421	0.938	0.444	5.95	48.2	0	0	802	12.8	-1
387133	Mir9-1	microRNA 9-1	3	88215597	107	88.2	2	0.139	0.117	0.907	1	NaN			-0.904	NaN	0.366	NaN	0.615	NaN	6.18	18.5	2.24e-76	5.74e-76	30.3	0.0594	-1
723968	Mir9-3	microRNA 9-3	7	79505263	770	79.5	1	0.0427	0.0405	0.968	1				-0.0969		0.923		0.966		6.82	20.8	2.71e-96	7.66e-96	39.3	0	1
723942	Mir92-2	microRNA 92-2	X	-52741837	9	52.7	6	-0.0175	-0.272	0.785	1	-0.242	0	0	-1.73	-1.48	0.0844	0.138	0.243	0.634	-2.57	-45.1	0	0	301	2060	1
100124470	Mir92b	microRNA 92b	3	-89227115	771	89.2	1	-0.21	-2.87	0.00413	0.094	-7.67	1	0	-5.81	1.87	6.37e-09	0.062	1.07e-07	0.508	7.83	156	0	0	34700	177	-1
723885	Mir93	microRNA 93	5	-138165522	23	138	3	-0.00426	-0.156	0.876	1	-3.28	0	1	-5.32	-2.04	1.02e-07	0.0415	1.38e-06	0.444	-1.82	-69.1	0	0	1480	6020	1
723886	Mir96	microRNA 96	6	-30169445	33	30.2	3	-0.492	-3.81	0.000139	0.0166	-5.75	1	0	-1.83	3.93	0.0679	8.6e-05	0.201	0.0188	-0.247	-1.73	0.0843	0.0907	26.6	39.4	1
723947	Mir98	microRNA 98	X	151913213	162	152	2	-0.0199	-0.393	0.694	0.978	-2.79	0	0	-4.16	-1.36	3.23e-05	0.173	0.000257	0.729	0.0968	2.15	0.0318	0.0348	2260	2430	-1
387229	Mir99a	microRNA 99a	16	77598935	27	77.6	3	-0.0265	-0.62	0.535	0.898	-2.75	1	0	-0.369	2.38	0.712	0.0173	0.858	0.302	1.25	20.4	4.3e-92	1.17e-91	6080	3090	-1
387230	Mir99b	microRNA 99b	17	17830187	26	17.8	3	-0.194	-3.06	0.00219	0.0698	-7.97	1	1	-4.94	3.03	7.64e-07	0.00246	8.98e-06	0.124	3.27	27.7	1.17e-168	4.27e-168	66300	8130	-1
387244	Mirlet7a-1	microRNA let7a-1	13	-48538178	59	48.5	3	-0.0955	-1.51	0.13	0.533	-1.86	0	0	0.993	2.85	0.321	0.00432	0.571	0.126	-2.35	-42.4	0	0	68.5	402	1
723965	Mirlet7a-2	microRNA let7a-2	9	41536715	22	41.6	3	-0.155	-0.819	0.413	0.789	-0.596	0	0	-1.24	-0.647	0.214	0.518	0.442	0.955	-1.09	-7.7	1.41e-14	2.1e-14	73.4	152	1
102800312	Lincppara	long intergenic noncoding RNA near Ppara	15	85703772	60	85.7	3	-0.184	-0.971	0.331	0.73	-1.27	1	0	-0.384	0.89	0.701	0.374	0.856	0.906	0.263	1.32	0.187	0.198	5.55	3.75	1
387246	Mirlet7c-1	microRNA let7c-1	16	77599656	27	77.6	3	0.0198	0.187	0.852	1	3.7	1	0	2.76	-0.949	0.00585	0.343	0.0288	0.906	-0.687	-7.77	7.78e-15	1.17e-14	126	220	1
387247	Mirlet7d	microRNA let7d	13	-48536011	59	48.5	3	0.0163	0.375	0.708	0.981	-1.25	1	0	-0.666	0.585	0.505	0.559	0.732	0.977	0.856	23.8	2.83e-125	9.01e-125	20500	12900	-1
387248	Mirlet7e	microRNA let7e	17	17830351	26	17.8	3	-0.186	-3.26	0.00112	0.0564	-8.31	1	0	-6.41	1.9	1.47e-10	0.0572	3.64e-09	0.5	2.44	46.6	0	0	8870	1830	-1
387252	Mirlet7f-1	microRNA let7f-1	13	-48537828	59	48.5	3	0.0747	1.69	0.0918	0.448	2.08	0	0	-1.09	-3.17	0.277	0.00154	0.526	0.096	-0.544	-16	2.5e-57	5.74e-57	384	656	1
387253	Mirlet7f-2	microRNA let7f-2	X	151912345	162	152	2	-0.0106	-0.211	0.833	1	-0.269	0	0	-0.754	-0.485	0.451	0.627	0.681	0.999	-1.84	-37.6	0	0	3440	14400	1
387249	Mirlet7g	microRNA let7g	9	106178839	70	106	2	-0.00569	-0.127	0.899	1	-1.21	0	0	-1.93	-0.714	0.054	0.475	0.173	0.937	0.469	9.66	4.48e-22	7.59e-22	53100	44300	-1
387251	Mirlet7i	microRNA let7i	10	-122985639	772	123	1	-0.0613	-1.42	0.156	0.556	-4.31	0	0	-5.92	-1.61	3.15e-09	0.107	5.48e-08	0.605	1.52	36	4.73e-284	2.54e-283	29200	11600	-1
102465198	Mir7j	microRNA 7j	3	140028248	773	140	1	0.345	0.951	0.342	0.742	0.176	0	0	-0.181	-0.357	0.856	0.721	0.947	0.999	1.5	4.8	1.56e-06	1.98e-06	3.25	0.987	1
102465309	Mir7k	microRNA 7k	5	-147283188	774	147	1	0.373	1.3	0.195	0.608	1.47	0	0	1.48	0.00138	0.14	0.999	0.334	0.999	-0.182	-0.686	0.493	0.515	1.97	2.29	1
75957	Mir17hg	Mir17 host gene (non-protein coding)	14	115044389	6	115	7	0.161	0.226	0.821	1					-0.0991		0.921		0.999	-4.69	-3.06	0.00224	0.00254	0	1.23	1
100526502	Mir3095	microRNA 3095	4	-58441011	304	58.4	1	-0.486	-0.722	0.47	0.831	-0.41	1	0	-0.319	0.0906	0.75	0.928	0.888	0.999	1.2	1.99	0.0469	0.0512	0.615	0	-1
723853	Mir365-2	microRNA 365-2	11	79726399	88	79.7	2	0.117	0.394	0.693	0.978	1.37	0	0	-0.372	-1.74	0.71	0.0821	0.858	0.605	-4.21	-14.4	8.78e-47	1.9e-46	0.486	11.6	1
723918	Mir547	microRNA 547	X	-67988373	40	68	3	0.185	1.7	0.0891	0.448	2.78	0	0	3.69	0.906	0.000226	0.365	0.00156	0.906	-0.647	-5.28	1.26e-07	1.62e-07	12	21.9	-1
751557	Mir615	microRNA 615	15	103014909	93	103	2	-0.461	-2.04	0.041	0.355	-2.75	1	0	-2.58	0.177	0.00998	0.86	0.0464	0.999	1.36	6.14	8.45e-10	1.13e-09	8.38	2.97	-1
102465543	Mir6901	microRNA 6901	1	93274548	51	93.3	3	0.0292	0.118	0.906	1	-0.218	0	0	-1.32	-1.1	0.188	0.272	0.401	0.893	0.779	3.53	0.00041	0.000474	4.54	2.33	-1
102465556	Mir6922	microRNA 6922	11	-60202261	139	60.2	2	0.567	1.88	0.0607	0.408	2.05	1	0	0.42	-1.63	0.675	0.104	0.841	0.605	-2	-6.83	8.61e-12	1.21e-11	0.809	3.83	-1
102465621	Mir7027	microRNA 7027	5	114404467	636	114	1	0.99	1.6	0.109	0.499	0.913	1	0	0.648	-0.265	0.517	0.791	0.74	0.999	1.77	4.56	5.11e-06	6.4e-06	1.5	0.241	1
102465631	Mir7042	microRNA 7042	6	113707207	651	114	1	-0.423	-1.17	0.24	0.657	-0.83	0	0	0.0582	0.888	0.954	0.374	0.974	0.906	1.18	3.19	0.00144	0.00165	1.65	0.539	-1
102465650	Mir7073	microRNA 7073	8	-95753150	671	95.8	1	-0.739	-1.43	0.152	0.556	-0.479	0	0	0.443	0.923	0.658	0.356	0.831	0.906	1.61	4.04	5.24e-05	6.37e-05	1.25	0.197	-1
723967	Mir9-2	microRNA 9-2	13	83738813	769	83.7	1	0.182	0.255	0.799	1	-0.598	1	0	-0.594	0.0041	0.553	0.997	0.764	0.999	2.92	7.88	3.23e-15	4.94e-15	2.43	0	-1
100316700	Mir1949	microRNA 1949	18	35554566	237	35.6	1	-0.16	-0.519	0.604	0.958	-0.573	0	0	1.15	1.73	0.249	0.0844	0.492	0.605	-0.364	-1.13	0.258	0.272	1.19	1.57	1
102465581	Mir6964	microRNA 6964	16	-97877232	596	97.9	1	-0.0761	-0.49	0.624	0.963	-0.928	0	0	-1.71	-0.782	0.0874	0.434	0.248	0.937	-1.81	-12.4	2.65e-35	5.05e-35	3.71	15.9	-1
102465603	Mir6997	microRNA 6997	2	29995949	43	10	3	-0.694	-1.15	0.251	0.665	-0.154	0	0	0.223	0.377	0.823	0.706	0.938	0.999	2.53	6.8	1.03e-11	1.44e-11	2.32	0.147	-1
100316694	Mir1941	microRNA 1941	15	101369351	89	101	2	-0.541	-0.649	0.516	0.885	-0.996	1	0	-0.954	0.0421	0.34	0.966	0.592	0.999	0.212	0.3	0.764	0.783	0.346	0.0864	-1
387197	Mir201	microRNA 201	X	-67988095	40	68	3	0.0739	0.687	0.492	0.858	1.79	0	0	3.03	1.24	0.00247	0.216	0.0132	0.799	-0.875	-7.2	5.88e-13	8.47e-13	10	21.5	-1
102465576	Mir6954	microRNA 6954	15	76433213	592	76.4	1	0.111	0.414	0.679	0.978	1.32	1	0	0.326	-0.993	0.744	0.321	0.884	0.906	1.7	6.82	9.26e-12	1.3e-11	6.89	1.56	1
102466210	Mir6955	microRNA 6955	15	78891839	143	79	2	0.624	1.06	0.29	0.704	2.3	1	0	1.91	-0.384	0.0557	0.701	0.177	0.999	1	2.58	0.00981	0.0108	1.3	0.476	1
102465638	Mir7055	microRNA 7055	7	45173302	15	0.04	4	0.234	0.194	0.846	1				0.944		0.345		0.595		3.09	8.38	5.25e-17	8.23e-17	2.65	0	1
100124478	Mir871	microRNA 871	X	-66810427	2	66.8	15	0.216	0.639	0.523	0.887	1.38	1	0	0.146	-1.23	0.884	0.218	0.953	0.801	-7.87	-20.4	3.28e-92	9e-92	0.595	94.9	-1
102466776	Mir6966	microRNA 6966	17	25780807	105	0.03	2	-0.287	-0.406	0.685	0.978	-0.154	1	0	-0.0399	0.114	0.968	0.909	0.983	0.999	1.51	3.64	0.000271	0.000319	0.982	0.109	1
102465894	Mir8105	microRNA 8105	10	128458679	53	42.9	3	-0.115	-0.451	0.652	0.968	0.098	0	0	0.455	0.357	0.649	0.721	0.83	0.999	2.03	7.37	1.77e-13	2.59e-13	5.9	1.07	-1
100124458	Mir876	microRNA 876	4	-36645372	58	12.2	3																		0	0	0
387195	Mir19b-2	microRNA 19b-2	X	-52741982	9	52.7	6	0.261	0.82	0.412	0.789	1.24	1	0	0.489	-0.749	0.625	0.454	0.819	0.937	-4.34	-13.5	1.04e-41	2.15e-41	0.349	10.5	-1
102465212	Mir21c	microRNA 21c	8	-128278147	82	0.04	2	0.755	1.97	0.0485	0.374	1.97	1	0	0.00846	-1.96	0.993	0.0498	0.994	0.444	-4.99	-13.1	4.55e-39	9.17e-39	0.349	12.6	-1
100042498	Mir22hg	Mir22 host gene (non-protein coding)	11	75461538	44	75.5	3	0.463	2.1	0.0357	0.341	3.21	1	0	0.878	-2.33	0.38	0.0197	0.616	0.324	-2.3	-10.1	8.9e-24	1.55e-23	1.34	8.67	-1
100526547	Mir3073a	microRNA 3073a	12	112109237	42	37.4	3	-0.145	-0.329	0.742	1	-0.564	1	0	-0.0995	0.464	0.921	0.643	0.966	0.999	-5.91	-18.4	1.7e-75	4.34e-75	0.203	22.6	-1
723873	Mir470	microRNA 470	X	-66813950	2	66.8	15	0.427	0.992	0.321	0.721	1.13	1	0	0.528	-0.599	0.598	0.549	0.797	0.976	-7.85	-20.5	1.6e-93	4.44e-93	0.0895	32.3	-1
100628611	Mir5107	microRNA 5107	18	60812075	50	60.9	3	0.1	0.227	0.821	1	-1.46	0	0	0.157	1.62	0.875	0.105	0.953	0.605	-4.73	-13.3	2.4e-40	4.87e-40	0.0294	4.72	1
102465577	Mir6956	microRNA 6956	15	79002222	143	79	2	-0.256	-1.78	0.0748	0.431	-3.18	1	0	-2.2	0.983	0.0281	0.326	0.108	0.906	0.672	4.76	1.9e-06	2.39e-06	11.2	6.98	-1
102465587	Mir6972	microRNA 6972	17	-34857568	56	34.8	3	0.724	1.19	0.234	0.653	1.99	1	0	0.149	-1.84	0.882	0.0651	0.953	0.508	-7.84	-25.1	1.89e-139	6.18e-139	0.0299	50.1	-1
102465591	Mir6978	microRNA 6978	17	-57217171	600	57.2	1	0.0799	0.0763	0.939	1					-0.709		0.478		0.937	-7.04	-22.2	1.61e-109	4.82e-109	0	25	-1
102465658	Mir7085	microRNA 7085	9	44400422	677	44.4	1	0.0206	0.0749	0.94	1	-0.0174	0	0	0.149	0.166	0.882	0.868	0.953	0.999	-2.73	-8.71	2.93e-18	4.69e-18	0.487	4.52	1
100124460	Mir881	microRNA 881	X	-66801943	2	66.8	15	0.982	2.37	0.0178	0.21	1.2	1	0	0.66	-0.542	0.509	0.588	0.734	0.996	-7.44	-19.6	2.43e-85	6.44e-85	0.0601	22.9	-1
102465897	Mir1668	microRNA 1668	8	-83723877	203	83.7	1	-0.307	-0.918	0.359	0.751	-0.984	1	0	-0.507	0.476	0.612	0.634	0.807	0.999	-2.48	-6.64	3.12e-11	4.33e-11	0.432	2.67	1
100628604	Mir5135	microRNA 5135	12	-76533133	425	76.5	1	-0.186	-0.432	0.666	0.972	-1.09	0	0	0.42	1.51	0.674	0.13	0.841	0.626	-3.47	-8.83	1.08e-18	1.73e-18	0.219	3	1
102465310	Mir6539	microRNA 6539	14	-67859635	522	67.9	1	0.535	1.38	0.169	0.582	0.726	0	0	1.26	0.538	0.206	0.59	0.431	0.996	-3.96	-10.5	7.71e-26	1.36e-25	0.197	4.52	1
100049545	Mir741	microRNA 741	X	-66796804	2	66.8	15	-0.162	-0.378	0.706	0.98	-0.416	1	0	-0.0942	0.322	0.925	0.747	0.966	0.999	-5.65	-10.9	1.53e-27	2.73e-27	0.0452	3.75	-1
100124496	Mir743b	microRNA 743b	X	-66777255	2	66.8	15	0.641	1.33	0.183	0.595	0.997	1	0	0.229	-0.768	0.819	0.442	0.936	0.937	-6	-14.3	4.42e-46	9.38e-46	0	6.11	-1
723887	Mir463	microRNA 463	X	-66799222	2	66.8	15	0.36	0.625	0.532	0.896	0.645	1	0	0.0554	-0.59	0.956	0.555	0.974	0.977	-4.25	-6.29	3.18e-10	4.33e-10	0.0148	1.71	-1
723888	Mir465	microRNA 465	X	-66839051	2	66.8	15	-0.481	-0.57	0.569	0.931					1.49		0.136		0.634	-3.02	-3.67	0.000245	0.000289	0	0.956	1
723939	Mir471	microRNA 471	X	-66792594	2	66.8	15	0.00136	0	1	1					0.695		0.487		0.937	-4.12	-6.2	5.77e-10	7.77e-10	0	1.64	-1
100049546	Mir743	microRNA 743	X	-66776756	2	66.8	15	0.429	0.413	0.68	0.978					-1.64		0.101		0.605	-4.39	-6.9	5.13e-12	7.25e-12	0	1.77	-1
100124479	Mir878	microRNA 878	X	-66801507	2	66.8	15	-0.0918	-0.248	0.804	1	-0.485	1	0	-0.0261	0.459	0.979	0.646	0.99	0.999	-4.67	-8.55	1.2e-17	1.88e-17	0.0158	2.38	-1
100124480	Mir880	microRNA 880	X	-66800529	2	66.8	15	-0.153	-0.224	0.823	1					0.44		0.66		0.999	-3.59	-3.77	0.00016	0.000192	0	1.06	-1
100124462	Mir883a	microRNA 883a	X	-66780757	2	66.8	15	0.0824	0	1	1					-0.494		0.622		0.999	-4.66	-6.81	9.59e-12	1.34e-11	0	1.99	-1
102465604	Mir6999	microRNA 6999	2	-91944869	612	91.9	1	0.0703	0.0622	0.95	1				0.145		0.884		0.953		4.43	12.8	9.83e-38	1.94e-37	7.17	0	1
102465624	Mir7031	microRNA 7031	5	-121819208	639	122	1	-0.646	-1.14	0.255	0.665	0.783	1	0	0.649	-0.134	0.516	0.894	0.74	0.999	2.62	7.36	1.88e-13	2.74e-13	2.89	0.207	1
102465626	Mir7035	microRNA 7035	5	136105521	643	136	1	-0.0672	-0.147	0.884	1	2.8	0	0	2.88	0.0741	0.00403	0.941	0.0208	0.999	3.1	9.39	6.03e-21	1.01e-20	6.53	0.412	1
102465766	Mir7661	microRNA 7661	6	108489742	726	108	1	0.335	1.03	0.303	0.707	1.15	1	0	0.885	-0.266	0.376	0.79	0.616	0.999	-0.0549	-0.16	0.873	0.884	1.28	1.29	1
100316710	Mir1963	microRNA 1963	7	-29083635	251	29.1	1	0.104	0.0885	0.929	1				0.0571		0.954		0.974		3.09	8.66	4.85e-18	7.7e-18	2.85	0	-1
102465779	Mir7677	microRNA 7677	17	27091244	46	9.03	3	0.261	0.251	0.801	1	1.27	1	0	1.26	-0.00529	0.207	0.996	0.431	0.999	2.63	7.1	1.22e-12	1.76e-12	1.97	0	1
102466817	Mir7211	microRNA 7211	10	-94586136	693	94.6	1	-0.243	-0.191	0.848	1				-1.9		0.0572		0.18		2.89	7.59	3.15e-14	4.65e-14	2.27	0	-1
102466849	Mir7687	microRNA 7687	8	120538695	746	121	1	0.768	1.87	0.0618	0.408	2.04	1	0	0.52	-1.52	0.603	0.128	0.799	0.626	0.085	0.202	0.84	0.854	0.819	0.708	1
100316737	Mir664	microRNA 664	1	185242974	36	185	3	0.294	0.0722	0.942	1	NaN			0.24	NaN	0.81	NaN	0.936	NaN	-0.759	-0.32	0.749	0.77	0.0133	0	1
102465615	Mir7016	microRNA 7016	4	-129684499	146	130	2	0.954	1.13	0.26	0.665	2.05	1	0	1.99	-0.0586	0.0466	0.953	0.159	0.999	-0.0152	-0.0147	0.988	0.988	0.259	0.0533	1
102466840	Mir7655	microRNA 7655	2	18057845	723	18.1	1	-0.665	-1.79	0.0742	0.431	-1.9	0	0	0.519	2.42	0.604	0.0154	0.799	0.295	1.1	2.8	0.00515	0.00579	1.27	0.368	-1
102465567	Mir6941	microRNA 6941	12	-112920482	585	113	1	0.235	0.199	0.842	1				0.546		0.585		0.795		0.452	0.368	0.713	0.735	0.301	0	1
102465980	Mir6937	microRNA 6937	12	28679324	582	28.7	1	-0.138	-0.362	0.717	0.99	-0.772	1	0	-0.0684	0.704	0.945	0.481	0.974	0.937	-0.0383	-0.108	0.914	0.922	1.12	0.992	-1
102466802	Mir7081	microRNA 7081	9	-20914089	34	21	3	0.00782	0.00843	0.993	1	-0.259	0	0	-0.309	-0.0496	0.757	0.96	0.89	0.999	1.31	2.92	0.00348	0.00394	1.04	0.213	-1
100526498	Mir3088	microRNA 3088	2	28733277	300	28.7	1	-0.953	-1.08	0.278	0.693	-0.634	1	0	-0.573	0.0607	0.566	0.952	0.776	0.999	-0.305	-0.235	0.814	0.83	0.189	0.0279	-1
100628610	Mir5101	microRNA 5101	12	75909102	404	75.9	1	-0.0555	-0.204	0.839	1	-0.341	1	0	-0.126	0.215	0.9	0.83	0.961	0.999	-0.759	-2.63	0.0086	0.00954	1.41	2.57	-1
102466796	Mir7053	microRNA 7053	7	-44538105	151	0.03	2	0.514	0.722	0.47	0.831	0.622	1	0	0.537	-0.0857	0.592	0.932	0.795	0.999	2.29	5.65	1.6e-08	2.11e-08	1.54	0.0262	1
751527	Mir19b-1	microRNA 19b-1	14	115044304	6	115	7	0.323	0.524	0.6	0.956	1.62	0	0	-0.0408	-1.67	0.967	0.0959	0.983	0.605	-3.36	-8.17	3.19e-16	4.95e-16	0.129	2.03	-1
100049710	Mir290a	microRNA 290a	7	3218625	5	1.79	9	0.198	0.187	0.852	1					-1.64		0.102		0.605	-4.15	-10	9.4e-24	1.63e-23	0	2.85	-1

## Sheet: Series.1.Hippo.vs.Liver
Entrez	Symbol	Name	Chr	Loc	clusterID	clusterMeanLoc.Mb	nMirnasInCluster	coeff.for.Q.Tissue.int	Z.for.Q.Tissue.int	p.for.Q.Tissue.int	FDR.for.Q.Tissue.int	difference.of.Z.for.Q	opposite.DE.direction	significanceIndex	Z.meta.for.Q.Hippocampus	Z.meta.for.Q.Liver	p.meta.for.Q.Hippocampus	p.meta.for.Q.Liver	FDR.meta.for.Q.Hippocampus	FDR.meta.for.Q.Liver	log2FoldChange.Hippocampus.vs.Liver.Controls	stat.Hippocampus.vs.Liver.Controls	p.Hippocampus.vs.Liver.Controls	FDR.Hippocampus.vs.Liver.Controls	GMeanExpr.Hippocampus.Controls	GMeanExpr.Liver.Controls	exprDivergesInHigherQ
723892	Mir100	microRNA 100	9	41531424	22	41.6	3	0.0182	0.326	0.744	1	1.33	0	0	2.9	1.58	0.00371	0.115	0.0384	0.616	2.24	23.2	4.29e-119	1.22e-118	11900	2990	1
724062	Mir101b	microRNA 101b	19	29135278	164	29.1	1	0.11	1.79	0.0728	0.513	1.48	0	0	-0.0221	-1.51	0.982	0.132	0.988	0.626	-3.38	-60.3	0	0	4310	52100	-1
723824	Mir103-1	microRNA 103-1	11	35782395	61	35.7	2	-0.0497	-0.196	0.845	1	1.16	1	0	0.283	-0.873	0.777	0.383	0.951	0.906	-2.3	-8.84	9.58e-19	1.5e-18	2.56	9.21	1
723825	Mir103-2	microRNA 103-2	2	131288051	166	131	1	-0.122	-1.67	0.0947	0.602	-2.02	0	0	-2.84	-0.823	0.00451	0.41	0.0435	0.923	-0.354	-5.27	1.39e-07	1.8e-07	49.5	68.5	1
723829	Mir106a	microRNA 106a	X	-52742502	9	52.7	6	-0.0896	-0.238	0.812	1	-0.435	0	0	-0.707	-0.272	0.48	0.786	0.796	0.999	-1.5	-4.23	2.3e-05	2.79e-05	0.65	2.04	-1
723925	Mir106b	microRNA 106b	5	-138165736	23	138	3	0.134	2.67	0.00759	0.191	4.48	1	0	3.04	-1.44	0.00238	0.149	0.0278	0.663	-1.26	-28.6	8.24e-180	2.9e-179	268	749	-1
723826	Mir107	microRNA 107	19	-34820686	167	34.8	1	0.0245	0.67	0.503	0.935	1.55	1	0	0.597	-0.957	0.55	0.338	0.831	0.906	-1.21	-30	4.57e-198	1.71e-197	2300	6030	1
723893	Mir10a	microRNA 10a	11	96317164	63	96.3	2	0.0284	0.433	0.665	0.986	1.03	0	0	1.64	0.604	0.102	0.546	0.415	0.976	-8.34	-120	0	0	684	266000	-1
387144	Mir10b	microRNA 10b	2	74726069	168	74.7	1	0.605	2.33	0.02	0.328	5.36	1	0	4.66	-0.698	3.16e-06	0.485	0.000124	0.937	-4.34	-22.7	9.38e-114	2.57e-113	234	6330	-1
100316669	Mir1188	microRNA 1188	12	109611821	1	98.5	59	0.146	0.122	0.903	1				1.14		0.254		0.667		3.82	11	5.61e-28	9.6e-28	4.77	0	1
102465778	Mir1191b	microRNA 1191b	10	-81416239	24	27.1	3	-0.0329	-0.26	0.795	1	-0.624	0	0	-1.06	-0.431	0.291	0.666	0.695	0.999	-0.954	-7.21	5.5e-13	7.84e-13	6.84	15	1
100316673	Mir1193	microRNA 1193	12	109715670	1	98.5	59	0.222	0.754	0.451	0.925	-0.0488	0	0	-0.0503	-0.00151	0.96	0.999	0.988	0.999	4.31	13.9	6.69e-44	1.36e-43	19.3	0.672	1
100316751	Mir1197	microRNA 1197	12	109712316	1	98.5	59	-0.341	-0.574	0.566	0.935	0.669	0	0	0.716	0.0471	0.474	0.962	0.792	0.999	4.96	14.9	4.82e-50	9.94e-50	10.5	0	1
100316739	Mir1224	microRNA 1224	16	20604451	175	20.6	1	-0.0757	-0.106	0.916	1	0.589	0	0	0.627	0.0385	0.53	0.969	0.821	0.999	8.16	25	2.69e-138	8.2e-138	105	0	1
387231	Mir122	microRNA 122	18	65248860	176	65.2	1	-0.0817	-0.692	0.489	0.935	0.431	0	0	-1.3	-1.73	0.193	0.0834	0.578	0.605	-15.7	-130	0	0	3.2	195000	1
100885827	Mir1231	microRNA 1231	1	-135454602	177	135	1	-0.945	-1.54	0.123	0.617	1.26	0	0	1.82	0.558	0.0691	0.577	0.336	0.996	3.3	9.53	1.53e-21	2.47e-21	4.33	0.152	1
100526515	Mir1247	microRNA 1247	12	-110278047	178	110	1	-0.344	-2.22	0.0263	0.36	-5.15	1	1	-2.68	2.47	0.00734	0.0134	0.0641	0.28	-2.4	-16.5	2.35e-61	5.11e-61	133	703	1
100526461	Mir1249	microRNA 1249	15	-84951525	179	85	1	0.0461	0.564	0.573	0.94	-1.63	0	0	-2.89	-1.26	0.00382	0.207	0.0384	0.775	3.59	64	0	0	1550	148	1
723950	Mir124a-2	microRNA 124a-2	3	17795661	180	17.8	1	0.327	0.275	0.784	1				2.62		0.00869		0.0733		3.11	8.68	4.13e-18	6.4e-18	2.77	0	1
723951	Mir124a-3	microRNA 124a-3	2	180894039	181	181	1	-0.0607	0	1	1	-1.05	1	0	-1.01	0.0358	0.311	0.971	0.703	0.999	3.21	8.8	1.38e-18	2.15e-18	3.09	0.031	-1
100526517	Mir1251	microRNA 1251	10	-92137139	65	92.1	2	0.0337	0.0354	0.972	1				0.539		0.59		0.867		5.31	15.7	2.54e-55	5.39e-55	13.7	0	1
387235	Mir125a	microRNA 125a	17	17830811	26	17.8	3	-0.162	-2.49	0.0127	0.254	-5.07	1	0	-1.12	3.95	0.264	7.76e-05	0.677	0.0188	2.34	42.6	0	0	88300	20500	-1
387236	Mir125b-1	microRNA 125b-1	9	41581925	22	41.6	3	-0.0333	-0.707	0.479	0.935	0.709	0	0	2.52	1.81	0.0117	0.0698	0.0889	0.535	3.35	45.1	0	0	1110	125	-1
723952	Mir125b-2	microRNA 125b-2	16	77646272	27	77.6	3	-0.0854	-2.13	0.033	0.407	-2.51	0	0	0.423	2.94	0.673	0.00333	0.887	0.126	2.62	66.5	0	0	4740	894	-1
100526460	Mir1264	microRNA 1264	X	147010600	11	147	5	-0.00266	0	1	1				0.285		0.776		0.951		7.16	21	1.54e-97	3.95e-97	47.5	0	-1
387145	Mir126a	microRNA 126a	2	26591356	28	8.82	3	-0.0694	-1.89	0.0583	0.513	-1.38	0	0	0.322	1.7	0.747	0.0886	0.938	0.605	-2.38	-71.2	0	0	5090	30300	1
387147	Mir128-1	microRNA 128-1	1	128202360	183	128	1	-0.051	-1.01	0.313	0.815	-0.871	1	0	-0.481	0.39	0.631	0.696	0.878	0.999	7.75	135	0	0	16900	89.2	-1
723815	Mir128-2	microRNA 128-2	9	-112118635	184	112	1	0.175	1.44	0.149	0.626	-1.9	0	0	-2.81	-0.913	0.00498	0.361	0.047	0.906	10.2	88.6	0	0	11100	7.78	1
387237	Mir129-1	microRNA 129-1	6	29022618	185	29	1	-0.46	-2.98	0.0029	0.126	-3.52	1	0	-0.916	2.61	0.36	0.00916	0.73	0.235	5.77	41.2	0	0	315	5.82	-1
723953	Mir129-2	microRNA 129-2	2	-94241363	29	31.4	3	0.339	1.47	0.14	0.626	0.719	1	0	0.2	-0.518	0.841	0.604	0.954	0.999	9.72	45.7	0	0	2130	1.37	1
102466255	Mir1291	microRNA 1291	15	-98519761	186	98.5	1	-0.247	-1.99	0.0469	0.488	-2.42	1	0	-1.71	0.716	0.0875	0.474	0.393	0.937	-1.37	-13.2	5.02e-40	9.65e-40	10.6	36.4	1
100526462	Mir1298	microRNA 1298	X	147064904	11	147	5	0.645	1.88	0.0602	0.513	0.434	0	0	-0.558	-0.993	0.577	0.321	0.858	0.906	10.5	26.4	3.71e-154	1.22e-153	1060	0.691	1
387149	Mir130a	microRNA 130a	2	-84741114	187	84.7	1	0.015	0.373	0.709	1	1.29	0	0	2.31	1.02	0.0207	0.307	0.15	0.906	-3.01	-80.5	0	0	1350	12600	-1
723816	Mir130b	microRNA 130b	16	-17124060	66	17.1	2	-0.088	-1.38	0.169	0.661	-2.56	0	0	-2.67	-0.116	0.00753	0.907	0.0647	0.999	0.857	13.5	9.47e-42	1.88e-41	145	88.2	-1
387150	Mir132	microRNA 132	11	75173681	67	75.2	2	-0.15	-3.29	0.00101	0.0774	-5.25	1	0	-4.48	0.772	7.55e-06	0.44	0.000274	0.937	5.75	108	0	0	10900	224	-1
723817	Mir133b	microRNA 133b	1	20682768	69	20.7	2	-1.54	-1.91	0.0559	0.512	-0.685	1	0	-0.497	0.187	0.619	0.851	0.875	0.999	-0.138	-0.112	0.911	0.915	0.202	0	-1
387152	Mir134	microRNA 134	12	109734138	1	98.5	59	0.0312	0.226	0.821	1	1.68	0	0	2.24	0.557	0.0253	0.578	0.173	0.996	5.46	45.5	0	0	405	8.71	-1
723955	Mir135a-2	microRNA 135a-2	10	-92072085	65	92.1	2	0.201	0.257	0.797	1	1.65	0	0	1.66	0.00412	0.0976	0.997	0.415	0.999	6.39	19.6	2.72e-85	6.57e-85	30.3	0	1
723818	Mir135b	microRNA 135b	1	132198087	190	132	1	0.556	0.837	0.403	0.891	-0.183	0	0	-0.236	-0.0537	0.813	0.957	0.954	0.999	6.75	20.6	2.8e-94	7.1e-94	48.8	0.139	-1
387155	Mir137	microRNA 137	3	118433856	191	118	1	0.128	2.32	0.0204	0.328	3.48	1	0	1.63	-1.85	0.103	0.0648	0.417	0.508	4.65	101	0	0	2280	104	1
387156	Mir138-1	microRNA 138-1	9	122682875	192	123	1	0.103	0.285	0.776	1	-1.47	0	0	-1.53	-0.0627	0.125	0.95	0.461	0.999	9.75	32.5	2.04e-231	8.27e-231	907	0.651	-1
723956	Mir138-2	microRNA 138-2	8	94324310	71	94.4	2	-0.113	-0.376	0.707	1	-3.1	1	0	-3.03	0.0633	0.00241	0.95	0.0278	0.999	7.7	28.9	7.56e-184	2.7e-183	296	0.996	-1
387157	Mir139	microRNA 139	7	101475375	193	101	1	-0.0665	-1.5	0.134	0.617	-3.19	1	0	-1.22	1.97	0.221	0.0494	0.615	0.444	1.78	47.8	0	0	2460	819	-1
387158	Mir140	microRNA 140	8	107551243	194	108	1	0.0633	1.83	0.0666	0.513	2.21	1	0	0.555	-1.66	0.579	0.0974	0.858	0.605	-0.65	-20.6	1.14e-94	2.91e-94	3160	5710	-1
387159	Mir141	microRNA 141	6	-124717913	72	125	2	-0.34	-1.55	0.121	0.617	-1.93	1	0	-0.609	1.32	0.542	0.186	0.828	0.746	-4.21	-26.2	4.43e-151	1.42e-150	18.2	488	1
387161	Mir143	microRNA 143	18	-61649195	32	61.6	3	-0.206	-2.82	0.00476	0.155	-3.14	1	0	-1.45	1.69	0.146	0.0912	0.497	0.605	-2.31	-33.6	8.37e-248	3.58e-247	33900	184000	1
387162	Mir144	microRNA 144	11	78073004	14	39.1	4	0.188	1.99	0.0465	0.488	1.1	0	0	-0.883	-1.98	0.377	0.0474	0.736	0.444	-3.99	-47	0	0	91.4	1710	-1
387163	Mir145a	microRNA 145a	18	-61647824	32	61.6	3	-0.128	-2.19	0.0287	0.371	-4.74	1	0	-0.92	3.82	0.357	0.000133	0.73	0.0194	-1.77	-38	0	0	769	3080	1
387164	Mir146	microRNA 146	11	-43374396	196	43.4	1	-0.0393	-0.273	0.785	1	2.08	1	0	1.04	-1.05	0.299	0.296	0.695	0.906	-2.88	-19.7	4.01e-86	9.81e-86	834	5630	1
751550	Mir146b	microRNA 146b	19	46342761	74	46.3	2	-0.097	-0.203	0.839	1	-0.202	0	0	0.202	0.404	0.84	0.687	0.954	0.999	2.94	8.43	3.56e-17	5.44e-17	3.6	0.216	1
387166	Mir148a	microRNA 148a	6	-51269811	198	51.3	1	0.0893	1.45	0.148	0.626	3.62	1	0	0.673	-2.95	0.501	0.00323	0.805	0.126	-6.01	-104	0	0	7200	531000	-1
724064	Mir148b	microRNA 148b	15	103285124	75	0.03	2	0.0132	0.396	0.692	0.995	2.39	1	0	0.827	-1.56	0.408	0.119	0.757	0.616	-1.05	-36.5	2.45e-292	1.14e-291	3220	7690	1
387167	Mir149	microRNA 149	1	92850377	199	92.8	1	-0.113	-0.98	0.327	0.825	-2.38	1	0	-0.696	1.69	0.487	0.0918	0.8	0.605	4.37	47.8	0	0	3130	171	-1
387168	Mir150	microRNA 150	7	45121756	15	0.04	4	-0.0798	-0.673	0.501	0.935	-2.09	1	0	-1.13	0.968	0.26	0.333	0.674	0.906	1.3	12.4	1.88e-35	3.49e-35	3940	1770	1
387170	Mir152	microRNA 152	11	96850392	200	96.8	1	0.04	1.02	0.308	0.815	3.15	1	0	2.27	-0.884	0.0232	0.376	0.163	0.906	-2.78	-74	0	0	259	2030	1
387171	Mir153	microRNA 153	12	117250816	201	117	1	0.342	1.73	0.0839	0.566	-0.304	0	0	-0.715	-0.411	0.475	0.681	0.792	0.999	9.86	57	0	0	3830	3.19	1
387172	Mir154	microRNA 154	12	109738432	1	98.5	59	0.262	1.49	0.137	0.623	2.26	1	0	2.03	-0.225	0.0419	0.822	0.243	0.999	6.52	41.1	0	0	440	4.2	1
387173	Mir155	microRNA 155	16	84714139	202	84.7	1	0.0972	0.903	0.366	0.865	1.4	0	0	1.58	0.186	0.113	0.853	0.434	0.999	-2.06	-18.6	1.63e-77	3.81e-77	21.9	102	-1
387174	Mir15a	microRNA 15a	14	-61632026	76	61.6	2	0.0734	1.61	0.107	0.617	2.7	0	0	3	0.302	0.00266	0.763	0.0299	0.999	-2.15	-53.6	0	0	1290	6600	-1
387175	Mir15b	microRNA 15b	3	69009771	77	69	2	0.0566	1.25	0.213	0.707	2.32	1	0	2.14	-0.18	0.0326	0.857	0.217	0.999	-2.5	-55.5	0	0	105	679	-1
387134	Mir16-1	microRNA 16-1	14	-61631879	76	61.6	2	0.0462	0.867	0.386	0.877	1.91	1	0	1.03	-0.874	0.302	0.382	0.695	0.906	-2.55	-53.5	0	0	68.9	472	-1
723949	Mir16-2	microRNA 16-2	3	69009901	77	69	2	0.0538	0.707	0.48	0.935	1.21	1	0	0.149	-1.06	0.881	0.287	0.965	0.906	-2.43	-29.3	2.14e-188	7.76e-188	14.1	89.3	-1
723905	Mir17	microRNA 17	14	115043670	6	115	7	0.107	2.51	0.0121	0.252	5.43	1	0	4.81	-0.619	1.5e-06	0.536	7.08e-05	0.968	-2.35	-56.3	0	0	135	782	-1
387135	Mir18	microRNA 18	14	115043850	6	115	7	0.167	1.99	0.0465	0.488	2.49	1	0	1.83	-0.662	0.0669	0.508	0.33	0.953	-2.01	-25.6	2.13e-144	6.67e-144	15	72.1	-1
735252	Mir181a-1	microRNA 181a-1	1	137966454	78	138	2	0.0468	0.783	0.433	0.919	3.61	1	0	3.24	-0.367	0.00119	0.713	0.0165	0.999	4.2	78.8	0	0	2230	136	1
387176	Mir181a-2	microRNA 181a-2	2	38852734	79	38.8	2	-0.0451	-0.691	0.489	0.935	-0.247	0	1	2.08	2.33	0.0376	0.02	0.238	0.324	1.58	25.3	1.16e-141	3.55e-141	713	269	-1
723890	Mir181b-1	microRNA 181b-1	1	137966638	78	138	2	0.0744	0.508	0.612	0.957	1.55	1	0	1.43	-0.114	0.152	0.909	0.512	0.999	3.66	20.4	1.71e-92	4.26e-92	62.6	4.5	-1
723903	Mir181b-2	microRNA 181b-2	2	38853829	79	38.8	2	0.0281	0.412	0.68	0.987	1.97	1	0	0.814	-1.16	0.416	0.246	0.757	0.848	3.39	45.7	0	0	367	38.3	1
723819	Mir181c	microRNA 181c	8	-84178872	10	0.01	6	-0.0437	-0.752	0.452	0.925	-1.36	0	0	0.0849	1.45	0.932	0.148	0.978	0.663	3.09	72.4	0	0	24800	3390	-1
100049549	Mir181d	microRNA 181d	8	-84178715	10	0.01	6	-0.033	-0.584	0.56	0.935	0.751	0	0	1.4	0.645	0.163	0.519	0.533	0.955	3.91	74.2	0	0	3590	265	-1
387177	Mir182	microRNA 182	6	-30165917	33	30.2	3	-0.261	-1.59	0.111	0.617	-2.09	1	0	-0.127	1.96	0.899	0.0495	0.965	0.444	-4.31	-32.4	1.93e-230	7.76e-230	518	12400	1
387178	Mir183	microRNA 183	6	-30169667	33	30.2	3	-0.436	-2.82	0.00485	0.155	-3.95	1	0	-0.928	3.02	0.353	0.00255	0.73	0.124	-2.95	-20.5	1.94e-93	4.9e-93	64.9	623	1
100316717	Mir1839	microRNA 1839	7	81529915	204	81.5	1	0.0407	1.53	0.126	0.617	3.42	1	0	2.73	-0.698	0.00639	0.485	0.0569	0.937	0.0444	1.93	0.0541	0.0582	2030	2250	1
387179	Mir184	microRNA 184	9	-89802259	205	89.8	1	0.0391	0.405	0.685	0.992	2.75	1	0	1.79	-0.963	0.0738	0.335	0.352	0.906	0.0629	0.464	0.643	0.665	60.2	53.2	1
100526530	Mir1843a	microRNA 1843a	12	-80391612	206	80.4	1	0.173	0.845	0.398	0.887	0.3	0	0	0.762	0.462	0.446	0.644	0.765	0.999	-0.529	-3.17	0.00155	0.00177	12.6	21	-1
387180	Mir185	microRNA 185	16	-18327400	30	18.3	3	0.116	1.56	0.118	0.617	1.98	1	0	1.16	-0.816	0.245	0.415	0.66	0.923	0.398	5.72	1.05e-08	1.39e-08	440	366	1
387181	Mir186	microRNA 186	3	157544278	208	158	1	-0.00312	-0.118	0.906	1	-0.772	0	1	-3.68	-2.91	0.000231	0.00361	0.00369	0.126	0.96	39.8	0	0	17000	10100	-1
387182	Mir187	microRNA 187	18	-24429109	209	24.4	1	0.169	3.04	0.00238	0.126	5.07	0	0	5.96	0.889	2.49e-09	0.374	1.96e-07	0.906	1.92	37	3.63e-300	1.71e-299	836	247	1
387183	Mir188	microRNA 188	X	-7247988	12	7.24	5	0.153	1.5	0.133	0.617	2.09	1	0	1.58	-0.514	0.114	0.607	0.434	0.999	0.849	9.7	2.88e-22	4.69e-22	56.9	35.3	1
387185	Mir190a	microRNA 190a	9	-67236659	222	67.2	1	0.149	1.83	0.0679	0.513	4.21	1	0	3.78	-0.428	0.000158	0.669	0.0031	0.999	0.876	13.1	6.32e-39	1.21e-38	121	76.9	1
100124481	Mir190b	microRNA 190b	3	90070019	84	0.03	2	0.0694	0.582	0.561	0.935	0.0988	0	0	-0.932	-1.03	0.351	0.302	0.73	0.906	-0.28	-2.48	0.0132	0.0146	11.6	15.3	1
387186	Mir191	microRNA 191	9	108568318	85	109	2	-0.0573	-1.02	0.308	0.815	-1.55	0	0	-2.86	-1.32	0.00418	0.188	0.0411	0.746	0.391	7.94	2.07e-15	3.09e-15	75600	64000	-1
100526529	Mir1912	microRNA 1912	X	147009440	11	147	5	-0.0189	0	1	1				0.126		0.899		0.965		5.18	11.5	1.77e-30	3.11e-30	7.54	0	-1
387187	Mir192	microRNA 192	19	6264843	86	6.26	2	0.0213	0.483	0.629	0.969	-0.247	0	0	-1.8	-1.55	0.0723	0.121	0.348	0.616	-8.32	-228	0	0	4830	1770000	-1
100316811	Mir1930	microRNA 1930	10	77641223	224	77.6	1	0.153	0.338	0.735	1	-0.663	1	0	-0.647	0.0163	0.518	0.987	0.821	0.999	1.67	4.51	6.35e-06	7.78e-06	2.03	0.531	-1
100316753	Mir1933	microRNA 1933	11	-21344587	227	21.3	1	0.0939	0.627	0.53	0.935	0.824	0	0	-0.313	-1.14	0.754	0.255	0.939	0.864	-1.58	-10.1	3.88e-24	6.43e-24	3.7	13	-1
100316840	Mir1934	microRNA 1934	11	69663042	228	69.7	1	0.0388	0.179	0.858	1	-1.05	0	0	-1.53	-0.48	0.126	0.631	0.461	0.999	1.1	5.36	8.3e-08	1.08e-07	6.69	2.58	-1
387188	Mir193a	microRNA 193a	11	79711968	88	79.7	2	0.0716	0.508	0.611	0.957	-0.0721	0	0	-0.776	-0.704	0.438	0.482	0.765	0.937	-4.8	-35.5	6.26e-276	2.88e-275	61.5	1940	-1
100124432	Mir193b	microRNA 193b	16	13449522	35	4.48	3	-0.0444	-0.492	0.623	0.964	1.07	0	1	4.29	3.22	1.77e-05	0.00126	0.000522	0.092	0.39	4.78	1.71e-06	2.15e-06	102	85.1	1
387189	Mir194-1	microRNA 194-1	1	185313318	36	185	3	0.00668	0.0373	0.97	1	0.503	0	0	-0.173	-0.676	0.863	0.499	0.958	0.952	-6.12	-29.7	2.74e-193	1.02e-192	0.74	81.3	1
723957	Mir194-2	microRNA 194-2	19	6264642	86	6.26	2	-0.0258	-0.461	0.645	0.973	-0.366	0	0	-1.72	-1.35	0.0859	0.176	0.39	0.732	-7.07	-144	0	0	51.9	8040	1
100316695	Mir1943	microRNA 1943	15	-79375227	231	79.4	1	-0.0541	-0.555	0.579	0.94	0.756	1	0	0.741	-0.0151	0.459	0.988	0.774	0.999	-0.545	-5.06	4.3e-07	5.52e-07	14.5	20.3	1
100316698	Mir1947	microRNA 1947	16	33105360	235	33.1	1	-0.0632	-0.676	0.499	0.935	-0.397	1	0	-0.183	0.214	0.855	0.83	0.958	0.999	-0.595	-6.6	4.14e-11	5.65e-11	25.1	40.6	1
100316699	Mir1948	microRNA 1948	18	12714810	236	12.7	1	-0.000877	-0.00486	0.996	1	-0.215	1	0	-0.193	0.0219	0.847	0.983	0.954	0.999	-6.47	-37.1	1.78e-300	8.44e-300	16.6	1410	1
100316756	Mir1955	microRNA 1955	2	92191976	90	0.1	2	-0.197	-1.2	0.231	0.719	-1.5	0	0	-1.83	-0.334	0.0671	0.738	0.33	0.999	-1.24	-7.88	3.38e-15	5e-15	3.88	10	1
387190	Mir195a	microRNA 195a	11	70235041	38	23.4	3	0.0246	0.418	0.676	0.987	2.74	0	0	3.8	1.06	0.000144	0.289	0.00295	0.906	0.0266	0.6	0.549	0.57	1190	1320	1
100316709	Mir1960	microRNA 1960	5	30170738	248	30.2	1	-0.326	-1.22	0.221	0.714	-1.88	1	0	-1.6	0.281	0.11	0.779	0.43	0.999	-1.23	-4.71	2.48e-06	3.11e-06	1.35	3.21	1
100316711	Mir1964	microRNA 1964	7	29773293	91	29.8	2	-0.0828	-0.931	0.352	0.858	-0.834	1	0	-0.187	0.647	0.851	0.518	0.957	0.955	-0.849	-9.91	3.86e-23	6.36e-23	18.1	37.5	1
100316712	Mir1966	microRNA 1966	8	105615465	252	106	1	0.662	1.91	0.0567	0.512	0.506	0	0	-1.04	-1.54	0.3	0.123	0.695	0.616	1.81	6.61	3.84e-11	5.26e-11	5.29	1.26	1
100316713	Mir1968	microRNA 1968	8	-13189030	92	0.03	2	0.018	0.139	0.889	1	0.7	0	0	-0.85	-1.55	0.396	0.121	0.757	0.616	-3.12	-24.1	3.61e-128	1.08e-127	3.67	36.7	-1
100316777	Mir1969	microRNA 1969	8	70925524	39	23.6	3	-0.142	-0.265	0.791	1	0.86	0	0	0.968	0.109	0.333	0.913	0.72	0.999	3.92	11.3	1.45e-29	2.55e-29	4.97	0	1
100316821	Mir1981	microRNA 1981	1	-184822406	257	185	1	0.045	1.14	0.254	0.734	1.53	0	0	-0.137	-1.67	0.891	0.0949	0.965	0.605	0.166	4.04	5.43e-05	6.47e-05	278	283	1
100316778	Mir1982	microRNA 1982	10	80828796	258	80.8	1	-0.0972	-0.763	0.446	0.924	-0.246	0	0	0.0782	0.324	0.938	0.746	0.978	0.999	1.02	8.88	6.43e-19	1.02e-18	21.1	11.1	-1
100316716	Mir1983	microRNA 1983	13	-21896917	259	21.9	1	0.052	0.277	0.782	1	-0.735	0	0	-1.04	-0.303	0.299	0.762	0.695	0.999	6.7	41.1	0	0	419	3.35	-1
387239	Mir199b	microRNA 199b	2	32318459	261	32.3	1	-0.319	-1.85	0.0648	0.513	-3.35	1	0	-1.49	1.86	0.136	0.0636	0.483	0.508	-2.71	-19.5	2.54e-84	6.08e-84	4.24	34.4	1
723891	Mir19a	microRNA 19a	14	115043999	6	115	7	0.111	0.793	0.428	0.917	0.862	0	0	0.901	0.0387	0.368	0.969	0.73	0.999	-4.32	-32.9	5.71e-238	2.36e-237	6.16	158	-1
387242	Mir200a	microRNA 200a	4	-156054895	16	156	4	-0.256	-1.87	0.0621	0.513	-2.57	1	0	-0.694	1.88	0.488	0.0602	0.8	0.508	-3.33	-30.1	1.12e-199	4.21e-199	56	705	1
387243	Mir200b	microRNA 200b	4	-156055680	16	156	4	-0.304	-1.95	0.0512	0.501	-2.62	1	0	-0.391	2.23	0.696	0.0256	0.907	0.365	-3.77	-31.5	3.61e-217	1.43e-216	81.9	1390	1
723944	Mir200c	microRNA 200c	6	-124718321	72	125	2	-0.268	-1.23	0.22	0.714	-1.77	0	0	0.459	2.23	0.646	0.0259	0.887	0.365	-3.73	-21.9	9.07e-107	2.43e-106	2.76	47.1	1
387199	Mir203	microRNA 203	12	112130879	42	37.4	3	0.0784	1.56	0.119	0.617	3.97	0	0	5.11	1.14	3.2e-07	0.253	1.68e-05	0.864	-5.4	-105	0	0	202	9920	-1
387200	Mir204	microRNA 204	19	22750604	262	22.8	1	-0.201	-0.81	0.418	0.914	0.279	1	0	0.0338	-0.245	0.973	0.807	0.988	0.999	11	52.8	0	0	24100	7.27	1
387201	Mir205	microRNA 205	1	-193507462	263	194	1	-0.181	-0.791	0.429	0.917	-1.75	0	0	0.674	2.42	0.5	0.0155	0.805	0.295	-2.71	-14.9	3.93e-50	8.14e-50	3.85	31.2	1
387202	Mir206	microRNA 206	1	20679009	69	20.7	2	-0.901	-1.57	0.116	0.617	0.974	0	0	1.37	0.394	0.171	0.694	0.535	0.999	0.976	2.21	0.0274	0.03	0.689	0.0763	-1
387204	Mir208a	microRNA 208a	14	-54949059	96	55	2	1.02	1.69	0.0902	0.6	-2.82	0	0	-3.05	-0.228	0.00228	0.82	0.0276	0.999	4.53	13.4	9.06e-41	1.78e-40	10.7	0.212	-1
100124433	Mir208b	microRNA 208b	14	-54975699	96	55	2	-1.02	-1.51	0.132	0.617	-1.82	1	0	-1.61	0.21	0.108	0.834	0.427	0.999	4	11.1	2.1e-28	3.64e-28	6.57	0.157	-1
387139	Mir20a	microRNA 20a	14	115044156	6	115	7	0.0629	1.38	0.169	0.661	2.76	0	0	3.12	0.367	0.00178	0.714	0.0227	0.999	-2.74	-62.8	0	0	98.9	765	-1
723923	Mir20b	microRNA 20b	X	-52742112	9	52.7	6	-0.329	-1.29	0.196	0.686	-1.73	1	0	-1.22	0.503	0.221	0.615	0.615	0.999	-0.81	-3.03	0.00241	0.00273	1.57	3.04	1
387206	Mir210	microRNA 210	7	-141221383	264	141	1	0.0652	1.27	0.205	0.691	3.63	1	0	3.14	-0.484	0.00168	0.628	0.022	0.999	-0.29	-4.89	1.01e-06	1.28e-06	153	207	1
387207	Mir211	microRNA 211	7	64205805	97	0.02	2	0.00343	0.0227	0.982	1	0.699	0	0	1.67	0.971	0.095	0.332	0.415	0.906	0.9	6.18	6.41e-10	8.63e-10	12.8	6.77	1
387208	Mir212	microRNA 212	11	75173387	67	75.2	2	-0.0884	-1.66	0.0967	0.602	-5.03	0	0	-5.58	-0.551	2.43e-08	0.582	1.43e-06	0.996	5.88	93.8	0	0	3990	73.3	-1
387211	Mir215	microRNA 215	1	185313580	36	185	3	0.161	1.58	0.114	0.617	2.9	1	0	0.804	-2.09	0.421	0.0364	0.757	0.441	-4.69	-40.6	0	0	12.7	377	-1
387212	Mir216a	microRNA 216a	11	28757011	17	14.4	4	0.512	0.694	0.488	0.935	2.34	0	0	2.38	0.0373	0.0172	0.97	0.127	0.999	2.15	4.58	4.75e-06	5.89e-06	1.24	0.0666	1
387213	Mir217	microRNA 217	11	28763727	17	14.4	4	-0.0417	-0.0831	0.934	1	1.55	0	0	1.95	0.401	0.0515	0.688	0.279	0.999	2.63	6.02	1.72e-09	2.29e-09	2.04	0.221	1
723822	Mir218-1	microRNA 218-1	5	48223941	268	48.2	1	-0.532	-1.12	0.262	0.746	0.616	0	0	1.5	0.883	0.134	0.377	0.483	0.906	7.78	24	1.45e-127	4.31e-127	110	0.178	-1
723924	Mir218-2	microRNA 218-2	11	35616815	61	35.7	2	-0.964	-1.54	0.123	0.617	-3.06	1	0	-2.99	0.07	0.00281	0.944	0.0301	0.999	10	31.1	9.77e-212	3.84e-211	507	0.133	-1
723823	Mir219a-1	microRNA 219a-1	17	-34024982	98	0	2	0.175	2.03	0.0426	0.475	2.74	1	0	0.47	-2.27	0.639	0.0233	0.883	0.362	-1.38	-15.2	1.85e-52	3.89e-52	19.1	57.4	-1
723904	Mir219a-2	microRNA 219a-2	2	-29845630	43	10	3	-0.506	-1.47	0.143	0.626	-1.44	1	0	-0.132	1.31	0.895	0.192	0.965	0.746	11.1	34.3	3.52e-258	1.55e-257	1400	0.303	-1
723827	Mir221	microRNA 221	X	-19146293	99	19.2	2	-0.117	-3.83	0.000128	0.0122	-7.06	1	0	-6.45	0.611	1.14e-10	0.541	1.08e-08	0.973	1.92	63.4	0	0	10700	3250	-1
723828	Mir222	microRNA 222	X	-19146892	99	19.2	2	-0.142	-4.1	4.09e-05	0.00814	-7.16	0	0	-8.06	-0.901	7.37e-16	0.368	1.74e-13	0.906	3.56	82.9	0	0	10400	994	-1
387216	Mir23a	microRNA 23a	8	84208517	10	0.01	6	-0.113	-3.01	0.00264	0.126	-4.5	1	0	-1.64	2.86	0.101	0.00424	0.415	0.126	-0.631	-17.9	1.32e-71	3.04e-71	1460	2600	1
723926	Mir25	microRNA 25	5	-138165320	23	138	3	0.0191	0.469	0.639	0.972	2.01	0	0	-0.162	-2.17	0.871	0.0301	0.959	0.387	-1.93	-44.2	0	0	1900	8200	1
387218	Mir26a-1	microRNA 26a-1	9	119031795	272	119	1	-0.136	-0.874	0.382	0.877	-0.808	0	0	-0.94	-0.132	0.347	0.895	0.73	0.999	0.259	2.37	0.0177	0.0195	51	43.8	1
723962	Mir26a-2	microRNA 26a-2	10	126995529	100	127	2	-0.0372	-0.31	0.756	1	0.194	0	0	-0.213	-0.406	0.832	0.685	0.954	0.999	-0.457	-6.12	9.44e-10	1.27e-09	45.3	69	1
387219	Mir26b	microRNA 26b	1	74394309	87	0.09	2	0.0387	0.996	0.319	0.815	2.64	0	0	3.52	0.882	0.000436	0.378	0.00663	0.906	-2.45	-74.9	0	0	11300	71100	-1
387220	Mir27a	microRNA 27a	8	84208671	10	0.01	6	-0.0626	-1.27	0.203	0.691	-2.84	1	0	-0.621	2.22	0.535	0.0267	0.822	0.365	-1.44	-38.8	0	0	1650	5260	-1
723906	Mir296	microRNA 296	2	-174267046	101	174	2	0.646	3.87	0.00011	0.0122	5.85	1	1	3.06	-2.8	0.00223	0.00516	0.0276	0.141	2.92	24.6	4.83e-134	1.45e-133	71	10.1	1
723832	Mir298	microRNA 298	2	-174267503	101	174	2	0.00894	0.0871	0.931	1	2.83	0	0	3.69	0.856	0.000227	0.392	0.00369	0.906	5.94	58.2	0	0	1020	16.7	-1
723927	Mir299a	microRNA 299a	12	109710637	1	98.5	59	0.185	1.2	0.232	0.719	-0.214	1	0	-0.18	0.034	0.857	0.973	0.958	0.999	3.74	24	5.75e-127	1.7e-126	101	5.95	1
387222	Mir29a	microRNA 29a	6	-31062659	102	31.1	2	-0.0799	-2.32	0.0205	0.328	-5.24	1	0	-3.94	1.3	8.29e-05	0.192	0.00192	0.746	0.515	16.4	3.16e-60	6.86e-60	61200	49500	-1
387223	Mir29b-1	microRNA 29b-1	6	-31063022	102	31.1	2	-0.0469	-0.398	0.691	0.995	-0.797	1	0	-0.762	0.0349	0.446	0.972	0.765	0.999	-0.242	-2.02	0.0437	0.0473	18.4	23.7	1
723833	Mir300	microRNA 300	12	109724312	1	98.5	59	0.0564	0.443	0.658	0.979	1.8	1	0	1.57	-0.233	0.117	0.815	0.441	0.999	7.85	70.1	0	0	12700	57	1
723834	Mir301	microRNA 301	11	87113003	278	87.1	1	0.122	1.43	0.154	0.629	2	0	0	-0.198	-2.2	0.843	0.0282	0.954	0.373	1.94	25.4	2.28e-142	7.1e-142	1600	484	1
791069	Mir301b	microRNA 301b	16	-17124399	66	17.1	2	0.265	1.28	0.202	0.691	0.244	0	0	-0.679	-0.923	0.497	0.356	0.803	0.906	3.34	18.4	3.03e-75	7.04e-75	33.1	3.04	1
100526465	Mir3057	microRNA 3057	10	81271596	24	27.1	3	0.21	2.47	0.0135	0.258	3.38	1	0	0.0271	-3.36	0.978	0.00079	0.988	0.0864	0.297	3.72	0.000196	0.000228	64	54.1	1
100526516	Mir3059	microRNA 3059	10	101772691	280	102	1	0.36	0.552	0.581	0.941	4.25	1	0	4.15	-0.0981	3.28e-05	0.922	0.000912	0.999	10.9	33.6	5.67e-248	2.45e-247	840	0.11	1
100526466	Mir3060	microRNA 3060	11	4139363	281	4.14	1	0.153	1.36	0.172	0.666	1.87	1	0	0.238	-1.63	0.812	0.104	0.954	0.605	1.45	12.9	6.22e-38	1.18e-37	31.3	11.7	1
100526467	Mir3061	microRNA 3061	11	52126745	282	52.1	1	-0.125	-1.52	0.128	0.617	-0.627	0	0	0.334	0.961	0.739	0.337	0.932	0.906	2.11	27.4	4.14e-165	1.39e-164	88.8	22.6	-1
100526469	Mir3064	microRNA 3064	11	-106782692	285	107	1	0.111	0.376	0.707	1	1.52	1	0	0.82	-0.699	0.412	0.485	0.757	0.937	0.541	2.01	0.0443	0.0479	2.84	1.76	1
100526470	Mir3066	microRNA 3066	12	17355391	286	17.4	1	0.246	1.35	0.178	0.67	0.49	0	0	-0.637	-1.13	0.524	0.26	0.821	0.864	0.172	0.884	0.377	0.396	5.15	3.97	1
100526546	Mir3068	microRNA 3068	12	-87437678	288	87.4	1	0.027	0.612	0.54	0.935	0.668	1	0	0.502	-0.166	0.616	0.868	0.874	0.999	1.23	30.4	8.6e-203	3.32e-202	631	316	1
100499517	Mir3072	microRNA 3072	12	109747877	1	98.5	59	0.981	1.42	0.155	0.629	3.83	1	0	3.68	-0.149	0.000234	0.882	0.00369	0.999	5.66	17.3	1.09e-66	2.46e-66	21.4	0.0974	1
100526475	Mir3076	microRNA 3076	14	30572148	291	30.6	1	-0.174	-1.17	0.243	0.724	-1.5	1	0	-1.12	0.378	0.261	0.706	0.674	0.999	0.738	4.96	7.19e-07	9.19e-07	12.8	7.14	-1
100526476	Mir3077	microRNA 3077	14	57798423	292	57.8	1	-0.122	-0.309	0.757	1	-0.583	0	0	-0.704	-0.121	0.482	0.904	0.796	0.999	3.19	9.64	5.34e-22	8.67e-22	7.45	0.632	-1
100526478	Mir3081	microRNA 3081	16	-44558045	294	44.6	1	0.0219	0.0255	0.98	1	NaN			0.085	NaN	0.932	NaN	0.978	NaN	2.82	7.84	4.47e-15	6.56e-15	2.48	0.025	-1
100526534	Mir3083	microRNA 3083	17	-26948055	46	9.03	3	-0.449	-1.3	0.192	0.686	-2.56	1	0	-1.62	0.94	0.105	0.347	0.42	0.906	7.03	21.8	2.29e-105	6.06e-105	92.4	0.423	-1
100526549	Mir3085	microRNA 3085	19	-42280081	297	42.3	1	0.079	0.0693	0.945	1	NaN			2.5	NaN	0.0124	NaN	0.0929	NaN	9.26	28.4	9.44e-178	3.3e-177	247	0.0618	1
100526480	Mir3086	microRNA 3086	19	-58911672	298	58.9	1	0.0326	0.159	0.873	1	0.477	0	0	-0.224	-0.701	0.823	0.484	0.954	0.937	4.58	23	3.51e-117	9.79e-117	67.6	1.91	-1
100526555	Mir3087	microRNA 3087	2	25442778	299	25.4	1	0.253	1.45	0.147	0.626	0.734	0	0	-0.127	-0.861	0.899	0.389	0.965	0.906	3.05	19.1	1.32e-81	3.13e-81	35.3	3.6	-1
100526540	Mir3093	microRNA 3093	3	88215170	107	88.2	2	-0.0523	-0.0374	0.97	1				-3.3		0.000973		0.0139		7.55	23.3	1.54e-120	4.39e-120	70.4	0	-1
100526557	Mir3097	microRNA 3097	5	35021048	305	35	1	-0.698	-1.17	0.241	0.723	-1.82	1	0	-1.55	0.272	0.121	0.785	0.452	0.999	3.05	8.22	2.11e-16	3.2e-16	3.01	0.0926	-1
100499513	Mir3099	microRNA 3099	7	6803586	307	6.8	1	0.0443	0.0553	0.956	1	0.702	0	0	0.744	0.042	0.457	0.967	0.774	0.999	8.29	25.4	7.64e-142	2.36e-141	124	0.0629	-1
387225	Mir30a	microRNA 30a	1	23272268	108	23.3	2	0.0359	0.998	0.318	0.815	0.328	0	0	-1.65	-1.97	0.0995	0.0483	0.415	0.444	-1.64	-49.1	0	0	108000	389000	-1
387226	Mir30b	microRNA 30b	15	-68337414	109	68.3	2	0.0423	0.577	0.564	0.935	-0.149	0	0	0.256	0.406	0.798	0.685	0.954	0.999	-0.902	-11.3	1.51e-29	2.65e-29	7480	16200	-1
387227	Mir30c-1	microRNA 30c-1	4	-120769533	47	40.3	3	0.00415	0.0879	0.93	1	1.82	1	0	1.01	-0.813	0.313	0.416	0.703	0.923	-0.652	-16.4	3.31e-60	7.15e-60	159	279	1
723964	Mir30c-2	microRNA 30c-2	1	23291700	108	23.3	2	0.00248	0.0614	0.951	1	0.668	0	0	-0.527	-1.2	0.599	0.232	0.872	0.822	-2.04	-49.6	0	0	237	1100	1
387228	Mir30d	microRNA 30d	15	-68341207	109	68.3	2	-0.031	-1.07	0.285	0.794	-0.636	1	0	-0.484	0.151	0.628	0.88	0.877	0.999	-0.474	-17	1.12e-64	2.45e-64	58300	90800	1
723895	Mir31	microRNA 31	4	-88910556	308	88.9	1	0.0132	0.261	0.794	1	2.17	1	0	1.94	-0.225	0.052	0.822	0.279	0.999	-2.97	-68.1	0	0	420	3710	1
100526508	Mir3102	microRNA 3102	7	-100882305	310	101	1	-0.355	-2.59	0.00947	0.216	-6.65	1	0	-5.82	0.831	5.87e-09	0.406	3.96e-07	0.923	5.8	47.6	0	0	442	6.62	-1
100526559	Mir3103	microRNA 3103	7	-128288368	311	128	1	0.118	0.657	0.511	0.935	-0.313	0	0	-1.6	-1.28	0.11	0.199	0.43	0.755	1.38	7.93	2.26e-15	3.36e-15	11.9	4.09	-1
100526509	Mir3104	microRNA 3104	7	141992178	312	142	1	0.125	0.107	0.915	1				0.733		0.464		0.779		3.34	9.46	2.97e-21	4.77e-21	3.29	0	1
100526464	Mir3106	microRNA 3106	8	-16168756	313	16.2	1	-0.0685	-0.044	0.965	1				-0.805		0.421		0.757		3.95	11.5	9.86e-31	1.75e-30	5.21	0	-1
723837	Mir32	microRNA 32	4	-56895228	318	56.9	1	0.0815	1.21	0.225	0.715	1.52	1	0	0.855	-0.664	0.393	0.507	0.757	0.953	-2.51	-40.4	0	0	49.2	340	-1
723838	Mir320	microRNA 320	14	70443509	319	70.4	1	0.00512	0.138	0.89	1	0.0851	0	0	-1.9	-1.98	0.0576	0.0472	0.295	0.444	-0.381	-11.7	1.25e-31	2.25e-31	810	1160	1
723839	Mir323	microRNA 323	12	109712507	1	98.5	59	0.336	0.801	0.423	0.917	3.49	1	0	3.33	-0.158	0.000863	0.874	0.0127	0.999	9.7	30.5	8.43e-205	3.28e-204	712	0.6	1
723896	Mir324	microRNA 324	11	70012042	112	0.07	2	-0.0254	-0.443	0.658	0.979	-1.57	1	0	-0.505	1.07	0.613	0.285	0.874	0.906	2.78	60.7	0	0	632	104	1
723840	Mir326	microRNA 326	7	99552268	321	99.6	1	-0.0218	-0.216	0.829	1	-0.522	0	0	0.25	0.772	0.803	0.44	0.954	0.937	2.48	34.8	1.2e-265	5.39e-265	1080	218	1
723841	Mir328	microRNA 328	8	-105308363	322	105	1	0.0954	1.95	0.0507	0.501	2.61	0	0	-0.253	-2.86	0.8	0.00423	0.954	0.126	2.92	84.9	0	0	5400	815	1
723842	Mir329	microRNA 329	12	109713480	1	98.5	59	-0.272	-1.56	0.118	0.617	0.189	0	0	1.39	1.2	0.165	0.231	0.533	0.822	7.9	44.8	0	0	819	2.85	-1
723897	Mir33	microRNA 33	15	82198121	113	0.1	2	0.0262	0.251	0.801	1	-0.466	1	0	-0.314	0.152	0.754	0.879	0.939	0.999	-1.01	-11.6	7.05e-31	1.26e-30	57.8	138	-1
724063	Mir330	microRNA 330	7	19181464	110	19.1	2	0.0576	0.857	0.392	0.885	1.17	1	0	0.0447	-1.12	0.964	0.261	0.988	0.864	5.49	114	0	0	5210	131	1
723908	Mir331	microRNA 331	10	-93963767	323	94	1	0.156	1.5	0.134	0.617	3.35	1	0	1.96	-1.39	0.0501	0.165	0.278	0.726	1.55	21.9	3.26e-106	8.68e-106	824	321	1
723930	Mir335	microRNA 335	6	30741298	324	30.7	1	0.00107	0.0213	0.983	1	2.91	0	0	4.45	1.54	8.53e-06	0.123	0.000288	0.616	1.37	25	3.78e-138	1.14e-137	2900	1290	1
723843	Mir337	microRNA 337	12	109585788	1	98.5	59	0.0671	0.0631	0.95	1				0.37		0.712		0.915		3.09	8.36	6.23e-17	9.5e-17	2.69	0	1
723898	Mir339	microRNA 339	5	-139369649	325	139	1	0.00287	0.0416	0.967	1	-0.316	0	0	0.75	1.07	0.453	0.286	0.772	0.906	-1.06	-19.3	3.49e-83	8.32e-83	221	527	-1
723845	Mir340	microRNA 340	11	50069701	326	50.1	1	0.125	2.25	0.0242	0.36	3.96	1	0	1.93	-2.03	0.0534	0.0421	0.283	0.444	-0.0365	-0.789	0.43	0.45	5150	6140	-1
723846	Mir341	microRNA 341	12	109611499	1	98.5	59	0.122	0.728	0.466	0.935	2.96	1	0	2.56	-0.401	0.0105	0.689	0.0843	0.999	8.99	59.6	0	0	2700	4.41	1
100526558	Mir344b	microRNA 344b	7	-61790518	8	61.8	7	0.662	1.33	0.183	0.673	-3.68	0	0	-4.01	-0.326	6.08e-05	0.745	0.00159	0.999	9.47	29.4	8.76e-190	3.2e-189	453	0.348	-1
100526506	Mir344c	microRNA 344c	7	-61837310	8	61.8	7	-0.115	-0.0861	0.931	1				-3.93		8.54e-05		0.00192		7.66	23.4	1.33e-121	3.81e-121	73.3	0	-1
100526544	Mir344d-1	microRNA 344d-1	7	-61683123	8	61.8	7	-0.0337	-0.00838	0.993	1				-0.233		0.815		0.954		1.72	3.7	0.000213	0.000247	0.944	0	-1
100526543	Mir344d-3	microRNA 344d-3	7	-61726248	8	61.8	7	-0.0518	-0.0363	0.971	1				-2.99		0.00276		0.0301		8.36	25.8	2.87e-146	9.11e-146	121	0	-1
100526541	Mir344e	microRNA 344e	7	-61735536	8	61.8	7	0.0805	0.0745	0.941	1				0.656		0.512		0.817		2.84	7.5	6.35e-14	9.16e-14	2.13	0	1
100526527	Mir344f	microRNA Mir344f	7	-62046180	19	62	4	0.0482	0.0463	0.963	1				0.488		0.626		0.877		5.39	16.1	2.88e-58	6.13e-58	14.2	0	-1
100526507	Mir344g	microRNA 344g	7	-61982288	19	62	4	0.255	0.221	0.825	1				1.08		0.282		0.693		1.01	1.78	0.0748	0.0798	0.562	0	1
100885843	Mir344i	microRNA 344i	7	-62085222	19	62	4	-0.318	-0.244	0.807	1				-1.43		0.153		0.513		1.52	3.08	0.0021	0.00238	0.828	0	-1
723946	Mir345	microRNA 345	12	108836972	330	109	1	0.0584	1.34	0.179	0.67	2.06	1	0	1.66	-0.405	0.0971	0.685	0.415	0.999	-0.244	-5.56	2.76e-08	3.62e-08	331	454	-1
723847	Mir346	microRNA 346	14	34894608	331	34.9	1	0.0779	0.235	0.814	1	0.772	1	0	0.449	-0.324	0.654	0.746	0.887	0.999	7.73	25.6	1.39e-144	4.37e-144	216	0.675	1
100628592	Mir3473d	microRNA 3473d	8	-111016449	337	111	1	0.161	1.29	0.196	0.686	1.26	0	0	-0.31	-1.57	0.757	0.116	0.939	0.616	-1.77	-12.8	1.21e-37	2.28e-37	5.62	22.9	-1
102466258	Mir3473g	microRNA 3473g	2	-126902249	340	127	1	-0.887	-2.23	0.0258	0.36	-1.95	1	0	-1.24	0.711	0.215	0.477	0.613	0.937	0.705	1.81	0.0704	0.0755	1.11	0.489	-1
100499512	Mir3475	microRNA 3475	X	140310947	342	140	1	0.788	1.18	0.239	0.723	2.13	1	0	1.99	-0.136	0.0466	0.892	0.265	0.999	9.87	30.2	3.05e-200	1.16e-199	453	0.211	1
723848	Mir34a	microRNA 34a	4	150068453	343	150	1	0.0535	0.642	0.521	0.935	0.423	0	0	-0.461	-0.884	0.645	0.377	0.887	0.906	0.0705	0.729	0.466	0.486	176	175	1
723849	Mir34b	microRNA 34b	9	-51103561	114	51.1	2	-0.161	-0.76	0.447	0.924	-0.552	0	0	0.261	0.813	0.794	0.416	0.954	0.923	6.25	28.2	7.21e-175	2.5e-174	280	3.6	-1
723932	Mir34c	microRNA 34c	9	-51103033	114	51.1	2	-0.179	-1.16	0.247	0.727	-1.93	1	0	-0.311	1.62	0.756	0.105	0.939	0.605	6.53	45.1	0	0	4360	61.1	-1
723921	Mir350	microRNA 350	1	-176772324	344	177	1	0.0706	1.32	0.187	0.676	2.75	1	0	2.25	-0.499	0.0247	0.618	0.171	0.999	0.254	5.27	1.35e-07	1.75e-07	149	143	1
102465895	Gm24148	predicted gene, 24148	1	-86351980	345	86.4	1	-0.0121	-0.15	0.881	1	-0.391	0	0	1.67	2.06	0.0953	0.0395	0.415	0.444	-0.529	-7.59	3.16e-14	4.57e-14	343	592	1
102465583	Mir3547	microRNA 3547	17	-25245550	346	25.2	1	-0.964	-1.58	0.115	0.617	0.955	0	0	1.16	0.201	0.247	0.84	0.66	0.999	5.81	17.1	2.23e-65	4.93e-65	21.9	0.0927	-1
100628594	Mir3572	microRNA 3572	7	3655961	348	3.66	1	0.204	1.16	0.248	0.727	1.14	1	0	0.426	-0.715	0.67	0.475	0.887	0.937	1.15	7	2.54e-12	3.54e-12	10.9	4.31	1
723851	Mir362	microRNA 362	X	-7241982	12	7.24	5	0.044	0.674	0.5	0.935	0.656	0	0	-0.351	-1.01	0.726	0.314	0.922	0.906	-1.22	-22.4	2.38e-111	6.47e-111	59.9	165	-1
723852	Mir363	microRNA 363	X	-52741692	9	52.7	6	-0.256	-1.34	0.18	0.67	-1.88	0	0	-2.1	-0.221	0.0361	0.825	0.233	0.999	-0.593	-3.03	0.00246	0.00278	6.16	11.2	1
723899	Mir365-1	microRNA 365-1	16	13453839	35	4.48	3	0.362	0.312	0.755	1	NaN			1.14	NaN	0.254	NaN	0.667	NaN	-0.222	-0.23	0.818	0.829	0.195	0.0312	1
723933	Mir369	microRNA 369	12	109743417	1	98.5	59	0.252	1.97	0.0492	0.501	2.19	1	0	1.04	-1.16	0.301	0.246	0.695	0.848	8.61	76.3	0	0	4170	10	1
723854	Mir370	microRNA 370	12	109618257	1	98.5	59	0.254	0.846	0.398	0.887	0.0504	0	0	-0.151	-0.201	0.88	0.841	0.965	0.999	10.2	32.7	1.55e-234	6.33e-234	1040	0.649	1
751546	Mir374b	microRNA 374b	X	-103573059	48	34.5	3	0.118	1.32	0.188	0.676	0.567	0	0	-0.211	-0.778	0.833	0.437	0.954	0.937	1.02	12.5	9.19e-36	1.71e-35	45.9	25.2	1
723900	Mir375	microRNA 375	1	-74900657	350	74.9	1	-0.324	-1.5	0.132	0.617	-0.789	0	0	0.799	1.59	0.424	0.112	0.759	0.616	3.24	24	5.86e-127	1.72e-126	563	65.7	-1
723855	Mir376a	microRNA 376a	12	109723780	1	98.5	59	0.0836	0.371	0.71	1	0.998	0	0	1.19	0.19	0.235	0.85	0.644	0.999	7.91	41.6	0	0	743	2.43	1
723934	Mir376b	microRNA 376b	12	109723457	1	98.5	59	0.226	1.44	0.149	0.626	1.52	0	0	1.64	0.121	0.1	0.903	0.415	0.999	6.95	45	0	0	2330	16.5	1
723856	Mir376c	microRNA 376c	12	109722717	1	98.5	59	-0.0269	-0.154	0.878	1	-0.195	0	0	0.224	0.419	0.823	0.675	0.954	0.999	5.31	33.2	5.13e-242	2.15e-241	177	3.9	-1
723857	Mir377	microRNA 377	12	109740509	1	98.5	59	0.0932	0.448	0.654	0.979	0.849	0	0	1.15	0.302	0.25	0.762	0.662	0.999	7.42	39.2	0	0	510	2.08	-1
723889	Mir378a	microRNA 378a	18	71963440	351	72	1	-0.0315	-0.449	0.654	0.979	-1.14	1	0	-0.909	0.227	0.363	0.821	0.73	0.999	-4.36	-13.6	2.81e-42	5.64e-42	19.9	484	1
100628571	Mir378b	microRNA 378b	11	88352772	352	88.4	1	0.155	0.598	0.55	0.935	1.15	1	0	0.4	-0.753	0.689	0.451	0.901	0.937	-3.12	-12.7	5.17e-37	9.72e-37	1	9.05	1
723858	Mir379	microRNA 379	12	109709059	1	98.5	59	0.296	2.39	0.0169	0.3	3.49	1	0	2.74	-0.75	0.00609	0.453	0.0553	0.937	5.7	51.8	0	0	1310	25.6	1
723859	Mir380	microRNA 380	12	109711802	1	98.5	59	0.0825	0.46	0.646	0.973	0.327	0	0	1.1	0.769	0.273	0.442	0.679	0.937	8.89	53.5	0	0	1910	3.35	-1
723935	Mir381	microRNA 381	12	109726821	1	98.5	59	-0.0158	-0.112	0.911	1	-1.74	1	0	-0.805	0.932	0.421	0.351	0.757	0.906	8.01	63.2	0	0	13400	53	-1
723912	Mir382	microRNA 382	12	109733770	1	98.5	59	-0.00257	-0.0142	0.989	1	1.67	0	0	2.1	0.437	0.0355	0.662	0.233	0.999	7.76	46.8	0	0	883	2.98	1
723860	Mir383	microRNA 383	8	-38252132	354	38.2	1	-0.552	-2.73	0.00624	0.18	-2.02	1	0	-0.0253	2	0.98	0.046	0.988	0.444	6.37	34	3.89e-253	1.7e-252	664	5.28	-1
723861	Mir384	microRNA 384	X	-105344281	355	105	1	0.823	2.94	0.00324	0.129	2.87	1	0	1.17	-1.7	0.243	0.0894	0.66	0.605	10.4	46.8	0	0	2870	1.18	1
723862	Mir409	microRNA 409	12	109743157	1	98.5	59	0.195	1.27	0.202	0.691	1.04	1	0	0.76	-0.279	0.447	0.78	0.765	0.999	7.06	49.7	0	0	4030	27.1	1
723936	Mir411	microRNA 411	12	109710174	1	98.5	59	0.0677	0.519	0.604	0.956	-0.331	0	0	-0.468	-0.136	0.64	0.892	0.883	0.999	5.93	54	0	0	30300	524	-1
723913	Mir412	microRNA 412	12	109743288	1	98.5	59	0.527	0.807	0.42	0.914	0.529	1	0	0.502	-0.0276	0.616	0.978	0.874	0.999	7.47	23	2.94e-117	8.24e-117	71.7	0.0538	1
751519	Mir423	microRNA 423	11	-77078063	365	77.1	1	-0.0378	-0.867	0.386	0.877	-0.0637	0	0	-0.944	-0.881	0.345	0.378	0.73	0.906	-1.95	-39	0	0	1440	6150	1
723864	Mir425	microRNA 425	9	108568776	85	109	2	0.00845	0.263	0.793	1	0.362	0	0	-1.69	-2.05	0.0909	0.0401	0.405	0.444	-0.386	-11.8	5.78e-32	1.05e-31	1830	2710	1
723865	Mir429	microRNA 429	4	-156053904	16	156	4	-0.331	-2.29	0.0218	0.337	-3.18	1	0	-0.784	2.4	0.433	0.0166	0.763	0.302	-1.98	-17.1	6.75e-66	1.5e-65	138	670	1
723914	Mir448	microRNA 448	X	147158209	11	147	5	-0.00702	0	1	1				0.112		0.911		0.967		8.67	22.4	3.29e-111	8.9e-111	110	0	-1
723868	Mir449a	microRNA 449a	13	113037533	49	113	3	-0.0183	-0.0684	0.945	1	2.55	0	0	2.79	0.236	0.00532	0.813	0.0492	0.999	3.35	11.8	3.46e-32	6.3e-32	12.8	0.664	-1
735309	Mir449c	microRNA 449c	13	113035982	49	113	3	0.387	0.556	0.578	0.94	0.642	1	0	0.594	-0.0477	0.552	0.962	0.831	0.999	2.83	7.83	4.75e-15	6.96e-15	2.53	0.0662	1
751532	Mir450b	microRNA 450b	X	-53047996	7	53	7	0.15	1.93	0.0542	0.512	2.7	1	0	2.28	-0.425	0.0226	0.671	0.162	0.999	-2.03	-26.6	2.5e-155	8.25e-155	24.6	121	-1
735262	Mir455	microRNA 455	4	63256850	367	63.3	1	0.0109	0.0765	0.939	1	-0.883	0	0	0.416	1.3	0.677	0.194	0.888	0.746	-2.89	-19.5	2.48e-84	5.96e-84	104	963	1
100124447	Mir467d	microRNA 467d	2	10507629	3	10.5	13	0.0665	0.518	0.604	0.956	1.84	0	0	2.54	0.696	0.0111	0.486	0.086	0.937	1.39	11.7	1.49e-31	2.68e-31	27	11.3	1
723874	Mir483	microRNA 483	7	-142654923	118	143	2	0.6	0.975	0.329	0.826	6.71	0	0	6.83	0.126	8.42e-12	0.9	1.32e-09	0.999	4.47	13	1.89e-38	3.61e-38	9.41	0.162	1
723916	Mir484	microRNA 484	16	14159625	394	14.2	1	0.0245	0.628	0.53	0.935	-0.478	0	1	-3.72	-3.24	0.000197	0.00118	0.00369	0.092	0.51	13.3	2.76e-40	5.37e-40	2010	1630	1
723875	Mir485	microRNA 485	12	109734901	1	98.5	59	0.28	1.82	0.0693	0.513	1.94	1	0	1.41	-0.529	0.158	0.597	0.525	0.999	7.65	51.4	0	0	1200	4.73	1
723940	Mir487b	microRNA 487b	12	109727332	1	98.5	59	0.244	1.15	0.25	0.727	0.659	1	0	0.142	-0.517	0.887	0.605	0.965	0.999	10.5	49.2	0	0	3250	1.45	1
735253	Mir488	microRNA 488	1	158505624	395	159	1	0.149	1.05	0.294	0.804	2.11	0	0	2.14	0.0277	0.0323	0.978	0.217	0.999	8.05	67.8	0	0	2720	10	1
723877	Mir489	microRNA 489	6	-3721896	119	3.72	2	-0.54	-1.02	0.308	0.815	1.86	0	0	2.07	0.209	0.0389	0.835	0.238	0.999	1.52	2.97	0.00302	0.00338	0.765	0	1
735279	Mir490	microRNA 490	6	36421741	396	36.4	1	-0.215	-1.29	0.196	0.686	-1.04	0	0	0.308	1.35	0.758	0.177	0.939	0.732	5.08	35.2	9.45e-272	4.31e-271	198	5.3	-1
735282	Mir491	microRNA 491	4	88122039	397	88.1	1	0.158	0.719	0.472	0.935	1.97	1	0	0.904	-1.06	0.366	0.288	0.73	0.906	3.73	19.6	6.49e-86	1.58e-85	41.1	2.39	1
100124466	Mir493	microRNA 493	12	109580232	1	98.5	59	0.12	0.207	0.836	1	1.39	1	0	1.37	-0.0143	0.169	0.989	0.533	0.999	7.21	22.2	1.32e-109	3.55e-109	66.3	0.0929	1
723878	Mir494	microRNA 494	12	109715317	1	98.5	59	0.206	0.727	0.467	0.935	1.23	0	0	1.24	0.0133	0.214	0.989	0.613	0.999	2.84	11	2.81e-28	4.84e-28	11.8	1.12	1
751522	Mir495	microRNA 495	12	109718753	1	98.5	59	0.454	2.2	0.0279	0.371	2.51	1	0	1.89	-0.621	0.0583	0.535	0.296	0.968	7.73	41.6	0	0	624	2.09	1
751524	Mir496a	microRNA 496a	12	109739118	1	98.5	59	0.57	2.42	0.0153	0.283	4.45	1	0	3.69	-0.757	0.000224	0.449	0.00369	0.937	7.62	33.5	1.43e-246	6.06e-246	396	1.41	1
735275	Mir499	microRNA 499	2	155622879	399	156	1	-0.954	-4.05	5.1e-05	0.00814	-1.89	1	0	-0.212	1.68	0.832	0.0925	0.954	0.605	2.13	8.56	1.15e-17	1.78e-17	8.3	1.37	-1
723974	Mir500	microRNA 500	X	-7237682	12	7.24	5	0.00657	0.122	0.903	1	1.23	0	0	1.32	0.0908	0.188	0.928	0.564	0.999	0.251	4.43	9.22e-06	1.12e-05	88.2	81.9	-1
751560	Mir501	microRNA 501	X	-7241242	12	7.24	5	0.0971	1.13	0.259	0.742	3.16	1	0	2.07	-1.09	0.0388	0.275	0.238	0.896	1.61	8.46	2.71e-17	4.17e-17	372	121	1
100124476	Mir504	microRNA 504	X	-59097657	400	59.1	1	0.0174	0.0314	0.975	1	0.37	0	0	0.378	0.00782	0.705	0.994	0.912	0.999	7.06	21.6	4.2e-103	1.11e-102	50.8	0.0253	-1
751545	Mir505	microRNA 505	X	-60394402	401	60.4	1	-0.105	-1.06	0.29	0.801	-2.05	1	0	-0.853	1.2	0.394	0.231	0.757	0.822	0.124	1.27	0.203	0.216	24.9	25.1	-1
100628625	Mir5100	microRNA 5100	11	60728662	403	60.7	1	0.181	1.01	0.311	0.815	0.484	0	0	1.38	0.9	0.166	0.368	0.533	0.906	-1.8	-13.7	1.66e-42	3.35e-42	22.6	96	-1
100124488	Mir511	microRNA 511	2	14261002	409	14.3	1	0.158	1.33	0.184	0.673	2.15	1	0	0.856	-1.3	0.392	0.194	0.757	0.746	-6.32	-48.3	0	0	2.3	260	-1
100628598	Mir5129	microRNA 5129	2	-45023099	421	45	1	-0.352	-1.81	0.0709	0.513	-5.21	1	0	-3.92	1.3	8.94e-05	0.195	0.00192	0.746	4.43	23.6	3.4e-123	9.82e-123	64.5	2.17	-1
100628601	Mir5132	microRNA 5132	X	-74023527	122	74	2	-0.135	-0.371	0.711	1	0.417	1	0	0.174	-0.243	0.862	0.808	0.958	0.999	-0.0876	-0.263	0.793	0.806	1.34	1.22	-1
751544	Mir532	microRNA 532	X	-7248401	12	7.24	5	0.035	0.835	0.404	0.891	2.96	1	0	2.03	-0.926	0.0422	0.354	0.243	0.906	-0.239	-4.83	1.35e-06	1.69e-06	1310	1740	-1
723917	Mir539	microRNA 539	12	109728128	1	98.5	59	-0.407	-0.604	0.546	0.935	-0.041	0	0	0.00409	0.0451	0.997	0.964	0.997	0.999	6.97	21.5	1.47e-102	3.82e-102	50.6	0.0537	-1
723880	Mir540	microRNA 540	12	109586079	1	98.5	59	-0.145	-0.934	0.351	0.858	0.376	0	0	1.24	0.864	0.215	0.388	0.613	0.906	6.18	39.3	0	0	386	4.39	-1
723941	Mir541	microRNA 541	12	109742408	1	98.5	59	0.14	0.877	0.381	0.877	1.34	1	0	1	-0.339	0.316	0.735	0.703	0.999	6.22	45.8	0	0	20100	262	-1
723901	Mir542	microRNA 542	X	-53049402	7	53	7	0.0601	0.796	0.426	0.917	1.83	1	0	1.59	-0.237	0.112	0.813	0.432	0.999	-2.23	-27.9	2.32e-171	7.87e-171	16.3	90.8	1
723881	Mir543	microRNA 543	12	109717257	1	98.5	59	0.455	2.13	0.0331	0.407	2.52	1	0	1.33	-1.19	0.182	0.235	0.558	0.822	7.74	31.6	3.19e-219	1.27e-218	394	1.28	1
791072	Mir551b	microRNA 551b	3	29416822	426	29.4	1	0.0815	0.569	0.569	0.937	-0.773	0	0	-1.22	-0.449	0.221	0.653	0.615	0.999	6.19	50.3	0	0	554	7.1	1
100885829	Mir5617	microRNA 5617	X	-20863125	427	20.9	1	-0.245	-0.187	0.851	1				-3.15		0.00162		0.0219		3.62	10.4	2.74e-25	4.6e-25	4.25	0	-1
100885832	Mir5620	microRNA 5620	7	7298890	430	7.3	1	-0.955	-3.26	0.00113	0.0774	-1.87	1	0	-0.193	1.68	0.847	0.0927	0.954	0.605	1.37	4.52	6.06e-06	7.44e-06	3.31	0.902	-1
100885833	Mir5621	microRNA 5621	11	115795823	431	116	1	-0.297	-0.641	0.522	0.935	0.401	0	0	-0.274	-0.675	0.784	0.5	0.954	0.952	2.04	5.64	1.69e-08	2.22e-08	2.49	0.362	-1
100885842	Mir5627	microRNA 5627	12	44210312	437	44.2	1	0.206	0.368	0.713	1	-0.541	1	0	-0.511	0.0304	0.61	0.976	0.874	0.999	1.66	4.15	3.29e-05	3.95e-05	1.34	0.263	-1
100885844	Mir5709	microRNA 5709	17	-67026146	439	67	1	0.196	0.624	0.532	0.935	-0.057	0	0	-0.966	-0.909	0.334	0.363	0.72	0.906	0.0728	0.221	0.825	0.832	1.28	1.08	1
100124451	Mir574	microRNA 574	5	64970317	441	65	1	-0.0475	-0.928	0.353	0.858	-1.46	0	0	0.796	2.26	0.426	0.024	0.759	0.362	-2.52	-45.8	0	0	91.3	609	1
100124489	Mir582	microRNA 582	13	109324743	442	109	1	-0.153	-1.89	0.0592	0.513	-2.7	1	0	-1.34	1.36	0.182	0.173	0.558	0.729	6.47	86.3	0	0	2280	29	-1
735266	Mir592	microRNA 592	6	-27936654	443	27.9	1	0.0926	0.428	0.669	0.987	2.69	1	0	1.33	-1.36	0.184	0.173	0.56	0.729	1.24	5.82	5.77e-09	7.67e-09	253	75.9	1
100124452	Mir598	microRNA 598	14	63727188	444	63.7	1	0.107	1.41	0.159	0.641	-0.0252	0	0	-0.828	-0.803	0.408	0.422	0.757	0.931	4.97	72.4	0	0	1220	43.3	1
102465959	Mir6236	microRNA 6236	9	110281286	445	110	1	0.0686	0.492	0.623	0.964	2.21	1	0	1.48	-0.735	0.139	0.462	0.489	0.937	-1.41	-10.2	1.88e-24	3.12e-24	3420	12500	-1
102465148	Mir6239	microRNA 6239	14	-117953742	448	118	1	0.0449	0.219	0.827	1	1.6	0	0	1.78	0.18	0.0754	0.857	0.356	0.999	-1.79	-7.74	9.85e-15	1.44e-14	143	951	-1
102465227	Mir6418	microRNA 6418	5	-137529479	516	138	1	-0.42	-1.81	0.0696	0.513	-2.42	1	0	-1.38	1.04	0.167	0.299	0.533	0.906	3.13	14.2	6.31e-46	1.29e-45	19.3	1.77	-1
102465258	Mir6516	microRNA 6516	11	117077347	520	117	1	-0.0744	-0.846	0.398	0.887	-1.82	1	0	-0.899	0.925	0.368	0.355	0.73	0.906	0.373	4.96	7e-07	8.97e-07	55.4	48.9	-1
100124468	Mir653	microRNA 653	6	-3721300	119	3.72	2	-1	-2.68	0.00744	0.191	0.574	0	0	1.95	1.38	0.0507	0.168	0.279	0.726	4.03	11.9	1.29e-32	2.36e-32	7.04	0.169	-1
102466676	Mir6538	microRNA 6538	12	-26414900	521	26.4	1	-0.138	-0.82	0.412	0.906	1.46	1	0	0.839	-0.624	0.401	0.533	0.757	0.968	-1.24	-6.67	2.63e-11	3.63e-11	25.9	75.7	1
102466172	Mir6540	microRNA 6540	16	-42303361	523	42.3	1	0.0882	0.0774	0.938	1	NaN			2.61	NaN	0.00915	NaN	0.0745	NaN	7.72	23.8	1.62e-125	4.72e-125	80.4	0.0249	1
751555	Mir665	microRNA 665	12	109586313	1	98.5	59	-1.25	-2.88	0.00396	0.146	-0.228	0	0	0.786	1.01	0.432	0.311	0.763	0.906	7.5	23.2	1.03e-118	2.9e-118	93.1	0.182	-1
751521	Mir666	microRNA 666	12	109717084	1	98.5	59	-0.256	-0.915	0.36	0.861	0.356	0	0	1.1	0.745	0.271	0.457	0.677	0.937	10	34.9	2.97e-266	1.34e-265	1240	0.726	-1
751552	Mir667	microRNA 667	12	109720005	1	98.5	59	0.52	2.63	0.00854	0.204	4.83	1	0	3.7	-1.13	0.000218	0.258	0.00369	0.864	8.49	48.7	0	0	1360	2.92	1
751523	Mir668	microRNA 668	12	109734731	1	98.5	59	0.294	1.4	0.162	0.646	2.98	1	0	2.07	-0.912	0.0388	0.362	0.238	0.906	9.75	47.2	0	0	2060	1.81	1
735259	Mir670	microRNA 670	2	-94261299	29	31.4	3	0.402	0.613	0.54	0.935	0.396	1	0	0.211	-0.186	0.833	0.853	0.954	0.999	5.53	16.9	4.69e-64	1.03e-63	25.2	0.284	1
751535	Mir672	microRNA 672	X	-104116174	535	104	1	0.144	0.605	0.545	0.935	1.32	0	0	1.55	0.229	0.122	0.819	0.452	0.999	5.69	26.3	1.18e-152	3.82e-152	117	1.65	1
751547	Mir673	microRNA 673	12	109571989	1	98.5	59	-0.23	-1.59	0.111	0.617	-2.98	1	0	-1.47	1.51	0.143	0.131	0.495	0.626	7.27	54.5	0	0	1040	5.65	-1
732489	Mir674	microRNA 674	2	117185126	536	117	1	-0.0568	-1.23	0.22	0.714	-1.31	1	0	-0.985	0.33	0.325	0.742	0.713	0.999	1.6	28	2.55e-172	8.73e-172	753	277	-1
751534	Mir676	microRNA 676	X	100381096	537	100	1	-0.0119	-0.29	0.772	1	1.15	0	0	1.92	0.766	0.0552	0.444	0.286	0.937	0.787	17.4	3.59e-68	8.1e-68	1360	890	-1
102466799	Mir6769b	microRNA 6769b	8	-71631046	538	71.6	1	0.678	1.07	0.285	0.794	-0.855	0	0	-0.952	-0.0971	0.341	0.923	0.73	0.999	6.48	19.9	2.66e-88	6.53e-88	35.9	0.0638	-1
751518	Mir677	microRNA 677	10	128085285	539	128	1	0.052	0.581	0.561	0.935	1.36	1	0	0.834	-0.526	0.404	0.599	0.757	0.999	-0.353	-3.94	8.16e-05	9.65e-05	39.5	60.3	-1
751539	Mir679	microRNA 679	12	109715576	1	98.5	59	0.544	1.66	0.0962	0.602	2.1	1	0	0.593	-1.51	0.553	0.132	0.831	0.626	4.9	16.1	2.5e-58	5.34e-58	31.5	0.748	1
102466987	Mir6896	microRNA 6896	1	34117358	550	34.1	1	0.2	0.284	0.776	1	0.527	0	0	0.533	0.00542	0.594	0.996	0.868	0.999	5.08	15.1	7.73e-52	1.61e-51	13	0.0475	1
102466760	Mir6899	microRNA 6899	1	-64042437	553	64	1	0.00229	0.0124	0.99	1	0.695	1	0	0.235	-0.46	0.814	0.645	0.954	0.999	0.694	4.03	5.58e-05	6.63e-05	7.95	4.86	1
102465544	Mir6902	microRNA 6902	1	93346091	51	93.3	3	-0.756	-1.06	0.291	0.801	-1.21	1	0	-1.06	0.15	0.289	0.881	0.695	0.999	1.5	3.46	0.000534	0.000616	1.02	0.129	-1
102465546	Mir6906	microRNA 6906	10	60126775	559	60.1	1	0.0357	0.0349	0.972	1				-0.164		0.869		0.959		4.41	13	2.31e-38	4.39e-38	7.17	0	-1
102466762	Mir6908	microRNA 6908	10	-78445094	52	26.1	3	-0.0191	-0.0352	0.972	1	-0.838	1	0	-0.523	0.315	0.601	0.752	0.873	0.999	1.52	3.9	9.65e-05	0.000114	1.37	0.3	-1
102466207	Mir6911	microRNA 6911	10	80278163	563	80.3	1	-0.0582	-0.604	0.546	0.935	-1.36	1	0	-0.632	0.725	0.528	0.469	0.821	0.937	-0.0487	-0.539	0.59	0.612	23.7	28.8	1
102466763	Mir6913	microRNA 6913	10	81386346	24	27.1	3	-0.192	-0.535	0.593	0.956	-0.224	0	0	0.803	1.03	0.422	0.304	0.757	0.906	2.81	9.45	3.37e-21	5.39e-21	8.21	0.85	-1
102465551	Mir6914	microRNA 6914	10	128382837	137	128	2	0.119	0.555	0.579	0.94	0.28	1	0	0.116	-0.164	0.908	0.87	0.967	0.999	1.8	8.81	1.23e-18	1.93e-18	10.2	2.59	1
102465979	Mir6915	microRNA 6915	10	128388831	137	128	2	-0.531	-0.788	0.431	0.917	-0.621	1	0	-0.379	0.242	0.705	0.808	0.912	0.999	2.85	7.71	1.29e-14	1.88e-14	2.28	0	-1
102466765	Mir6919	microRNA 6919	11	50232244	138	0.06	2	-0.0451	-0.0453	0.964	1	-0.208	0	0	-0.211	-0.00273	0.833	0.998	0.954	0.999	1.7	4.19	2.76e-05	3.34e-05	1.17	0.125	-1
102465555	Mir6921	microRNA 6921	11	-60200537	139	60.2	2	0.173	0.776	0.438	0.924	0.522	0	0	-0.021	-0.542	0.983	0.587	0.988	0.996	-1.72	-7.03	2.02e-12	2.84e-12	1.34	4.6	1
102466767	Mir6928	microRNA 6928	11	101030339	573	101	1	-0.306	-0.513	0.608	0.957	0.789	0	0	1.16	0.368	0.247	0.713	0.66	0.999	2.9	8.11	4.98e-16	7.5e-16	2.97	0.127	1
102465560	Mir6929	microRNA 6929	11	-101419186	574	101	1	-0.189	-0.362	0.717	1	1.06	0	0	1.11	0.0519	0.266	0.959	0.677	0.999	0.683	1.01	0.31	0.327	0.456	0.0532	1
102466988	Mir6931	microRNA 6931	11	-102999847	576	103	1	0.0137	0.0522	0.958	1	-2.91	1	0	-2.9	0.0182	0.00378	0.985	0.0384	0.999	2.97	7.95	1.89e-15	2.83e-15	3.43	0.231	-1
102465562	Mir6932	microRNA 6932	11	107637721	577	108	1	-0.183	-0.654	0.513	0.935	-0.597	0	0	-0.946	-0.35	0.344	0.727	0.73	0.999	1.05	4.1	4.19e-05	5e-05	3.95	1.55	-1
102465563	Mir6934	microRNA 6934	11	-119154075	579	119	1	-0.367	-0.689	0.491	0.935	0.094	0	0	0.429	0.335	0.668	0.738	0.887	0.999	0.323	0.664	0.507	0.528	0.52	0.239	-1
102466769	Mir6938	microRNA 6938	12	-85245922	583	85.2	1	-0.504	-1.36	0.175	0.67	-0.238	0	0	0.27	0.509	0.787	0.611	0.954	0.999	0.897	2.63	0.00858	0.00949	1.89	0.841	1
102466989	Mir6940	microRNA 6940	12	112733321	142	0.04	2	-0.174	-0.224	0.823	1	-0.691	1	0	-0.633	0.0578	0.527	0.954	0.821	0.999	2.83	7.63	2.33e-14	3.38e-14	2.49	0.057	-1
102466770	Mir6943	microRNA 6943	13	55453105	54	18.5	3	-0.203	-0.525	0.6	0.956	-1.13	1	0	-1.04	0.091	0.3	0.927	0.695	0.999	1.77	4.84	1.28e-06	1.61e-06	2.2	0.517	1
102465569	Mir6944	microRNA 6944	13	-55477680	54	18.5	3	-0.139	-1.01	0.312	0.815	-6.09	0	0	-6.76	-0.673	1.38e-11	0.501	1.63e-09	0.952	7.08	56	0	0	1030	6.92	-1
102465570	Mir6945	microRNA 6945	13	-55507624	54	18.5	3	0.599	0.96	0.337	0.837	0.843	1	0	0.507	-0.336	0.612	0.737	0.874	0.999	3.48	10.1	4.89e-24	8.08e-24	5.71	0.255	1
102465571	Mir6946	microRNA 6946	14	20690634	586	20.7	1	-0.0476	-0.357	0.721	1	-1.16	1	0	-0.761	0.395	0.446	0.693	0.765	0.999	0.619	4.93	8.02e-07	1.02e-06	14.7	10.3	1
102466771	Mir6948	microRNA 6948	14	-54643048	136	54.6	2	0.0576	0.472	0.637	0.971	1.15	1	0	0.703	-0.445	0.482	0.657	0.796	0.999	1.39	11.8	6.64e-32	1.2e-31	24.2	10.1	1
102466772	Mir6952	microRNA 6952	15	-76064827	37	25.3	3	0.592	1.52	0.128	0.617	2.56	1	0	1.72	-0.833	0.0849	0.405	0.39	0.923	0.0369	0.0955	0.924	0.926	0.984	0.863	1
102465575	Mir6953	microRNA 6953	15	76248190	37	25.3	3	0.0432	0.156	0.876	1	1.14	1	0	0.554	-0.583	0.58	0.56	0.858	0.977	3.75	15.2	3.88e-52	8.11e-52	22.7	1.36	1
102465578	Mir6958	microRNA 6958	15	-89185464	55	89.2	3	0.334	0.522	0.602	0.956	-0.927	0	0	-1.02	-0.0904	0.309	0.928	0.703	0.999	3.4	9.81	1.06e-22	1.73e-22	5.12	0.21	-1
102465981	Mir6959	microRNA 6959	15	-89305657	55	89.2	3	-0.662	-1.04	0.299	0.811	-0.271	1	0	-0.0177	0.253	0.986	0.8	0.988	0.999	2.59	6.49	8.84e-11	1.2e-10	1.94	0.0642	-1
102466774	Mir6962	microRNA 6962	15	101193868	89	101	2	-0.108	-0.189	0.85	1	1.22	1	0	1.1	-0.117	0.27	0.907	0.677	0.999	1.71	4.53	5.99e-06	7.38e-06	1.63	0.253	-1
102466775	Mir6963	microRNA 6963	15	-103350454	75	0.03	2	0.11	0.148	0.883	1	0.349	0	0	-0.511	-0.86	0.609	0.39	0.874	0.906	-2.08	-3.85	0.000116	0.000136	0.127	0.813	-1
102465584	Mir6968	microRNA 6968	17	26935471	46	9.03	3	-0.365	-0.927	0.354	0.858	0.237	0	0	1.05	0.818	0.292	0.413	0.695	0.923	1.08	2.89	0.00389	0.00434	1.61	0.483	-1
102466777	Mir6971	microRNA 6971	17	-34841808	56	34.8	3	0.101	0.49	0.624	0.964	-0.0856	0	0	-1.27	-1.19	0.203	0.235	0.602	0.822	1.42	7.45	9.01e-14	1.3e-13	9.37	2.7	-1
102466778	Mir6976	microRNA 6976	17	-46553826	599	46.6	1	-0.416	-0.965	0.334	0.834	-0.943	1	0	-0.619	0.324	0.536	0.746	0.822	0.999	2.42	7.04	1.94e-12	2.74e-12	4.12	0.571	-1
102465590	Mir6977	microRNA 6977	17	-56418845	145	0.09	2	0.0459	0.0422	0.966	1				-0.218		0.827		0.954		4.25	12.4	3.09e-35	5.72e-35	6.45	0	-1
102465593	Mir6982	microRNA 6982	18	60958072	50	60.9	3	0.00732	0.0104	0.992	1				-0.535		0.593		0.868		3.58	9.86	6.41e-23	1.05e-22	3.82	0	-1
102465595	Mir6985	microRNA 6985	19	-4263817	603	4.26	1	-0.498	-1.85	0.0638	0.513	-3.02	1	0	-0.921	2.09	0.357	0.0363	0.73	0.441	2.03	7.02	2.25e-12	3.15e-12	5.61	1.23	-1
102466780	Mir6986	microRNA 6986	19	-4623897	604	4.62	1	0.78	1.68	0.0938	0.602	2.57	1	0	1.92	-0.646	0.055	0.518	0.286	0.955	1.4	3.73	0.000191	0.000223	1.55	0.411	1
102465597	Mir6988	microRNA 6988	19	6051333	606	6.05	1	-0.0564	-0.616	0.538	0.935	-1.21	0	0	-1.25	-0.0399	0.21	0.968	0.613	0.999	0.159	1.74	0.0822	0.0875	23	23.1	-1
102466213	Mir6990	microRNA 6990	19	-6914195	120	6.87	2	0.205	0.673	0.501	0.935	0.0701	0	0	-0.976	-1.05	0.329	0.295	0.716	0.906	0.817	2.65	0.00806	0.00893	2.41	1.26	1
102465601	Mir6994	microRNA 6994	19	11923727	609	11.9	1	-0.4	-1.28	0.202	0.691	-1.37	1	0	-0.82	0.553	0.412	0.58	0.757	0.996	1.48	4.93	8.4e-07	1.07e-06	3.51	0.9	-1
102465602	Mir6996	microRNA 6996	2	-26470058	28	8.82	3	0.0409	0.191	0.849	1	-0.4	0	0	0.105	0.505	0.916	0.613	0.967	0.999	-1.05	-4.61	4e-06	4.98e-06	1.85	3.96	1
723902	Mir7-1	microRNA 7-1	13	-58392778	129	58.4	2	-0.0325	-0.6	0.549	0.935	-1.08	1	0	-0.0264	1.05	0.979	0.292	0.988	0.906	1.9	34.4	5.29e-259	2.35e-258	316	96.6	1
723884	Mir7-2	microRNA 7-2	7	78888276	613	78.9	1	-0.552	-1.04	0.3	0.811	0.254	0	0	0.689	0.435	0.491	0.663	0.801	0.999	8.55	26.4	1.23e-153	4.01e-153	193	0.23	-1
735285	Mir700	microRNA 700	4	-135416554	614	135	1	-0.0653	-0.68	0.496	0.935	1.49	0	1	3.98	2.5	6.82e-05	0.0125	0.0017	0.28	2.09	21.5	1.5e-102	3.88e-102	59.3	15	-1
102466783	Mir7000	microRNA 7000	2	-92387383	90	0.1	2	-0.0529	-0.036	0.971	1				-1.13		0.26		0.674		4.22	12.4	3.68e-35	6.77e-35	6.4	0	-1
102466784	Mir7004	microRNA 7004	2	-168640695	617	169	1	0.176	0.285	0.776	1	0.387	1	0	0.278	-0.109	0.781	0.913	0.952	0.999	3.24	9.38	6.83e-21	1.09e-20	4.7	0.237	-1
102465608	Mir7006	microRNA 7006	2	-181587899	618	182	1	-0.178	-0.659	0.51	0.935	0.587	0	0	0.835	0.248	0.404	0.804	0.757	0.999	2.95	11	6.03e-28	1.03e-27	11.7	1.09	-1
102465610	Mir7008	microRNA 7008	3	31038965	620	31	1	-0.0907	-0.171	0.865	1	-0.486	0	0	-0.914	-0.427	0.361	0.669	0.73	0.999	2.4	6.69	2.29e-11	3.17e-11	2.81	0.22	-1
102466991	Mir7010	microRNA 7010	3	-82106246	623	82.1	1	-0.0526	-0.101	0.92	1	1.24	0	0	1.88	0.643	0.0602	0.52	0.302	0.955	0.0447	0.0871	0.931	0.931	0.45	0.298	1
102465613	Mir7013	microRNA 7013	3	95004167	625	95	1	-0.307	-0.657	0.511	0.935	-1.27	1	0	-0.682	0.59	0.495	0.555	0.803	0.977	2.01	5.73	9.88e-09	1.31e-08	3.02	0.505	-1
102465614	Mir7015	microRNA 7015	4	-120973258	627	121	1	-0.00435	-0.0637	0.949	1	-1.04	1	0	-1.01	0.0353	0.314	0.972	0.703	0.999	0.698	10.5	6.05e-26	1.02e-25	89.6	63.2	-1
102466788	Mir7019	microRNA 7019	4	-138316131	132	0.08	2	0.107	0.419	0.675	0.987	-0.0396	0	0	-0.442	-0.402	0.659	0.687	0.887	0.999	3	10.5	6.13e-26	1.03e-25	12.1	1.31	-1
735283	Mir702	microRNA 702	5	136991432	629	137	1	-0.0577	-0.278	0.781	1	-1.87	1	0	-1.72	0.148	0.0849	0.883	0.39	0.999	4.89	28.7	1.65e-181	5.85e-181	113	3.73	-1
102465625	Mir7032	microRNA 7032	5	123996851	640	124	1	0.197	0.765	0.444	0.924	1.3	0	0	-0.44	-1.74	0.66	0.0814	0.887	0.605	-0.579	-2.18	0.0291	0.0318	1.64	2.36	-1
102465627	Mir7036	microRNA 7036	5	-137296623	148	0	2	1.01	1.5	0.133	0.617	0.762	1	0	0.519	-0.244	0.604	0.808	0.874	0.999	1.21	2.94	0.0033	0.00369	0.966	0.237	1
735289	Mir704	microRNA 704	6	-47803575	648	47.8	1	0.0636	0.296	0.767	1	0.476	0	0	1.1	0.627	0.27	0.531	0.677	0.968	-1.5	-6.7	2.1e-11	2.92e-11	1.63	5.14	1
102466793	Mir7043	microRNA 7043	6	-116645977	652	117	1	-0.169	-0.995	0.32	0.815	-1.08	0	0	0.199	1.28	0.843	0.2	0.954	0.755	-1.47	-7.89	3.1e-15	4.6e-15	2.4	8.05	1
102465632	Mir7044	microRNA 7044	6	118085191	653	118	1	0.00971	0.0131	0.99	1				-0.129		0.897		0.965		5.92	18	9.93e-73	2.3e-72	21.9	0	-1
102465633	Mir7046	microRNA 7046	7	-24970009	150	25	2	-0.0458	-0.414	0.679	0.987	-1.06	1	0	-0.0969	0.964	0.923	0.335	0.972	0.906	2.62	27.8	9.59e-170	3.23e-169	129	22.4	1
102465634	Mir7047	microRNA 7047	7	-24987603	150	25	2	-0.0106	0	1	1	NaN			-0.847	NaN	0.397	NaN	0.757	NaN	7.1	21.6	5.07e-103	1.33e-102	48.3	0	-1
102466794	Mir7048	microRNA 7048	7	-25217667	134	25.2	2	0.00726	0.0247	0.98	1	1.3	1	0	0.434	-0.871	0.664	0.384	0.887	0.906	-0.0858	-0.314	0.754	0.77	1.88	1.95	1
102465637	Mir7052	microRNA 7052	7	44470346	151	0.03	2	0.162	0.883	0.377	0.877	0.382	0	0	-1.49	-1.87	0.136	0.0609	0.483	0.508	2	13.5	2.68e-41	5.28e-41	22.1	5.05	1
102465639	Mir7056	microRNA 7056	7	-47083165	658	47.1	1	0.119	0.107	0.914	1				0.63		0.529		0.821		1.69	4.16	3.24e-05	3.9e-05	1	0	1
102465641	Mir7059	microRNA 7059	7	-126579473	661	127	1	-0.521	-1.68	0.0921	0.602	-1.12	0	0	0.475	1.6	0.635	0.11	0.882	0.616	1.55	5.13	2.82e-07	3.63e-07	3.56	0.948	-1
102466798	Mir7063	microRNA 7063	7	141620700	665	142	1	-0.492	-2.06	0.0397	0.452	-2	1	0	-0.807	1.19	0.42	0.234	0.757	0.822	1.05	4.44	8.8e-06	1.07e-05	4.75	1.87	-1
102465646	Mir7066	microRNA 7066	8	-70102523	667	70.1	1	0.00758	0.0109	0.991	1				-0.501		0.617		0.874		4.48	13.3	3.37e-40	6.53e-40	7.57	0	-1
102465984	Mir7067	microRNA 7067	8	-70895507	39	23.6	3	0.305	0.692	0.489	0.935	0.331	0	0	-0.0302	-0.361	0.976	0.718	0.988	0.999	-0.157	-0.409	0.683	0.7	0.852	0.748	-1
102465647	Mir7068	microRNA 7068	8	-72470015	668	72.5	1	-0.0405	-0.423	0.672	0.987	-1.7	0	0	-2.61	-0.911	0.00893	0.362	0.074	0.906	1.73	20.5	2.06e-93	5.16e-93	75.3	26.1	1
102465648	Mir7070	microRNA 7070	8	85062085	152	85	2	0.574	1.65	0.0991	0.609	2.87	1	0	1.38	-1.48	0.167	0.138	0.533	0.634	1.34	4.55	5.3e-06	6.56e-06	3.35	1.03	1
102465649	Mir7071	microRNA 7071	8	88138205	670	88.1	1	-0.371	-0.888	0.375	0.875	-1.7	1	0	-0.995	0.704	0.32	0.481	0.708	0.937	1.36	3.53	0.000415	0.00048	1.34	0.324	-1
102465652	Mir7075	microRNA 7075	8	-107096024	673	107	1	0.227	1.12	0.264	0.749	-0.766	0	0	-1.64	-0.874	0.101	0.382	0.415	0.906	2.57	13.8	3.04e-43	6.14e-43	19.2	3.02	1
102465654	Mir7079	microRNA 7079	8	123104974	154	123	2	-0.314	-0.711	0.477	0.935	-0.0528	0	0	0.989	1.04	0.323	0.297	0.711	0.906	2.43	6.61	3.96e-11	5.42e-11	2.72	0.309	-1
735284	Mir708	microRNA 708	7	96249423	131	96.3	2	-0.331	-1.53	0.126	0.617	-3.54	1	0	-1.05	2.49	0.293	0.0129	0.695	0.28	9.05	55.4	0	0	2390	3.41	-1
102465655	Mir7080	microRNA 7080	8	123130105	154	123	2	-0.104	-0.0747	0.94	1	NaN			-4.4	NaN	1.09e-05	NaN	0.000342	NaN	9.43	29	2.27e-185	8.18e-185	250	0	-1
102465662	Mir7092	microRNA 7092	X	74317361	155	0.02	2	0.507	1.62	0.106	0.617	1.89	1	0	1.66	-0.238	0.0978	0.812	0.415	0.999	0.719	2.13	0.0331	0.0361	1.73	0.909	1
102466805	Mir7093	microRNA 7093	X	134757630	683	135	1	0.339	0.994	0.32	0.815	1.03	1	0	0.293	-0.74	0.77	0.459	0.948	0.937	1.83	6.39	1.65e-10	2.25e-10	4.73	1.15	1
102466808	Mir7117	microRNA 7117	15	27571493	687	27.6	1	0.384	0.622	0.534	0.935	0.0265	0	0	-0.0242	-0.0507	0.981	0.96	0.988	0.999	2.37	6.38	1.75e-10	2.37e-10	1.76	0.0518	-1
102465699	Mir7213	microRNA 7213	15	-79998969	695	80	1	0.13	0.323	0.747	1	0.367	0	0	-0.447	-0.814	0.655	0.416	0.887	0.923	0.743	2.08	0.0373	0.0406	1.53	0.709	-1
102465703	Mir7220	microRNA 7220	18	60953872	50	60.9	3	-0.101	-0.0757	0.94	1				-4.7		2.57e-06		0.00011		6.88	21.2	1.71e-99	4.4e-99	44.6	0	-1
102465706	Mir7224	microRNA 7224	2	67675456	128	67.7	2	-0.0887	-1.22	0.224	0.714	-1.55	1	0	-0.164	1.38	0.87	0.166	0.959	0.726	2.2	33	3.42e-238	1.42e-237	148	36	-1
102466820	Mir7226	microRNA 7226	4	-118210504	700	118	1	-0.0131	-0.106	0.916	1	0.51	0	0	0.644	0.134	0.52	0.894	0.821	0.999	-0.114	-0.834	0.404	0.424	9.04	10.9	-1
102466822	Mir7235	microRNA 7235	11	-97146363	159	0.04	2	-0.155	-0.574	0.566	0.935	1.12	0	0	1.72	0.601	0.0855	0.548	0.39	0.976	3.28	12.1	5.98e-34	1.1e-33	14.2	1.16	1
102465713	Mir7236	microRNA 7236	11	-121387144	706	121	1	-0.138	-0.87	0.384	0.877	-2.04	1	0	-1.45	0.581	0.146	0.561	0.497	0.977	1.89	11.6	3.29e-31	5.88e-31	16.5	3.96	-1
102466915	Mir7237	microRNA 7237	8	121978023	707	122	1	0.315	0.915	0.36	0.861	-0.989	0	0	-1.16	-0.167	0.248	0.867	0.66	0.999	1.73	5.33	9.69e-08	1.26e-07	3.5	0.738	1
102466823	Mir7240	microRNA 7240	8	70798134	39	23.6	3	-0.0819	-0.909	0.363	0.861	-0.099	0	0	0.441	0.54	0.659	0.589	0.887	0.996	0.882	9.49	2.2e-21	3.56e-21	33.4	18.3	-1
102466241	Mir7243	microRNA 7243	9	-102304923	709	102	1	-0.172	-0.129	0.897	1				-1.45		0.146		0.497		2.7	7.06	1.66e-12	2.34e-12	1.94	0	-1
791070	Mir744	microRNA 744	11	-65734732	710	65.7	1	-0.118	-3.02	0.00251	0.126	-3.5	1	0	-2.05	1.45	0.0407	0.146	0.243	0.663	1.57	43.4	0	0	4640	1690	-1
791071	Mir758	microRNA 758	12	109712809	1	98.5	59	0.198	0.426	0.67	0.987	0.796	0	0	1.04	0.244	0.298	0.807	0.695	0.999	9.57	29.6	3.72e-192	1.37e-191	435	0.277	1
791077	Mir760	microRNA 760	3	-122293584	713	122	1	-1.02	-1.76	0.079	0.549	0.668	0	0	1.07	0.404	0.284	0.686	0.694	0.999	7.37	22.7	3.36e-114	9.24e-114	76.4	0.117	-1
791081	Mir764	microRNA 764	X	147002258	11	147	5	-0.0112	0	1	1	NaN			-0.667	NaN	0.505	NaN	0.808	NaN	7.91	23.7	1.7e-124	4.94e-124	90	0.0304	-1
102466237	Mir7666	microRNA 7666	8	-40307874	730	40.3	1	0.331	0.771	0.441	0.924	2.4	1	0	1.08	-1.32	0.281	0.187	0.693	0.746	0.718	1.79	0.0732	0.0783	1.19	0.55	1
102465770	Mir7668	microRNA 7668	7	29906508	91	29.8	2	0.283	0.63	0.529	0.935	0.25	0	0	-0.419	-0.669	0.675	0.504	0.888	0.953	0.689	1.84	0.0655	0.0704	1.21	0.653	1
102466844	Mir7674	microRNA 7674	2	32050945	736	32	1	0.415	0.719	0.472	0.935	0.39	1	0	0.35	-0.0394	0.726	0.969	0.922	0.999	1.47	3.18	0.00148	0.00169	1.1	0.203	1
723883	Mir7b	microRNA 7b	17	56242987	145	0.09	2	0.835	1.26	0.209	0.7	-0.318	0	0	-0.452	-0.134	0.651	0.893	0.887	0.999	9.14	28.1	9.68e-174	3.33e-173	250	0.124	1
791074	Mir802	microRNA 802	16	93369719	747	93.4	1	0.375	2.07	0.0381	0.445	3.84	1	0	1.26	-2.58	0.208	0.00982	0.611	0.238	-12.3	-66.6	0	0	1.32	9600	-1
102465893	Mir8103	microRNA 8103	11	97063767	159	0.04	2	0.221	0.718	0.473	0.935	1.3	0	0	1.35	0.0477	0.177	0.962	0.549	0.999	3.42	11	3.07e-28	5.27e-28	11	0.641	1
102466886	Mir8111	microRNA 8111	8	84005627	25	28	3	0.159	1.34	0.18	0.67	1.75	1	0	0.207	-1.55	0.836	0.122	0.954	0.616	0.771	6.75	1.48e-11	2.07e-11	19.3	11.7	1
102465900	Mir8112	microRNA 8112	6	71271670	761	71.3	1	0.00841	0.0484	0.961	1	-0.152	0	0	-0.327	-0.176	0.743	0.86	0.936	0.999	1.43	9.33	1.06e-20	1.68e-20	15	5.44	1
100124456	Mir872	microRNA 872	4	94665156	766	94.7	1	0.000669	0.0184	0.985	1	-0.46	0	0	-1.47	-1.01	0.14	0.31	0.49	0.906	1.33	44.1	0	0	2960	1370	1
100124491	Mir874	microRNA 874	13	-58023124	767	58	1	0.0428	0.596	0.551	0.935	-0.468	1	0	-0.359	0.109	0.72	0.913	0.922	0.999	2.68	50.4	0	0	1260	222	1
100124459	Mir877	microRNA 877	17	-35960729	80	0.02	2	0.101	1.44	0.15	0.626	1.09	0	0	-0.888	-1.98	0.374	0.0477	0.733	0.444	2.86	44.5	0	0	227	33.7	1
100124492	Mir879	microRNA 879	5	9375703	768	9.38	1	-0.14	-1.19	0.233	0.719	-0.652	0	0	1.38	2.03	0.168	0.0421	0.533	0.444	4.84	40	0	0	373	12.8	-1
387133	Mir9-1	microRNA 9-1	3	88215597	107	88.2	2	0.0855	0.0743	0.941	1	NaN			-0.897	NaN	0.37	NaN	0.73	NaN	5.75	17.2	5.69e-66	1.27e-65	22.8	0.0594	1
723968	Mir9-3	microRNA 9-3	7	79505263	770	79.5	1	-0.0434	-0.0255	0.98	1				-0.82		0.412		0.757		6.19	18.9	1.35e-79	3.17e-79	25.8	0	-1
723942	Mir92-2	microRNA 92-2	X	-52741837	9	52.7	6	0.015	0.246	0.805	1	1.78	1	0	0.293	-1.48	0.769	0.138	0.948	0.634	-2.81	-43.8	0	0	257	2060	1
100124470	Mir92b	microRNA 92b	3	-89227115	771	89.2	1	-0.21	-2.73	0.00637	0.18	-3.83	1	0	-1.96	1.87	0.05	0.062	0.278	0.508	8.32	144	0	0	50300	177	-1
723885	Mir93	microRNA 93	5	-138165522	23	138	3	0.0315	1.07	0.284	0.794	1.67	0	0	-0.373	-2.04	0.709	0.0415	0.915	0.444	-1.64	-61.7	0	0	1700	6020	-1
723886	Mir96	microRNA 96	6	-30169445	33	30.2	3	-0.179	-0.926	0.354	0.858	-2.6	0	0	1.32	3.93	0.186	8.6e-05	0.562	0.0188	-3.42	-17.5	1.58e-68	3.58e-68	2.44	39.4	1
723947	Mir98	microRNA 98	X	151913213	162	152	2	0.0435	0.91	0.363	0.861	2.3	1	0	0.94	-1.36	0.347	0.173	0.73	0.729	0.717	17.7	4.85e-70	1.11e-69	3540	2430	-1
387229	Mir99a	microRNA 99a	16	77598935	27	77.6	3	-0.0301	-0.598	0.55	0.935	-1.54	0	0	0.842	2.38	0.4	0.0173	0.757	0.302	1.72	30.2	8.01e-201	3.07e-200	8680	3090	-1
387230	Mir99b	microRNA 99b	17	17830187	26	17.8	3	-0.0945	-1.46	0.144	0.626	-2.64	0	0	0.384	3.03	0.701	0.00246	0.911	0.124	2.04	20	5.24e-89	1.3e-88	29300	8130	-1
387244	Mirlet7a-1	microRNA let7a-1	13	-48538178	59	48.5	3	-0.145	-2.23	0.0257	0.36	-2.51	0	0	0.347	2.85	0.729	0.00432	0.922	0.126	-2.79	-49	0	0	52	402	1
723965	Mirlet7a-2	microRNA let7a-2	9	41536715	22	41.6	3	-0.13	-0.65	0.516	0.935	1.07	1	0	0.427	-0.647	0.669	0.518	0.887	0.955	-1.58	-10.6	3.69e-26	6.26e-26	52.2	152	1
102800312	Lincppara	long intergenic noncoding RNA near Ppara	15	85703772	60	85.7	3	0.101	0.517	0.605	0.956	1.15	0	0	2.04	0.89	0.0417	0.374	0.243	0.906	-0.354	-1.54	0.122	0.13	3.46	3.75	1
387246	Mirlet7c-1	microRNA let7c-1	16	77599656	27	77.6	3	-0.066	-0.617	0.537	0.935	1.71	1	0	0.765	-0.949	0.444	0.343	0.765	0.906	-0.398	-4.53	5.87e-06	7.25e-06	157	220	1
387247	Mirlet7d	microRNA let7d	13	-48536011	59	48.5	3	-0.024	-0.593	0.553	0.935	-1.5	1	0	-0.919	0.585	0.358	0.559	0.73	0.977	0.27	8.05	8.06e-16	1.21e-15	13800	12900	-1
387248	Mirlet7e	microRNA let7e	17	17830351	26	17.8	3	-0.135	-2.53	0.0114	0.249	-2.17	1	0	-0.267	1.9	0.79	0.0572	0.954	0.5	2.21	46.2	0	0	7660	1830	-1
387252	Mirlet7f-1	microRNA let7f-1	13	-48537828	59	48.5	3	0.0669	1.52	0.127	0.617	3.4	1	0	0.237	-3.17	0.812	0.00154	0.954	0.096	-0.994	-26.9	4.97e-159	1.65e-158	285	656	1
387253	Mirlet7f-2	microRNA let7f-2	X	151912345	162	152	2	-0.0216	-0.477	0.633	0.969	1.24	1	0	0.76	-0.485	0.448	0.627	0.765	0.999	-2.4	-59.8	0	0	2400	14400	1
387249	Mirlet7g	microRNA let7g	9	106178839	70	106	2	-0.00949	-0.237	0.813	1	0.603	0	0	-0.111	-0.714	0.912	0.475	0.967	0.937	-0.479	-13.5	1.5e-41	2.96e-41	28300	44300	1
387251	Mirlet7i	microRNA let7i	10	-122985639	772	123	1	-0.0312	-0.889	0.374	0.875	-0.935	0	0	-2.55	-1.61	0.0108	0.107	0.085	0.605	1.3	37.7	0	0	25700	11600	-1
102465198	Mir7j	microRNA 7j	3	140028248	773	140	1	0.455	1.17	0.241	0.723	1.38	1	0	1.02	-0.357	0.308	0.721	0.703	0.999	0.398	1.14	0.256	0.271	1.39	0.987	1
102465309	Mir7k	microRNA 7k	5	-147283188	774	147	1	0.335	1.19	0.236	0.719	0.119	0	0	0.121	0.00138	0.904	0.999	0.967	0.999	-0.936	-3.27	0.00108	0.00124	1.21	2.29	1
75957	Mir17hg	Mir17 host gene (non-protein coding)	14	115044389	6	115	7	0.245	0.491	0.624	0.964	0.143	1	0	0.0442	-0.0991	0.965	0.921	0.988	0.999	-4.79	-3.2	0.00139	0.0016	0	1.23	1
100526502	Mir3095	microRNA 3095	4	-58441011	304	58.4	1	-0.136	-0.329	0.742	1	0.886	0	0	0.977	0.0906	0.329	0.928	0.716	0.999	1.19	2.35	0.0187	0.0205	0.644	0	1
723853	Mir365-2	microRNA 365-2	11	79726399	88	79.7	2	0.0244	0.127	0.899	1	0.836	0	0	-0.902	-1.74	0.367	0.0821	0.73	0.605	-2.9	-14.1	3.63e-45	7.39e-45	1.41	11.6	1
723918	Mir547	microRNA 547	X	-67988373	40	68	3	-0.0187	-0.148	0.882	1	-0.221	0	0	0.684	0.906	0.494	0.365	0.803	0.906	-1.81	-13.6	6.29e-42	1.26e-41	5.35	21.9	1
751557	Mir615	microRNA 615	15	103014909	93	103	2	3.14	6.75	1.48e-11	7.11e-09	9.84	0	0	10	0.177	1.23e-23	0.86	5.81e-21	0.999	-3	-7.87	3.67e-15	5.41e-15	0.321	2.97	-1
102465543	Mir6901	microRNA 6901	1	93274548	51	93.3	3	0.0383	0.136	0.892	1	0.744	0	0	-0.355	-1.1	0.723	0.272	0.922	0.893	-1.11	-3.95	7.95e-05	9.42e-05	1.05	2.33	-1
102465556	Mir6922	microRNA 6922	11	-60202261	139	60.2	2	0.494	1.81	0.0704	0.513	1.87	1	0	0.244	-1.63	0.807	0.104	0.954	0.605	-1.59	-6.05	1.46e-09	1.95e-09	1.19	3.83	-1
102465621	Mir7027	microRNA 7027	5	114404467	636	114	1	0.951	1.55	0.122	0.617	1.08	1	0	0.813	-0.265	0.416	0.791	0.757	0.999	2.09	5.69	1.25e-08	1.65e-08	2.02	0.241	1
102465631	Mir7042	microRNA 7042	6	113707207	651	114	1	-0.225	-0.592	0.554	0.935	0.303	0	0	1.19	0.888	0.234	0.374	0.644	0.906	0.46	1.13	0.258	0.272	0.992	0.539	-1
102465650	Mir7073	microRNA 7073	8	-95753150	671	95.8	1	-0.762	-1.46	0.145	0.626	-0.43	0	0	0.493	0.923	0.622	0.356	0.877	0.906	1.77	4.51	6.55e-06	8e-06	1.35	0.197	-1
723967	Mir9-2	microRNA 9-2	13	83738813	769	83.7	1	0.207	0.262	0.793	1	0.543	0	0	0.547	0.0041	0.585	0.997	0.862	0.999	2.32	5.5	3.75e-08	4.9e-08	1.46	0	1
100316700	Mir1949	microRNA 1949	18	35554566	237	35.6	1	-0.406	-1.54	0.124	0.617	-1.49	0	0	0.234	1.73	0.815	0.0844	0.954	0.605	0.812	3	0.00271	0.00306	3.01	1.57	-1
102465581	Mir6964	microRNA 6964	16	-97877232	596	97.9	1	0.207	1.21	0.228	0.718	1.56	1	0	0.78	-0.782	0.435	0.434	0.764	0.937	-2.79	-15.4	2.65e-53	5.59e-53	1.71	15.9	-1
102465603	Mir6997	microRNA 6997	2	29995949	43	10	3	-0.682	-1.15	0.25	0.727	0.0454	0	0	0.423	0.377	0.672	0.706	0.887	0.999	2.1	5.35	8.84e-08	1.15e-07	1.64	0.147	-1
100316694	Mir1941	microRNA 1941	15	101369351	89	101	2	-0.169	-0.28	0.78	1	-0.0244	0	0	0.0177	0.0421	0.986	0.966	0.988	0.999	0.304	0.443	0.658	0.679	0.357	0.0864	-1
387197	Mir201	microRNA 201	X	-67988095	40	68	3	0.0535	0.353	0.724	1	0.252	0	0	1.49	1.24	0.136	0.216	0.483	0.799	-2.79	-17.2	1.6e-66	3.57e-66	2.55	21.5	1
102465576	Mir6954	microRNA 6954	15	76433213	592	76.4	1	0.0826	0.271	0.786	1	1.16	1	0	0.17	-0.993	0.865	0.321	0.958	0.906	-0.121	-0.433	0.665	0.685	1.88	1.56	1
102466210	Mir6955	microRNA 6955	15	78891839	143	79	2	0.348	0.592	0.554	0.935	0.984	1	0	0.6	-0.384	0.548	0.701	0.831	0.999	1.03	2.72	0.00645	0.00717	1.4	0.476	1
102465638	Mir7055	microRNA 7055	7	45173302	15	0.04	4	0.198	0.165	0.869	1				1.1		0.271		0.677		3.2	8.84	9.26e-19	1.45e-18	2.96	0	1
100124478	Mir871	microRNA 871	X	-66810427	2	66.8	15	0.399	1.44	0.148	0.626	2.5	1	0	1.26	-1.23	0.206	0.218	0.608	0.801	-5.03	-17.7	9.19e-70	2.1e-69	4.72	94.9	-1
102466776	Mir6966	microRNA 6966	17	25780807	105	0.03	2	-0.34	-0.478	0.633	0.969	-0.679	1	0	-0.565	0.114	0.572	0.909	0.857	0.999	1.45	3.11	0.00187	0.00213	0.929	0.109	-1
102465894	Mir8105	microRNA 8105	10	128458679	53	42.9	3	-0.354	-1.19	0.235	0.719	-1.36	1	0	-1	0.357	0.316	0.721	0.703	0.999	0.131	0.394	0.694	0.71	1.42	1.07	-1
100124458	Mir876	microRNA 876	4	-36645372	58	12.2	3	0.000643	0.00158	0.999	1				-0.0234		0.981		0.988		-0.456	-0.25	0.802	0.814	0.132	0	-1
387195	Mir19b-2	microRNA 19b-2	X	-52741982	9	52.7	6	0.247	0.682	0.495	0.935	1.38	1	0	0.632	-0.749	0.527	0.454	0.821	0.937	-4.64	-14.3	1.92e-46	3.95e-46	0.274	10.5	-1
102465212	Mir21c	microRNA 21c	8	-128278147	82	0.04	2	0.447	1.23	0.217	0.714	1.22	0	0	-0.743	-1.96	0.457	0.0498	0.774	0.444	-4.85	-12.5	5.01e-36	9.38e-36	0.375	12.6	-1
100042498	Mir22hg	Mir22 host gene (non-protein coding)	11	75461538	44	75.5	3	0.433	1.91	0.0565	0.512	3.24	1	0	0.906	-2.33	0.365	0.0197	0.73	0.324	-2.62	-11.2	3.71e-29	6.46e-29	1.13	8.67	-1
100526547	Mir3073a	microRNA 3073a	12	112109237	42	37.4	3	-0.383	-0.692	0.489	0.935	-0.544	1	0	-0.0802	0.464	0.936	0.643	0.978	0.999	-6.3	-19.9	2.24e-88	5.54e-88	0.114	22.6	-1
723873	Mir470	microRNA 470	X	-66813950	2	66.8	15	0.306	0.998	0.318	0.815	0.359	0	0	-0.24	-0.599	0.81	0.549	0.954	0.976	-5.49	-18.9	7.9e-80	1.86e-79	1.08	32.3	-1
100628611	Mir5107	microRNA 5107	18	60812075	50	60.9	3	-0.131	-0.15	0.881	1	-1.51	0	0	0.109	1.62	0.913	0.105	0.967	0.605	-4.61	-13.2	4.76e-40	9.2e-40	0.0696	4.72	1
102465577	Mir6956	microRNA 6956	15	79002222	143	79	2	0.0275	0.123	0.902	1	-0.429	0	0	0.554	0.983	0.58	0.326	0.858	0.906	-2.66	-11.1	1.09e-28	1.9e-28	0.916	6.98	1
102465587	Mir6972	microRNA 6972	17	-34857568	56	34.8	3	0.13	0.121	0.904	1	NaN			NaN	-1.84	NaN	0.0651	NaN	0.508	-7.95	-26	9.12e-149	2.91e-148	0.0143	50.1	-1
102465591	Mir6978	microRNA 6978	17	-57217171	600	57.2	1	0.0528	0.0491	0.961	1					-0.709		0.478		0.937	-7.09	-22.8	2.67e-115	7.4e-115	0	25	-1
102465658	Mir7085	microRNA 7085	9	44400422	677	44.4	1	0.34	1.37	0.17	0.661	1.89	0	0	2.06	0.166	0.0394	0.868	0.238	0.999	-2.37	-8.52	1.63e-17	2.5e-17	0.695	4.52	-1
100124460	Mir881	microRNA 881	X	-66801943	2	66.8	15	0.448	1.42	0.155	0.629	1.78	1	0	1.24	-0.542	0.216	0.588	0.613	0.996	-5.84	-16.3	1.05e-59	2.25e-59	0.584	22.9	-1
102465897	Mir1668	microRNA 1668	8	-83723877	203	83.7	1	-0.226	-0.585	0.558	0.935	-0.531	1	0	-0.0542	0.476	0.957	0.634	0.988	0.999	-3.24	-8.13	4.44e-16	6.7e-16	0.217	2.67	1
100628604	Mir5135	microRNA 5135	12	-76533133	425	76.5	1	-0.314	-0.187	0.851	1	-1.49	0	0	0.026	1.51	0.979	0.13	0.988	0.626	-4.24	-10.3	1.12e-24	1.87e-24	0.0318	3	1
102465310	Mir6539	microRNA 6539	14	-67859635	522	67.9	1	-0.207	-0.462	0.644	0.973	-0.754	1	0	-0.215	0.538	0.829	0.59	0.954	0.996	-4.11	-11.5	1.23e-30	2.18e-30	0.188	4.52	1
100049545	Mir741	microRNA 741	X	-66796804	2	66.8	15	-0.222	-0.645	0.519	0.935	-0.746	1	0	-0.423	0.322	0.672	0.747	0.887	0.999	-3.57	-9.11	8.57e-20	1.36e-19	0.616	3.75	-1
100124496	Mir743b	microRNA 743b	X	-66777255	2	66.8	15	-0.0422	-0.134	0.893	1	0.593	0	0	-0.175	-0.768	0.861	0.442	0.958	0.937	-5.1	-13.3	2.47e-40	4.82e-40	0.198	6.11	-1
723887	Mir463	microRNA 463	X	-66799222	2	66.8	15	0.82	1.82	0.069	0.513	1.19	1	0	0.598	-0.59	0.55	0.555	0.831	0.977	-4.03	-7.21	5.61e-13	7.97e-13	0.0723	1.71	-1
723888	Mir465	microRNA 465	X	-66839051	2	66.8	15	-0.32	-0.295	0.768	1	-1.41	0	0	0.0771	1.49	0.939	0.136	0.978	0.634	-2.85	-4.59	4.35e-06	5.41e-06	0.0416	0.956	1
723939	Mir471	microRNA 471	X	-66792594	2	66.8	15	-0.0452	-0.0785	0.937	1					0.695		0.487		0.937	-4.15	-6.67	2.57e-11	3.55e-11	0	1.64	-1
100049546	Mir743	microRNA 743	X	-66776756	2	66.8	15	0.39	0.386	0.7	1					-1.64		0.101		0.605	-4.43	-7.43	1.06e-13	1.52e-13	0	1.77	-1
100124479	Mir878	microRNA 878	X	-66801507	2	66.8	15	-0.513	-1.22	0.223	0.714	-0.944	1	0	-0.485	0.459	0.628	0.646	0.877	0.999	-4.08	-8.87	7.17e-19	1.13e-18	0.136	2.38	-1
100124480	Mir880	microRNA 880	X	-66800529	2	66.8	15	-0.206	-0.277	0.781	1					0.44		0.66		0.999	-3.65	-4.13	3.66e-05	4.38e-05	0	1.06	-1
100124462	Mir883a	microRNA 883a	X	-66780757	2	66.8	15	0.0385	0	1	1	NaN			NaN	-0.494	NaN	0.622	NaN	0.999	-4.68	-7.41	1.26e-13	1.8e-13	0	1.99	-1
102465604	Mir6999	microRNA 6999	2	-91944869	612	91.9	1	0.0338	0.037	0.97	1				-0.126		0.899		0.965		2.08	4.89	1.03e-06	1.3e-06	1.25	0	1
102465624	Mir7031	microRNA 7031	5	-121819208	639	122	1	-1.05	-1.73	0.0839	0.566	-1.24	0	0	-1.38	-0.134	0.169	0.894	0.533	0.999	1.57	3.77	0.000165	0.000193	1.21	0.207	-1
102465626	Mir7035	microRNA 7035	5	136105521	643	136	1	-0.499	-0.991	0.321	0.815	-0.975	1	0	-0.901	0.0741	0.367	0.941	0.73	0.999	0.184	0.413	0.68	0.699	0.683	0.412	-1
102465766	Mir7661	microRNA 7661	6	108489742	726	108	1	0.13	0.32	0.749	1	0.243	0	0	-0.023	-0.266	0.982	0.79	0.988	0.999	-1.63	-3.91	9.41e-05	0.000111	0.427	1.29	1
100316710	Mir1963	microRNA 1963	7	-29083635	251	29.1	1																		0	0	0
102465779	Mir7677	microRNA 7677	17	27091244	46	9.03	3	-0.145	-0.0866	0.931	1	-0.0547	0	0	-0.06	-0.00529	0.952	0.996	0.988	0.999	-0.528	-0.227	0.82	0.829	0.0956	0	-1
102466817	Mir7211	microRNA 7211	10	-94586136	693	94.6	1	-0.269	-0.206	0.837	1				-0.455		0.649		0.887		0.184	0.215	0.829	0.835	0.306	0	-1
102466849	Mir7687	microRNA 7687	8	120538695	746	121	1	0.693	1.8	0.0723	0.513	1.67	1	0	0.144	-1.52	0.886	0.128	0.965	0.626	1.13	3.34	0.000836	0.000962	2.04	0.708	1
100316737	Mir664	microRNA 664	1	185242974	36	185	3	0.325	0.273	0.784	1	NaN			0.197	NaN	0.844	NaN	0.954	NaN	-0.55	-0.267	0.789	0.804	0.109	0	1
102465615	Mir7016	microRNA 7016	4	-129684499	146	130	2	0.135	0.277	0.782	1	-1.16	0	0	-1.22	-0.0586	0.221	0.953	0.615	0.999	1.89	4.18	2.97e-05	3.59e-05	1.13	0.0533	-1
102466840	Mir7655	microRNA 7655	2	18057845	723	18.1	1	-0.826	-2.09	0.0367	0.439	-2.53	1	0	-0.109	2.42	0.913	0.0154	0.967	0.295	0.817	2.05	0.0406	0.0441	1.07	0.368	-1
102465567	Mir6941	microRNA 6941	12	-112920482	585	113	1	-0.12	-0.0905	0.928	1				-1.06		0.288		0.695		2.41	6.34	2.35e-10	3.17e-10	1.67	0	-1
102465980	Mir6937	microRNA 6937	12	28679324	582	28.7	1	-0.00938	-0.0227	0.982	1	-0.0815	0	0	0.622	0.704	0.534	0.481	0.822	0.937	-1.37	-2.99	0.0028	0.00315	0.394	0.992	1
102466802	Mir7081	microRNA 7081	9	-20914089	34	21	3	0.264	0.393	0.694	0.996	0.942	1	0	0.893	-0.0496	0.372	0.96	0.732	0.999	0.867	1.95	0.0507	0.0547	0.784	0.213	1
100526498	Mir3088	microRNA 3088	2	28733277	300	28.7	1	-0.283	-0.525	0.6	0.956	0.728	0	0	0.789	0.0607	0.43	0.952	0.763	0.999	1.68	3.85	0.000117	0.000137	0.971	0.0279	1
100628610	Mir5101	microRNA 5101	12	75909102	404	75.9	1	-0.297	-0.763	0.446	0.924	-0.855	1	0	-0.64	0.215	0.522	0.83	0.821	0.999	-2.82	-7.14	9.06e-13	1.28e-12	0.287	2.57	-1
102466796	Mir7053	microRNA 7053	7	-44538105	151	0.03	2	0.466	0.671	0.502	0.935	0.369	1	0	0.283	-0.0857	0.777	0.932	0.951	0.999	1.37	2.95	0.00314	0.00352	0.795	0.0262	1
751527	Mir19b-1	microRNA 19b-1	14	115044304	6	115	7	0.147	0.297	0.766	1	1.32	0	0	-0.347	-1.67	0.729	0.0959	0.922	0.605	-3.26	-8.24	1.79e-16	2.72e-16	0.154	2.03	-1
100049710	Mir290a	microRNA 290a	7	3218625	5	1.79	9	0.162	0.143	0.886	1					-1.64		0.102		0.605	-4.2	-10.4	3.95e-25	6.61e-25	0	2.85	-1

## Sheet: Series.1.Ctx.vs.Liver
Entrez	Symbol	Name	Chr	Loc	clusterID	clusterMeanLoc.Mb	nMirnasInCluster	coeff.for.Q.Tissue.int	Z.for.Q.Tissue.int	p.for.Q.Tissue.int	FDR.for.Q.Tissue.int	difference.of.Z.for.Q	opposite.DE.direction	significanceIndex	Z.meta.for.Q.Cortex	Z.meta.for.Q.Liver	p.meta.for.Q.Cortex	p.meta.for.Q.Liver	FDR.meta.for.Q.Cortex	FDR.meta.for.Q.Liver	log2FoldChange.Cortex.vs.Liver.Controls	stat.Cortex.vs.Liver.Controls	p.Cortex.vs.Liver.Controls	FDR.Cortex.vs.Liver.Controls	GMeanExpr.Cortex.Controls	GMeanExpr.Liver.Controls	exprDivergesInHigherQ
723892	Mir100	microRNA 100	9	41531424	22	41.6	3	-0.0207	-0.426	0.67	0.98	0.765	0	0	2.34	1.58	0.0193	0.115	0.134	0.616	1.63	34.8	1.05e-264	4.71e-264	8040	2990	-1
724062	Mir101b	microRNA 101b	19	29135278	164	29.1	1	0.135	2.45	0.0142	0.262	1.15	0	0	-0.357	-1.51	0.721	0.132	0.891	0.626	-3.66	-61	0	0	3620	52100	-1
723824	Mir103-1	microRNA 103-1	11	35782395	61	35.7	2	0.439	2.62	0.00875	0.229	2.61	1	0	1.73	-0.873	0.0831	0.383	0.318	0.906	-0.371	-2.18	0.0294	0.0323	6.19	9.21	-1
723825	Mir103-2	microRNA 103-2	2	131288051	166	131	1	-0.00256	-0.0367	0.971	0.994	0.631	0	0	-0.192	-0.823	0.848	0.41	0.94	0.923	-0.343	-5.01	5.51e-07	6.96e-07	48.6	68.5	1
723829	Mir106a	microRNA 106a	X	-52742502	9	52.7	6	0.563	1.58	0.114	0.553	2.03	1	0	1.76	-0.272	0.0791	0.786	0.31	0.999	-1.69	-5.17	2.29e-07	2.93e-07	0.673	2.04	-1
723925	Mir106b	microRNA 106b	5	-138165736	23	138	3	0.0825	2.03	0.0422	0.416	1.55	1	0	0.106	-1.44	0.916	0.149	0.971	0.663	-0.991	-25.8	1.42e-146	4.62e-146	327	749	-1
723826	Mir107	microRNA 107	19	-34820686	167	34.8	1	-0.0147	-0.33	0.741	0.993	-1.08	0	0	-2.04	-0.957	0.0416	0.338	0.232	0.906	-1	-23.9	3.21e-126	9.51e-126	2620	6030	1
723893	Mir10a	microRNA 10a	11	96317164	63	96.3	2	0.0642	1.08	0.279	0.72	1.19	0	0	1.8	0.604	0.0725	0.546	0.309	0.976	-8.68	-146	0	0	549	266000	-1
387144	Mir10b	microRNA 10b	2	74726069	168	74.7	1	0.0134	0.0587	0.953	0.993	1.11	1	0	0.411	-0.698	0.681	0.485	0.873	0.937	-3.07	-23.6	1.55e-123	4.52e-123	713	6330	-1
100316669	Mir1188	microRNA 1188	12	109611821	1	98.5	59	0.0822	0.0692	0.945	0.993				-0.43		0.668		0.866		3.57	10.1	5e-24	8.45e-24	4.01	0	1
102465778	Mir1191b	microRNA 1191b	10	-81416239	24	27.1	3	0.0731	0.562	0.574	0.943	-0.17	0	0	-0.601	-0.431	0.548	0.666	0.804	0.999	-1.08	-8.3	1.08e-16	1.65e-16	6.38	15	1
100316673	Mir1193	microRNA 1193	12	109715670	1	98.5	59	0.286	0.974	0.33	0.747	0.125	1	0	0.123	-0.00151	0.902	0.999	0.964	0.999	3.83	12.3	5.9e-35	1.13e-34	14.5	0.672	1
100316751	Mir1197	microRNA 1197	12	109712316	1	98.5	59	-0.349	-0.567	0.571	0.943	0.677	0	0	0.724	0.0471	0.469	0.962	0.763	0.999	5.05	15.3	8.61e-53	1.82e-52	11.9	0	-1
100316739	Mir1224	microRNA 1224	16	20604451	175	20.6	1	-0.0771	-0.101	0.919	0.993	1.18	0	0	1.22	0.0385	0.223	0.969	0.536	0.999	9.49	29.4	7.92e-190	3.02e-189	264	0	-1
387231	Mir122	microRNA 122	18	65248860	176	65.2	1	-0.0972	-0.485	0.627	0.956	1.6	0	0	-0.132	-1.73	0.895	0.0834	0.962	0.605	-14.4	-69	0	0	5.21	195000	1
100885827	Mir1231	microRNA 1231	1	-135454602	177	135	1	-1.14	-1.83	0.0674	0.49	-1.36	1	0	-0.805	0.558	0.421	0.577	0.719	0.996	2.87	8.06	7.93e-16	1.2e-15	3.12	0.152	-1
100526515	Mir1247	microRNA 1247	12	-110278047	178	110	1	-0.336	-1.86	0.0636	0.49	-6.33	1	1	-3.86	2.47	0.000112	0.0134	0.0026	0.28	-3.97	-24.2	5.39e-129	1.62e-128	44.4	703	1
100526461	Mir1249	microRNA 1249	15	-84951525	179	85	1	0.0438	0.703	0.482	0.88	0.237	0	0	-1.02	-1.26	0.306	0.207	0.62	0.775	3.42	56.7	0	0	1360	148	1
723950	Mir124a-2	microRNA 124a-2	3	17795661	180	17.8	1	0.217	0.182	0.856	0.993				1.81		0.0711		0.309		3.99	11.7	1.07e-31	1.99e-31	5.64	0	1
723951	Mir124a-3	microRNA 124a-3	2	180894039	181	181	1	-0.0717	0	1	1	-1.22	1	0	-1.18	0.0358	0.238	0.971	0.543	0.999	2.95	8.16	3.39e-16	5.14e-16	2.68	0.031	-1
100526517	Mir1251	microRNA 1251	10	-92137139	65	92.1	2	-0.0934	-0.0601	0.952	0.993				-1.36		0.175		0.481		6.38	19.3	5.08e-83	1.25e-82	29.7	0	-1
387235	Mir125a	microRNA 125a	17	17830811	26	17.8	3	-0.135	-2.94	0.00327	0.149	-2.8	0	0	1.15	3.95	0.249	7.76e-05	0.551	0.0188	1.79	36.8	1.03e-295	4.69e-295	61800	20500	-1
387236	Mir125b-1	microRNA 125b-1	9	41581925	22	41.6	3	0.071	1.2	0.231	0.69	1.5	0	0	3.32	1.81	0.000914	0.0698	0.0144	0.535	3.17	59.9	0	0	982	125	1
723952	Mir125b-2	microRNA 125b-2	16	77646272	27	77.6	3	-0.0125	-0.326	0.744	0.993	0.92	0	1	3.86	2.94	0.000115	0.00333	0.0026	0.126	2.07	48.6	0	0	3260	894	-1
100526460	Mir1264	microRNA 1264	X	147010600	11	147	5	0.0563	0.0485	0.961	0.993				-1.2		0.229		0.54		7.32	21.6	2.19e-103	5.81e-103	56.3	0	1
387145	Mir126a	microRNA 126a	2	26591356	28	8.82	3	-0.0301	-0.743	0.457	0.858	-0.755	0	0	0.948	1.7	0.343	0.0886	0.661	0.605	-1.84	-48.8	0	0	7350	30300	1
387147	Mir128-1	microRNA 128-1	1	128202360	183	128	1	-0.106	-1.78	0.0748	0.49	-4	1	0	-3.61	0.39	0.000304	0.696	0.00577	0.999	8.65	123	0	0	32000	89.2	-1
723815	Mir128-2	microRNA 128-2	9	-112118635	184	112	1	0.164	1.38	0.168	0.617	-3.52	0	0	-4.44	-0.913	9.13e-06	0.361	0.000333	0.906	10.7	92.2	0	0	15500	7.78	1
387237	Mir129-1	microRNA 129-1	6	29022618	185	29	1	-0.488	-3.43	0.000599	0.0411	-4.29	1	0	-1.69	2.61	0.0917	0.00916	0.348	0.235	7.02	48.1	0	0	756	5.82	-1
723953	Mir129-2	microRNA 129-2	2	-94241363	29	31.4	3	0.337	1.53	0.125	0.553	0.0552	0	0	-0.463	-0.518	0.643	0.604	0.863	0.999	10.2	47.9	0	0	3010	1.37	1
102466255	Mir1291	microRNA 1291	15	-98519761	186	98.5	1	-0.0125	-0.0977	0.922	0.993	0.583	0	0	1.3	0.716	0.194	0.474	0.496	0.937	-2.04	-14.8	1.3e-49	2.74e-49	7.13	36.4	1
100526462	Mir1298	microRNA 1298	X	147064904	11	147	5	0.753	2.1	0.0359	0.401	1.78	1	0	0.783	-0.993	0.434	0.321	0.732	0.906	9.92	30	6.78e-198	2.67e-197	973	0.691	1
387149	Mir130a	microRNA 130a	2	-84741114	187	84.7	1	0.0412	0.997	0.319	0.743	0.771	0	0	1.79	1.02	0.0729	0.307	0.309	0.906	-3.3	-84.7	0	0	1110	12600	-1
723816	Mir130b	microRNA 130b	16	-17124060	66	17.1	2	-0.049	-0.85	0.395	0.8	-3.62	0	0	-3.74	-0.116	0.000185	0.907	0.00365	0.999	1.62	27	2.37e-160	8.12e-160	244	88.2	-1
387150	Mir132	microRNA 132	11	75173681	67	75.2	2	-0.223	-3.81	0.000139	0.0111	-7.22	1	0	-6.45	0.772	1.14e-10	0.44	1.08e-08	0.937	7.05	109	0	0	26300	224	-1
723817	Mir133b	microRNA 133b	1	20682768	69	20.7	2	-1.96	-2.6	0.00942	0.229	-2.42	1	0	-2.24	0.187	0.0254	0.851	0.165	0.999	0.561	1.01	0.312	0.327	0.459	0	-1
387152	Mir134	microRNA 134	12	109734138	1	98.5	59	0.0417	0.282	0.778	0.993	0.087	0	0	0.644	0.557	0.52	0.578	0.784	0.996	5.51	43	0	0	421	8.71	-1
723955	Mir135a-2	microRNA 135a-2	10	-92072085	65	92.1	2	0.178	0.239	0.811	0.993	-1.39	1	0	-1.39	0.00412	0.166	0.997	0.474	0.999	6.68	20.5	3.96e-93	1e-92	37.3	0	1
723818	Mir135b	microRNA 135b	1	132198087	190	132	1	0.363	0.566	0.571	0.943	-7.23	0	0	-7.29	-0.0537	3.15e-13	0.957	7.46e-11	0.999	8.91	27.5	1.69e-166	5.93e-166	226	0.139	-1
387155	Mir137	microRNA 137	3	118433856	191	118	1	0.111	2.02	0.0437	0.416	3.04	1	0	1.19	-1.85	0.234	0.0648	0.54	0.508	4.63	89.5	0	0	2270	104	1
387156	Mir138-1	microRNA 138-1	9	122682875	192	123	1	0.0585	0.188	0.851	0.993	-1.72	0	0	-1.78	-0.0627	0.0743	0.95	0.309	0.999	9.7	31.9	2.91e-223	1.22e-222	850	0.651	-1
723956	Mir138-2	microRNA 138-2	8	94324310	71	94.4	2	-0.125	-0.43	0.667	0.98	-2.96	1	0	-2.9	0.0633	0.00373	0.95	0.0412	0.999	7.71	28.7	1.37e-181	5.01e-181	294	0.996	-1
387157	Mir139	microRNA 139	7	101475375	193	101	1	-0.0492	-1.31	0.19	0.629	-2.43	1	0	-0.461	1.97	0.645	0.0494	0.863	0.444	2.1	55.1	0	0	3070	819	-1
387158	Mir140	microRNA 140	8	107551243	194	108	1	0.0435	1.18	0.24	0.693	0.726	0	0	-0.932	-1.66	0.351	0.0974	0.666	0.605	-0.738	-18.4	1.25e-75	2.99e-75	2970	5710	-1
387159	Mir141	microRNA 141	6	-124717913	72	125	2	-0.427	-1.04	0.3	0.72	-3.54	1	0	-2.22	1.32	0.0265	0.186	0.167	0.746	0.652	1.8	0.0722	0.0777	226	488	1
387161	Mir143	microRNA 143	18	-61649195	32	61.6	3	-0.099	-1.17	0.243	0.693	-3.47	1	0	-1.78	1.69	0.0756	0.0912	0.309	0.605	-1.76	-25.4	2.1e-142	6.66e-142	47700	184000	1
387162	Mir144	microRNA 144	11	78073004	14	39.1	4	0.218	2.28	0.0226	0.301	0.305	0	0	-1.68	-1.98	0.0934	0.0474	0.351	0.444	-3.42	-38.7	0	0	140	1710	-1
387163	Mir145a	microRNA 145a	18	-61647824	32	61.6	3	-0.14	-2.86	0.00428	0.158	-4.18	1	0	-0.363	3.82	0.717	0.000133	0.889	0.0194	-1.32	-30.2	1.19e-200	4.77e-200	1070	3080	1
387164	Mir146	microRNA 146	11	-43374396	196	43.4	1	0.1	0.977	0.328	0.747	2.24	1	0	1.19	-1.05	0.234	0.296	0.54	0.906	-2.48	-21.9	3.66e-106	9.87e-106	953	5630	1
751550	Mir146b	microRNA 146b	19	46342761	74	46.3	2	-0.0229	-0.0489	0.961	0.993	0.181	0	0	0.585	0.404	0.559	0.687	0.81	0.999	2.75	7.91	2.59e-15	3.84e-15	3.3	0.216	1
387166	Mir148a	microRNA 148a	6	-51269811	198	51.3	1	0.118	1.75	0.0804	0.498	0.0435	0	1	-2.9	-2.95	0.00371	0.00323	0.0412	0.126	-6.13	-87.3	0	0	6670	531000	-1
724064	Mir148b	microRNA 148b	15	103285124	75	0.03	2	0.0538	1.68	0.0924	0.51	1.5	0	0	-0.0625	-1.56	0.95	0.119	0.983	0.616	-1.15	-40.4	0	0	3010	7690	-1
387167	Mir149	microRNA 149	1	92850377	199	92.8	1	-0.0475	-0.451	0.652	0.978	-0.839	0	0	0.847	1.69	0.397	0.0918	0.701	0.605	4.47	47.1	0	0	3380	171	-1
387168	Mir150	microRNA 150	7	45121756	15	0.04	4	-0.0945	-0.939	0.348	0.75	0.668	0	0	1.64	0.968	0.102	0.333	0.374	0.906	1.77	15.5	5.44e-54	1.16e-53	5430	1770	-1
387170	Mir152	microRNA 152	11	96850392	200	96.8	1	0.0576	1.33	0.184	0.629	2.27	1	0	1.39	-0.884	0.165	0.376	0.474	0.906	-3.04	-73.1	0	0	214	2030	-1
387171	Mir153	microRNA 153	12	117250816	201	117	1	0.347	1.77	0.0765	0.49	-2.4	0	0	-2.81	-0.411	0.00494	0.681	0.0507	0.999	10.3	55.8	0	0	5320	3.19	1
387172	Mir154	microRNA 154	12	109738432	1	98.5	59	0.227	1.31	0.19	0.629	1.76	1	0	1.53	-0.225	0.125	0.822	0.417	0.999	7.1	43	0	0	656	4.2	1
387173	Mir155	microRNA 155	16	84714139	202	84.7	1	0.152	1.32	0.187	0.629	2.27	0	0	2.46	0.186	0.0139	0.853	0.106	0.999	-2.25	-19.6	1.44e-85	3.58e-85	19.2	102	-1
387174	Mir15a	microRNA 15a	14	-61632026	76	61.6	2	0.0579	1.11	0.269	0.718	3.61	0	0	3.91	0.302	9.35e-05	0.763	0.00233	0.999	-1.81	-43.5	0	0	1630	6600	-1
387175	Mir15b	microRNA 15b	3	69009771	77	69	2	0.0854	1.8	0.0712	0.49	2.45	1	0	2.27	-0.18	0.0229	0.857	0.153	0.999	-2.42	-51.7	0	0	110	679	-1
387134	Mir16-1	microRNA 16-1	14	-61631879	76	61.6	2	0.0977	2.02	0.0433	0.416	3.26	1	0	2.38	-0.874	0.0172	0.382	0.125	0.906	-2.09	-45.4	0	0	96.5	472	-1
723949	Mir16-2	microRNA 16-2	3	69009901	77	69	2	0.139	1.69	0.0914	0.51	2.38	1	0	1.32	-1.06	0.188	0.287	0.492	0.906	-2.26	-28	5.3e-173	1.88e-172	16.2	89.3	-1
723905	Mir17	microRNA 17	14	115043670	6	115	7	0.0819	1.56	0.118	0.553	3.56	1	0	2.95	-0.619	0.00322	0.536	0.0392	0.968	-2.39	-53.8	0	0	131	782	-1
387135	Mir18	microRNA 18	14	115043850	6	115	7	0.191	2.41	0.0161	0.267	2.52	1	0	1.86	-0.662	0.0633	0.508	0.294	0.953	-2.15	-27.2	1.76e-163	6.14e-163	13.8	72.1	-1
735252	Mir181a-1	microRNA 181a-1	1	137966454	78	138	2	0.0639	1.13	0.26	0.714	4.41	1	0	4.04	-0.367	5.25e-05	0.713	0.00156	0.999	4.37	76.5	0	0	2510	136	1
387176	Mir181a-2	microRNA 181a-2	2	38852734	79	38.8	2	0.115	1.52	0.128	0.553	3.29	0	1	5.62	2.33	1.9e-08	0.02	1.29e-06	0.324	0.755	11	4e-28	7.09e-28	402	269	1
723890	Mir181b-1	microRNA 181b-1	1	137966638	78	138	2	0.37	2	0.0459	0.424	2.07	1	0	1.96	-0.114	0.0503	0.909	0.255	0.999	4.2	26	1.08e-148	3.57e-148	85.9	4.5	1
723903	Mir181b-2	microRNA 181b-2	2	38853829	79	38.8	2	0.0951	1.28	0.202	0.633	4.09	1	0	2.93	-1.16	0.00342	0.246	0.0406	0.848	3.58	47.4	0	0	417	38.3	1
723819	Mir181c	microRNA 181c	8	-84178872	10	0.01	6	-0.0159	-0.277	0.782	0.993	-0.172	0	0	1.27	1.45	0.202	0.148	0.507	0.663	3.13	70.4	0	0	26000	3390	-1
100049549	Mir181d	microRNA 181d	8	-84178715	10	0.01	6	0.0162	0.286	0.775	0.993	1.5	0	0	2.15	0.645	0.0316	0.519	0.187	0.955	3.79	68.2	0	0	3280	265	-1
387177	Mir182	microRNA 182	6	-30165917	33	30.2	3	-0.307	-0.986	0.324	0.745	-4.3	1	1	-2.34	1.96	0.0193	0.0495	0.134	0.444	0.387	1.25	0.212	0.224	7100	12400	1
387178	Mir183	microRNA 183	6	-30169667	33	30.2	3	-0.41	-1.35	0.176	0.627	-5.57	1	1	-2.55	3.02	0.0108	0.00255	0.0896	0.124	1.64	5.44	5.23e-08	6.84e-08	835	623	1
100316717	Mir1839	microRNA 1839	7	81529915	204	81.5	1	0.0448	1.7	0.0898	0.51	2.03	1	0	1.33	-0.698	0.184	0.485	0.491	0.937	-0.189	-6.86	6.75e-12	9.43e-12	1720	2250	-1
387179	Mir184	microRNA 184	9	-89802259	205	89.8	1	0.0387	0.432	0.666	0.98	1.26	1	0	0.299	-0.963	0.765	0.335	0.92	0.906	0.968	7.8	6.41e-15	9.45e-15	102	53.2	-1
100526530	Mir1843a	microRNA 1843a	12	-80391612	206	80.4	1	-0.144	-0.949	0.342	0.75	-1.31	1	0	-0.846	0.462	0.398	0.644	0.701	0.999	-0.974	-6.24	4.31e-10	5.85e-10	9.78	21	1
387180	Mir185	microRNA 185	16	-18327400	30	18.3	3	0.0507	0.622	0.534	0.921	0.146	0	0	-0.67	-0.816	0.503	0.415	0.773	0.923	0.68	9.52	1.82e-21	2.98e-21	531	366	-1
387181	Mir186	microRNA 186	3	157544278	208	158	1	0.0351	1.17	0.242	0.693	0.262	0	1	-2.65	-2.91	0.0081	0.00361	0.0724	0.126	0.745	30.1	4.27e-199	1.69e-198	14700	10100	-1
387182	Mir187	microRNA 187	18	-24429109	209	24.4	1	0.0647	0.555	0.579	0.943	-4.09	1	0	-3.2	0.889	0.00137	0.374	0.0197	0.906	0.858	6.83	8.58e-12	1.19e-11	381	247	1
387183	Mir188	microRNA 188	X	-7247988	12	7.24	5	0.0876	1.05	0.292	0.72	1.48	1	0	0.967	-0.514	0.334	0.607	0.652	0.999	1.05	13.5	1.52e-41	3.09e-41	65.3	35.3	1
387185	Mir190a	microRNA 190a	9	-67236659	222	67.2	1	0.139	1.88	0.0597	0.49	2.34	1	0	1.91	-0.428	0.0559	0.669	0.275	0.999	0.844	11.1	1.06e-28	1.91e-28	122	76.9	1
100124481	Mir190b	microRNA 190b	3	90070019	84	0.03	2	0.00649	0.0521	0.958	0.993	-0.875	0	0	-1.91	-1.03	0.0566	0.302	0.275	0.906	-0.62	-5.18	2.26e-07	2.91e-07	9.12	15.3	1
387186	Mir191	microRNA 191	9	108568318	85	109	2	0.0262	0.477	0.633	0.959	1.01	0	0	-0.309	-1.32	0.757	0.188	0.914	0.746	-0.194	-3.97	7.04e-05	8.5e-05	49400	64000	1
100526529	Mir1912	microRNA 1912	X	147009440	11	147	5	-0.154	-0.0918	0.927	0.993				-0.187		0.852		0.94		4.45	11.2	3.59e-29	6.47e-29	6.39	0	-1
387187	Mir192	microRNA 192	19	6264843	86	6.26	2	0.0881	2.2	0.0281	0.346	-0.983	0	0	-2.53	-1.55	0.0113	0.121	0.0924	0.616	-8.67	-223	0	0	3780	1770000	-1
100316811	Mir1930	microRNA 1930	10	77641223	224	77.6	1	0.191	0.402	0.688	0.993	0.16	0	0	0.176	0.0163	0.86	0.987	0.943	0.999	0.807	2.05	0.0403	0.0438	1.12	0.531	1
100316753	Mir1933	microRNA 1933	11	-21344587	227	21.3	1	0.0981	0.608	0.543	0.927	0.958	0	0	-0.179	-1.14	0.858	0.255	0.943	0.864	-1.62	-10.3	5.23e-25	8.9e-25	3.76	13	-1
100316840	Mir1934	microRNA 1934	11	69663042	228	69.7	1	0.178	0.824	0.41	0.813	0.69	1	0	0.21	-0.48	0.834	0.631	0.939	0.999	0.643	2.88	0.00394	0.00447	4.75	2.58	1
387188	Mir193a	microRNA 193a	11	79711968	88	79.7	2	-0.0302	-0.26	0.795	0.993	-0.809	0	0	-1.51	-0.704	0.13	0.482	0.417	0.937	-4.89	-39.8	0	0	58.3	1940	1
100124432	Mir193b	microRNA 193b	16	13449522	35	4.48	3	-0.129	-1.59	0.111	0.553	-1.97	0	0	1.25	3.22	0.21	0.00126	0.521	0.092	1.94	28.2	7.71e-175	2.78e-174	300	85.1	-1
387189	Mir194-1	microRNA 194-1	1	185313318	36	185	3	-0.0448	-0.177	0.86	0.993	0.22	0	0	-0.456	-0.676	0.649	0.499	0.863	0.952	-6.32	-29.4	1.96e-189	7.42e-189	0.697	81.3	1
723957	Mir194-2	microRNA 194-2	19	6264642	86	6.26	2	-0.0139	-0.227	0.821	0.993	-0.383	0	0	-1.73	-1.35	0.0828	0.176	0.318	0.732	-7.1	-140	0	0	50.6	8040	1
100316695	Mir1943	microRNA 1943	15	-79375227	231	79.4	1	-0.108	-1.15	0.25	0.7	-1.3	0	0	-1.32	-0.0151	0.187	0.988	0.492	0.999	-0.184	-1.69	0.0911	0.0976	17.4	20.3	1
100316698	Mir1947	microRNA 1947	16	33105360	235	33.1	1	-0.0059	-0.065	0.948	0.993	-1.45	1	0	-1.24	0.214	0.215	0.83	0.53	0.999	-1.03	-12	2.98e-33	5.56e-33	17.5	40.6	1
100316699	Mir1948	microRNA 1948	18	12714810	236	12.7	1	0.0726	0.385	0.7	0.993	-0.971	1	0	-0.949	0.0219	0.343	0.983	0.661	0.999	-7.07	-39.9	0	0	10.3	1410	1
100316756	Mir1955	microRNA 1955	2	92191976	90	0.1	2	0.0633	0.364	0.716	0.993	0.593	1	0	0.259	-0.334	0.795	0.738	0.924	0.999	-1.8	-9.85	7.2e-23	1.2e-22	2.51	10	-1
387190	Mir195a	microRNA 195a	11	70235041	38	23.4	3	0.0655	1.06	0.289	0.72	4.03	0	0	5.09	1.06	3.62e-07	0.289	1.72e-05	0.906	0.27	5.15	2.59e-07	3.29e-07	1390	1320	1
100316709	Mir1960	microRNA 1960	5	30170738	248	30.2	1	-0.361	-1.29	0.199	0.629	-1.46	1	0	-1.17	0.281	0.24	0.779	0.543	0.999	-1.82	-6.41	1.49e-10	2.04e-10	0.943	3.21	1
100316711	Mir1964	microRNA 1964	7	29773293	91	29.8	2	-0.00623	-0.0698	0.944	0.993	-0.0688	0	0	0.578	0.647	0.563	0.518	0.814	0.955	-1.11	-12	2.65e-33	4.97e-33	15.2	37.5	-1
100316712	Mir1966	microRNA 1966	8	105615465	252	106	1	0.515	1.49	0.137	0.567	-0.474	0	0	-2.02	-1.54	0.0437	0.123	0.238	0.616	1.73	6.27	3.66e-10	4.98e-10	5.04	1.26	1
100316713	Mir1968	microRNA 1968	8	-13189030	92	0.03	2	0.131	0.979	0.327	0.747	1.76	1	0	0.213	-1.55	0.832	0.121	0.938	0.616	-2.88	-22.9	3.52e-116	1.01e-115	4.28	36.7	-1
100316777	Mir1969	microRNA 1969	8	70925524	39	23.6	3	-0.364	-0.522	0.602	0.943	-1.51	1	0	-1.41	0.109	0.16	0.913	0.474	0.999	3.79	11.1	1.97e-28	3.53e-28	4.83	0	-1
100316821	Mir1981	microRNA 1981	1	-184822406	257	185	1	0.0578	1.43	0.151	0.592	1.76	1	0	0.0862	-1.67	0.931	0.0949	0.976	0.605	0.626	15.4	1.45e-53	3.09e-53	385	283	1
100316778	Mir1982	microRNA 1982	10	80828796	258	80.8	1	-0.13	-1.04	0.3	0.72	-0.59	1	0	-0.266	0.324	0.79	0.746	0.924	0.999	0.817	6.65	2.9e-11	3.99e-11	18.6	11.1	-1
100316716	Mir1983	microRNA 1983	13	-21896917	259	21.9	1	0.0795	0.434	0.664	0.98	-0.9	0	0	-1.2	-0.303	0.229	0.762	0.54	0.999	6.5	40.2	0	0	374	3.35	-1
387239	Mir199b	microRNA 199b	2	32318459	261	32.3	1	-0.183	-1.09	0.278	0.72	-2.27	1	0	-0.418	1.86	0.676	0.0636	0.868	0.508	-2.72	-20.6	3.32e-94	8.47e-94	4.49	34.4	1
723891	Mir19a	microRNA 19a	14	115043999	6	115	7	0.162	1.37	0.171	0.619	0.234	0	0	0.272	0.0387	0.785	0.969	0.924	0.999	-4.03	-32	2.89e-224	1.22e-223	8.44	158	-1
387242	Mir200a	microRNA 200a	4	-156054895	16	156	4	-0.165	-0.544	0.587	0.943	-3.91	1	0	-2.03	1.88	0.0424	0.0602	0.234	0.508	0.331	1.16	0.245	0.258	437	705	1
387243	Mir200b	microRNA 200b	4	-156055680	16	156	4	-0.249	-0.926	0.354	0.75	-3.67	1	0	-1.44	2.23	0.151	0.0256	0.455	0.365	-0.695	-2.77	0.00563	0.00638	505	1390	1
723944	Mir200c	microRNA 200c	6	-124718321	72	125	2	-0.396	-1	0.316	0.743	-4.03	1	0	-1.8	2.23	0.0717	0.0259	0.309	0.365	0.974	2.67	0.00755	0.00849	30.4	47.1	1
387199	Mir203	microRNA 203	12	112130879	42	37.4	3	-0.0256	-0.534	0.593	0.943	-0.973	0	0	0.17	1.14	0.865	0.253	0.945	0.864	-4.19	-85.8	0	0	470	9920	1
387200	Mir204	microRNA 204	19	22750604	262	22.8	1	-0.179	-0.679	0.497	0.894	-0.892	0	0	-1.14	-0.245	0.256	0.807	0.556	0.999	9.94	42.3	0	0	11700	7.27	-1
387201	Mir205	microRNA 205	1	-193507462	263	194	1	-0.379	-1.92	0.0554	0.483	-3.93	1	0	-1.51	2.42	0.13	0.0155	0.417	0.295	-1.06	-7.75	9.52e-15	1.38e-14	14.3	31.2	1
387202	Mir206	microRNA 206	1	20679009	69	20.7	2	-0.448	-0.79	0.43	0.833	1.94	0	0	2.34	0.394	0.0195	0.694	0.134	0.999	0.279	0.514	0.607	0.624	0.433	0.0763	1
387204	Mir208a	microRNA 208a	14	-54949059	96	55	2	1.12	1.8	0.072	0.49	-1.64	0	0	-1.87	-0.228	0.0614	0.82	0.288	0.999	4.33	13	2.13e-38	4.24e-38	9.64	0.212	1
100124433	Mir208b	microRNA 208b	14	-54975699	96	55	2	-1.07	-1.6	0.11	0.553	-2.97	1	0	-2.76	0.21	0.0058	0.834	0.0561	0.999	3.48	10.1	4.79e-24	8.12e-24	5.19	0.157	-1
387139	Mir20a	microRNA 20a	14	115044156	6	115	7	0.102	1.97	0.0493	0.438	4.28	0	0	4.64	0.367	3.43e-06	0.714	0.000135	0.999	-2.85	-59.6	0	0	92.3	765	-1
723923	Mir20b	microRNA 20b	X	-52742112	9	52.7	6	0.164	0.736	0.462	0.858	1.27	0	0	1.77	0.503	0.0769	0.615	0.309	0.999	-0.915	-3.83	0.000129	0.000154	1.71	3.04	-1
387206	Mir210	microRNA 210	7	-141221383	264	141	1	0.099	1.78	0.0748	0.49	4.49	1	0	4	-0.484	6.27e-05	0.628	0.00165	0.999	0.252	4.05	5.08e-05	6.14e-05	219	207	1
387207	Mir211	microRNA 211	7	64205805	97	0.02	2	-0.0221	-0.126	0.9	0.993	-0.448	0	0	0.523	0.971	0.601	0.332	0.833	0.906	1.96	12.1	1.34e-33	2.54e-33	26.7	6.77	1
387208	Mir212	microRNA 212	11	75173387	67	75.2	2	-0.133	-2.17	0.0303	0.363	-6.34	0	0	-6.89	-0.551	5.57e-12	0.582	8.81e-10	0.996	6.29	86.1	0	0	5230	73.3	-1
387211	Mir215	microRNA 215	1	185313580	36	185	3	0.0715	0.706	0.48	0.88	0.654	0	0	-1.44	-2.09	0.15	0.0364	0.455	0.441	-4.66	-44.9	0	0	13.2	377	-1
387212	Mir216a	microRNA 216a	11	28757011	17	14.4	4	0.18	0.253	0.8	0.993	0.471	0	0	0.509	0.0373	0.611	0.97	0.835	0.999	3.42	9.52	1.74e-21	2.87e-21	3.92	0.0666	1
387213	Mir217	microRNA 217	11	28763727	17	14.4	4	-0.103	-0.198	0.843	0.993	1.37	0	0	1.77	0.401	0.0771	0.688	0.309	0.999	4.14	12.1	1.07e-33	2.04e-33	8.27	0.221	1
723822	Mir218-1	microRNA 218-1	5	48223941	268	48.2	1	-0.52	-1.1	0.272	0.718	-0.312	0	0	0.571	0.883	0.568	0.377	0.814	0.906	7.69	23.7	9.29e-124	2.74e-123	102	0.178	-1
723924	Mir218-2	microRNA 218-2	11	35616815	61	35.7	2	-0.857	-1.38	0.167	0.617	1.02	0	0	1.09	0.07	0.275	0.944	0.578	0.999	9.31	28.7	1.03e-181	3.8e-181	299	0.133	-1
723823	Mir219a-1	microRNA 219a-1	17	-34024982	98	0	2	0.14	1.48	0.14	0.57	1.08	0	0	-1.19	-2.27	0.232	0.0233	0.54	0.362	-1.84	-20	7.7e-89	1.93e-88	13.9	57.4	-1
723904	Mir219a-2	microRNA 219a-2	2	-29845630	43	10	3	-0.442	-1.3	0.195	0.629	0.54	0	0	1.85	1.31	0.065	0.192	0.295	0.746	11.1	34.5	2.86e-260	1.27e-259	1380	0.303	-1
723827	Mir221	microRNA 221	X	-19146293	99	19.2	2	-0.123	-4.15	3.27e-05	0.00523	-7.21	1	0	-6.6	0.611	4.14e-11	0.541	4.9e-09	0.973	1.54	51.4	0	0	8180	3250	-1
723828	Mir222	microRNA 222	X	-19146892	99	19.2	2	-0.0822	-2.07	0.0382	0.416	-4.39	0	0	-5.29	-0.901	1.2e-07	0.368	6.32e-06	0.906	3.09	84.1	0	0	7420	994	-1
387216	Mir23a	microRNA 23a	8	84208517	10	0.01	6	-0.0892	-2.04	0.0413	0.416	-2.06	0	0	0.799	2.86	0.424	0.00424	0.719	0.126	-0.086	-2.08	0.0374	0.0409	2130	2600	-1
723926	Mir25	microRNA 25	5	-138165320	23	138	3	-0.00265	-0.0677	0.946	0.993	-0.657	0	1	-2.83	-2.17	0.00472	0.0301	0.0497	0.387	-1.93	-46.9	0	0	1880	8200	1
387218	Mir26a-1	microRNA 26a-1	9	119031795	272	119	1	-0.0363	-0.31	0.757	0.993	0.133	1	0	0.00117	-0.132	0.999	0.895	0.999	0.999	0.229	2.76	0.00571	0.00645	47.1	43.8	-1
723962	Mir26a-2	microRNA 26a-2	10	126995529	100	127	2	0.013	0.125	0.9	0.993	0.638	1	0	0.232	-0.406	0.817	0.685	0.928	0.999	-0.37	-4.79	1.66e-06	2.08e-06	46.5	69	1
387219	Mir26b	microRNA 26b	1	74394309	87	0.09	2	0.0249	0.557	0.578	0.943	0.937	0	0	1.82	0.882	0.0689	0.378	0.305	0.906	-2.42	-62.8	0	0	11500	71100	-1
387220	Mir27a	microRNA 27a	8	84208671	10	0.01	6	-0.0522	-1.4	0.162	0.606	-3.05	1	0	-0.837	2.22	0.403	0.0267	0.701	0.365	-0.99	-25.9	3.66e-148	1.2e-147	2300	5260	-1
723906	Mir296	microRNA 296	2	-174267046	101	174	2	0.443	2.79	0.00521	0.16	1.98	0	0	-0.82	-2.8	0.412	0.00516	0.708	0.141	3.27	25.4	4.53e-142	1.43e-141	92	10.1	1
723832	Mir298	microRNA 298	2	-174267503	101	174	2	0.0235	0.182	0.856	0.993	-1.32	1	0	-0.469	0.856	0.639	0.392	0.861	0.906	6.12	51.5	0	0	1100	16.7	1
723927	Mir299a	microRNA 299a	12	109710637	1	98.5	59	0.172	1.11	0.267	0.718	-1.27	1	0	-1.23	0.034	0.218	0.973	0.532	0.999	3.76	21.2	2.18e-99	5.72e-99	101	5.95	-1
387222	Mir29a	microRNA 29a	6	-31062659	102	31.1	2	-0.0652	-1.49	0.138	0.567	-3.47	1	0	-2.16	1.3	0.0304	0.192	0.183	0.746	0.661	15.7	1.31e-55	2.82e-55	67900	49500	-1
387223	Mir29b-1	microRNA 29b-1	6	-31063022	102	31.1	2	-0.0191	-0.167	0.868	0.993	-0.195	1	0	-0.16	0.0349	0.873	0.972	0.951	0.999	-0.178	-1.55	0.122	0.13	19.4	23.7	-1
723833	Mir300	microRNA 300	12	109724312	1	98.5	59	0.0993	0.78	0.435	0.836	2.86	1	0	2.62	-0.233	0.00874	0.815	0.0767	0.999	8.05	70.4	0	0	14700	57	-1
723834	Mir301	microRNA 301	11	87113003	278	87.1	1	0.192	2.47	0.0135	0.262	1.26	0	0	-0.933	-2.2	0.351	0.0282	0.666	0.373	1.87	25.6	2.79e-144	8.98e-144	1560	484	1
791069	Mir301b	microRNA 301b	16	-17124399	66	17.1	2	0.245	1.19	0.234	0.693	-1.53	0	0	-2.45	-0.923	0.0143	0.356	0.107	0.906	4.16	23.2	9.01e-119	2.59e-118	59.5	3.04	1
100526465	Mir3057	microRNA 3057	10	81271596	24	27.1	3	0.288	3.94	8e-05	0.00768	2.72	0	0	-0.636	-3.36	0.525	0.00079	0.784	0.0864	0.771	10	1.58e-23	2.65e-23	83.9	54.1	1
100526516	Mir3059	microRNA 3059	10	101772691	280	102	1	0.398	0.619	0.536	0.921	4.98	1	0	4.88	-0.0981	1.06e-06	0.922	4.57e-05	0.999	10.5	32.4	3.46e-230	1.47e-229	645	0.11	1
100526466	Mir3060	microRNA 3060	11	4139363	281	4.14	1	0.199	1.77	0.0764	0.49	1.88	1	0	0.248	-1.63	0.804	0.104	0.924	0.605	1.01	8.99	2.49e-19	3.96e-19	23.1	11.7	1
100526467	Mir3061	microRNA 3061	11	52126745	282	52.1	1	-0.0734	-0.873	0.383	0.789	0.158	0	0	1.12	0.961	0.263	0.337	0.567	0.906	1.94	24.4	1.18e-131	3.62e-131	79	22.6	-1
100526469	Mir3064	microRNA 3064	11	-106782692	285	107	1	0.233	0.841	0.4	0.8	2.14	1	0	1.44	-0.699	0.15	0.485	0.455	0.937	0.471	1.9	0.0577	0.0622	2.96	1.76	1
100526470	Mir3066	microRNA 3066	12	17355391	286	17.4	1	0.277	1.49	0.136	0.567	0.163	0	0	-0.964	-1.13	0.335	0.26	0.652	0.864	0.235	1.23	0.218	0.229	5.5	3.97	1
100526546	Mir3068	microRNA 3068	12	-87437678	288	87.4	1	0.0363	1.04	0.3	0.72	-0.376	0	0	-0.542	-0.166	0.588	0.868	0.828	0.999	0.908	19.9	5.35e-88	1.34e-87	515	316	1
100499517	Mir3072	microRNA 3072	12	109747877	1	98.5	59	0.835	1.26	0.206	0.642	3.23	1	0	3.08	-0.149	0.00208	0.882	0.0282	0.999	5.64	17.2	1.12e-66	2.54e-66	21	0.0974	1
100526475	Mir3076	microRNA 3076	14	30572148	291	30.6	1	-0.0537	-0.383	0.702	0.993	-0.0698	0	0	0.308	0.378	0.758	0.706	0.914	0.999	0.747	5.53	3.12e-08	4.12e-08	13.1	7.14	-1
100526476	Mir3077	microRNA 3077	14	57798423	292	57.8	1	-0.136	-0.344	0.73	0.993	-0.48	0	0	-0.601	-0.121	0.548	0.904	0.804	0.999	2.6	7.79	6.84e-15	1e-14	5.13	0.632	-1
100526478	Mir3081	microRNA 3081	16	-44558045	294	44.6	1	0.0221	0.0232	0.981	0.995	NaN			0.048	NaN	0.962	NaN	0.988	NaN	3.63	10.4	3.57e-25	6.11e-25	4.43	0.025	-1
100526534	Mir3083	microRNA 3083	17	-26948055	46	9.03	3	-0.359	-1.06	0.29	0.72	-0.266	0	0	0.674	0.94	0.5	0.347	0.773	0.906	6.99	21.6	1.01e-103	2.68e-103	89.1	0.423	-1
100526549	Mir3085	microRNA 3085	19	-42280081	297	42.3	1	-0.0914	-0.0171	0.986	0.995	NaN			0.375	NaN	0.708	NaN	0.888	NaN	8.53	26.1	2.63e-150	8.76e-150	148	0.0618	-1
100526480	Mir3086	microRNA 3086	19	-58911672	298	58.9	1	0.036	0.176	0.86	0.993	-1.26	0	0	-1.96	-0.701	0.0505	0.484	0.255	0.937	5.02	25.4	1.78e-142	5.7e-142	90.8	1.91	-1
100526555	Mir3087	microRNA 3087	2	25442778	299	25.4	1	0.286	1.67	0.0942	0.512	2	1	0	1.14	-0.861	0.254	0.389	0.556	0.906	2.87	17.4	3.81e-68	8.72e-68	31.5	3.6	-1
100526540	Mir3093	microRNA 3093	3	88215170	107	88.2	2	-0.0825	-0.06	0.952	0.993				-3.79		0.000151		0.00325		7.21	22.2	2.95e-109	8.18e-109	54.2	0	-1
100526557	Mir3097	microRNA 3097	5	35021048	305	35	1	-0.713	-1.25	0.213	0.65	-2.24	1	0	-1.97	0.272	0.0488	0.785	0.255	0.999	3.58	10.5	8.6e-26	1.49e-25	4.88	0.0926	-1
100499513	Mir3099	microRNA 3099	7	6803586	307	6.8	1	0.123	0.129	0.898	0.993	0.0695	0	0	0.111	0.042	0.911	0.967	0.971	0.999	8.19	25.1	8.26e-139	2.59e-138	118	0.0629	1
387225	Mir30a	microRNA 30a	1	23272268	108	23.3	2	0.0481	1.52	0.13	0.556	0.596	0	0	-1.38	-1.97	0.168	0.0483	0.474	0.444	-1.37	-40.9	0	0	131000	389000	1
387226	Mir30b	microRNA 30b	15	-68337414	109	68.3	2	-0.0227	-0.367	0.714	0.993	-0.035	0	0	0.371	0.406	0.711	0.685	0.888	0.999	-0.375	-5.18	2.22e-07	2.87e-07	10900	16200	-1
387227	Mir30c-1	microRNA 30c-1	4	-120769533	47	40.3	3	0.0746	1.74	0.0824	0.501	3.54	1	0	2.72	-0.813	0.00646	0.416	0.0601	0.923	-0.467	-12.2	3.24e-34	6.19e-34	176	279	-1
723964	Mir30c-2	microRNA 30c-2	1	23291700	108	23.3	2	-0.0296	-0.638	0.524	0.916	-0.383	0	0	-1.58	-1.2	0.114	0.232	0.399	0.822	-1.8	-39.7	0	0	275	1100	1
387228	Mir30d	microRNA 30d	15	-68341207	109	68.3	2	0.016	0.522	0.602	0.943	1.23	0	0	1.38	0.151	0.168	0.88	0.474	0.999	-0.149	-5.3	1.15e-07	1.49e-07	71100	90800	1
723895	Mir31	microRNA 31	4	-88910556	308	88.9	1	-0.0258	-0.542	0.588	0.943	-0.0682	0	0	-0.294	-0.225	0.769	0.822	0.921	0.999	-2.02	-47.4	0	0	797	3710	1
100526508	Mir3102	microRNA 3102	7	-100882305	310	101	1	-0.302	-2.31	0.021	0.296	-3.85	1	0	-3.02	0.831	0.00257	0.406	0.0338	0.923	5.31	41.3	0	0	308	6.62	-1
100526559	Mir3103	microRNA 3103	7	-128288368	311	128	1	0.284	1.55	0.121	0.553	2.33	1	0	1.05	-1.28	0.294	0.199	0.598	0.755	1.05	6.12	9.56e-10	1.29e-09	9.66	4.09	1
100526509	Mir3104	microRNA 3104	7	141992178	312	142	1	0.123	0.103	0.918	0.993				0.669		0.503		0.773		3.12	8.68	4.08e-18	6.45e-18	2.86	0	1
100526464	Mir3106	microRNA 3106	8	-16168756	313	16.2	1	-0.00304	0	1	1				-0.772		0.44		0.74		3.97	11.4	3.81e-30	7.01e-30	5.3	0	-1
723837	Mir32	microRNA 32	4	-56895228	318	56.9	1	0.0625	1.04	0.3	0.72	0.238	0	0	-0.425	-0.664	0.671	0.507	0.866	0.953	-2.45	-40.7	0	0	54.1	340	-1
723838	Mir320	microRNA 320	14	70443509	319	70.4	1	-0.00533	-0.117	0.907	0.993	-0.865	0	1	-2.85	-1.98	0.00439	0.0472	0.0473	0.444	-0.442	-11	3.03e-28	5.38e-28	749	1160	1
723839	Mir323	microRNA 323	12	109712507	1	98.5	59	0.306	0.739	0.46	0.858	0.748	1	0	0.59	-0.158	0.555	0.874	0.81	0.999	9.45	29.6	5.34e-193	2.05e-192	600	0.6	1
723896	Mir324	microRNA 324	11	70012042	112	0.07	2	-0.0162	-0.312	0.755	0.993	-1.11	1	0	-0.0401	1.07	0.968	0.285	0.988	0.906	2.6	57.5	0	0	552	104	1
723840	Mir326	microRNA 326	7	99552268	321	99.6	1	-0.105	-1.57	0.115	0.553	-2.37	1	0	-1.6	0.772	0.111	0.44	0.391	0.937	2.63	40.1	0	0	1200	218	-1
723841	Mir328	microRNA 328	8	-105308363	322	105	1	0.115	3.37	0.000756	0.0454	2.96	1	0	0.0945	-2.86	0.925	0.00423	0.976	0.126	2.73	74.7	0	0	4690	815	1
723842	Mir329	microRNA 329	12	109713480	1	98.5	59	-0.27	-1.58	0.115	0.553	-1.22	1	0	-0.0207	1.2	0.983	0.231	0.994	0.822	8.18	45	0	0	1000	2.85	-1
723897	Mir33	microRNA 33	15	82198121	113	0.1	2	0.0345	0.388	0.698	0.993	-1.16	1	0	-1.01	0.152	0.312	0.879	0.63	0.999	-0.175	-2.08	0.0378	0.0412	108	138	1
724063	Mir330	microRNA 330	7	19181464	110	19.1	2	0.101	2.28	0.0226	0.301	5.21	1	0	4.09	-1.12	4.33e-05	0.261	0.00137	0.864	5.35	121	0	0	4680	131	1
723908	Mir331	microRNA 331	10	-93963767	323	94	1	0.121	1.54	0.123	0.553	1.39	0	0	-0.00412	-1.39	0.997	0.165	0.999	0.726	1.8	28.1	1.54e-173	5.5e-173	986	321	1
723930	Mir335	microRNA 335	6	30741298	324	30.7	1	-0.119	-2.31	0.0208	0.296	-3.03	1	0	-1.49	1.54	0.136	0.123	0.428	0.616	2.59	46	0	0	6870	1290	-1
723843	Mir337	microRNA 337	12	109585788	1	98.5	59	0.297	0.244	0.807	0.993				1.79		0.074		0.309		2.87	7.99	1.36e-15	2.04e-15	2.44	0	1
723898	Mir339	microRNA 339	5	-139369649	325	139	1	0.0127	0.261	0.794	0.993	0.253	0	0	1.32	1.07	0.187	0.286	0.492	0.906	-0.914	-17.7	7.08e-70	1.65e-69	243	527	-1
723845	Mir340	microRNA 340	11	50069701	326	50.1	1	0.106	2.03	0.0424	0.416	1.34	0	0	-0.688	-2.03	0.491	0.0421	0.771	0.444	0.624	13	6.38e-39	1.28e-38	8290	6140	1
723846	Mir341	microRNA 341	12	109611499	1	98.5	59	0.0642	0.4	0.689	0.993	-0.597	0	0	-0.997	-0.401	0.319	0.689	0.637	0.999	9.38	61	0	0	3540	4.41	-1
100526558	Mir344b	microRNA 344b	7	-61790518	8	61.8	7	0.652	1.35	0.176	0.627	-2.92	0	0	-3.25	-0.326	0.00115	0.745	0.0171	0.999	9.34	28.8	3.48e-182	1.3e-181	412	0.348	-1
100526506	Mir344c	microRNA 344c	7	-61837310	8	61.8	7	-0.0434	-0.02	0.984	0.995				-1.55		0.121		0.417		7.19	22.1	9.12e-108	2.51e-107	53.3	0	-1
100526544	Mir344d-1	microRNA 344d-1	7	-61683123	8	61.8	7	-0.0869	-0.0624	0.95	0.993				-0.276		0.783		0.924		0.829	1.13	0.259	0.272	0.476	0	1
100526543	Mir344d-3	microRNA 344d-3	7	-61726248	8	61.8	7	0.0637	0.0555	0.956	0.993				-0.541		0.588		0.828		7.27	22.3	8.25e-110	2.3e-109	56.2	0	1
100526541	Mir344e	microRNA 344e	7	-61735536	8	61.8	7	-0.0465	-0.0319	0.975	0.995				-1.16		0.245		0.548		3.01	8.4	4.41e-17	6.83e-17	2.66	0	-1
100526527	Mir344f	microRNA Mir344f	7	-62046180	19	62	4	0.0571	0.05	0.96	0.993				-0.618		0.537		0.795		5.4	16.4	3.27e-60	7.13e-60	15.1	0	1
100526507	Mir344g	microRNA 344g	7	-61982288	19	62	4	0.178	0.15	0.881	0.993				0.279		0.78		0.924		1.75	3.79	0.000152	0.000181	0.988	0	1
100885843	Mir344i	microRNA 344i	7	-62085222	19	62	4	-0.206	-0.16	0.873	0.993				-0.854		0.393		0.701		1.44	3.22	0.00127	0.00147	0.844	0	-1
723946	Mir345	microRNA 345	12	108836972	330	109	1	0.0646	1.48	0.138	0.567	0.362	0	0	-0.0427	-0.405	0.966	0.685	0.988	0.999	-0.421	-9.16	5.15e-20	8.3e-20	297	454	-1
723847	Mir346	microRNA 346	14	34894608	331	34.9	1	0.0315	0.098	0.922	0.993	-0.816	0	0	-1.14	-0.324	0.254	0.746	0.556	0.999	7.15	23.5	2.57e-122	7.42e-122	146	0.675	1
100628592	Mir3473d	microRNA 3473d	8	-111016449	337	111	1	0.286	2.11	0.0352	0.401	2.76	1	0	1.19	-1.57	0.235	0.116	0.54	0.616	-2.44	-17.9	6.51e-72	1.53e-71	3.75	22.9	-1
102466258	Mir3473g	microRNA 3473g	2	-126902249	340	127	1	-0.338	-0.788	0.43	0.833	-0.0369	0	0	0.674	0.711	0.5	0.477	0.773	0.937	-0.0983	-0.214	0.831	0.836	0.598	0.489	1
100499512	Mir3475	microRNA 3475	X	140310947	342	140	1	0.704	1.08	0.278	0.72	1.37	1	0	1.24	-0.136	0.216	0.892	0.53	0.999	9.71	29.9	1.7e-196	6.64e-196	414	0.211	-1
723848	Mir34a	microRNA 34a	4	150068453	343	150	1	-0.0283	-0.358	0.72	0.993	-2.1	0	0	-2.99	-0.884	0.00283	0.377	0.0354	0.906	2.1	21.5	6.34e-103	1.67e-102	698	175	-1
723849	Mir34b	microRNA 34b	9	-51103561	114	51.1	2	-0.161	-0.877	0.38	0.787	-1.2	1	0	-0.388	0.813	0.698	0.416	0.888	0.923	5	26.8	1.88e-158	6.36e-158	132	3.6	-1
723932	Mir34c	microRNA 34c	9	-51103033	114	51.1	2	-0.118	-0.892	0.373	0.777	-1.9	1	0	-0.279	1.62	0.78	0.105	0.924	0.605	5.39	51.8	0	0	2180	61.1	-1
723921	Mir350	microRNA 350	1	-176772324	344	177	1	0.0543	0.958	0.338	0.75	3.4	1	0	2.9	-0.499	0.00372	0.618	0.0412	0.999	0.261	4.96	7.23e-07	9.11e-07	150	143	1
102465895	Gm24148	predicted gene, 24148	1	-86351980	345	86.4	1	-0.105	-1.53	0.127	0.553	-0.677	0	0	1.38	2.06	0.167	0.0395	0.474	0.444	-1.16	-16.8	1.63e-63	3.6e-63	231	592	1
102465583	Mir3547	microRNA 3547	17	-25245550	346	25.2	1	-1.08	-1.84	0.0657	0.49	-1.98	1	0	-1.78	0.201	0.075	0.84	0.309	0.999	7.13	20.4	9.85e-93	2.49e-92	55.8	0.0927	1
100628594	Mir3572	microRNA 3572	7	3655961	348	3.66	1	0.0829	0.472	0.637	0.961	-0.213	0	0	-0.928	-0.715	0.354	0.475	0.667	0.937	0.853	5.02	5.21e-07	6.6e-07	9.02	4.31	-1
723851	Mir362	microRNA 362	X	-7241982	12	7.24	5	0.0641	1.18	0.236	0.693	0.552	0	0	-0.455	-1.01	0.649	0.314	0.863	0.906	-1.06	-18.3	1.47e-74	3.49e-74	68.8	165	-1
723852	Mir363	microRNA 363	X	-52741692	9	52.7	6	0.193	1.21	0.225	0.676	1.87	1	0	1.65	-0.221	0.0989	0.825	0.366	0.999	-0.714	-4.73	2.29e-06	2.85e-06	6.61	11.2	-1
723899	Mir365-1	microRNA 365-1	16	13453839	35	4.48	3	-0.0914	-0.0633	0.949	0.993	NaN			-0.743	NaN	0.457	NaN	0.751	NaN	0.506	0.89	0.374	0.391	0.451	0.0312	-1
723933	Mir369	microRNA 369	12	109743417	1	98.5	59	0.249	1.88	0.0608	0.49	-0.449	0	0	-1.61	-1.16	0.108	0.246	0.387	0.848	9.05	71.1	0	0	5710	10	1
723854	Mir370	microRNA 370	12	109618257	1	98.5	59	0.365	1.17	0.242	0.693	0.722	1	0	0.521	-0.201	0.602	0.841	0.833	0.999	9.99	32.4	1.48e-230	6.33e-230	906	0.649	1
751546	Mir374b	microRNA 374b	X	-103573059	48	34.5	3	0.133	1.57	0.116	0.553	1.23	1	0	0.45	-0.778	0.653	0.437	0.863	0.937	0.987	12.2	3.37e-34	6.42e-34	45.7	25.2	1
723900	Mir375	microRNA 375	1	-74900657	350	74.9	1	-0.392	-1.75	0.0807	0.498	-3.71	1	0	-2.12	1.59	0.0341	0.112	0.2	0.616	2.41	22.5	6e-112	1.7e-111	329	65.7	-1
723855	Mir376a	microRNA 376a	12	109723780	1	98.5	59	0.0598	0.277	0.781	0.993	1.69	0	0	1.88	0.19	0.0599	0.85	0.285	0.999	8.39	43	0	0	1040	2.43	-1
723934	Mir376b	microRNA 376b	12	109723457	1	98.5	59	0.292	1.71	0.0879	0.51	0.503	0	0	0.625	0.121	0.532	0.903	0.791	0.999	7.08	39.9	0	0	2580	16.5	1
723856	Mir376c	microRNA 376c	12	109722717	1	98.5	59	-0.028	-0.157	0.875	0.993	-2.26	1	0	-1.84	0.419	0.0654	0.675	0.295	0.999	5.54	33.1	3.35e-240	1.45e-239	212	3.9	-1
723857	Mir377	microRNA 377	12	109740509	1	98.5	59	0.0506	0.246	0.805	0.993	-0.258	0	0	0.0442	0.302	0.965	0.762	0.988	0.999	7.34	38.3	0	0	480	2.08	-1
723889	Mir378a	microRNA 378a	18	71963440	351	72	1	-0.0423	-0.628	0.53	0.918	-1.62	1	0	-1.4	0.227	0.163	0.821	0.474	0.999	-4.21	-65.5	0	0	22.6	484	1
100628571	Mir378b	microRNA 378b	11	88352772	352	88.4	1	0.623	2.43	0.0153	0.267	3.56	1	0	2.81	-0.753	0.00502	0.451	0.0507	0.937	-3.04	-12.1	1.6e-33	3.01e-33	0.97	9.05	-1
723858	Mir379	microRNA 379	12	109709059	1	98.5	59	0.325	2.48	0.0132	0.262	1.57	1	0	0.823	-0.75	0.41	0.453	0.707	0.937	5.84	47.4	0	0	1440	25.6	1
723859	Mir380	microRNA 380	12	109711802	1	98.5	59	0.0744	0.424	0.672	0.98	-0.685	0	0	0.0836	0.769	0.933	0.442	0.976	0.937	8.98	54.6	0	0	2050	3.35	-1
723935	Mir381	microRNA 381	12	109726821	1	98.5	59	0.0212	0.156	0.876	0.993	-2.07	1	0	-1.14	0.932	0.255	0.351	0.556	0.906	7.95	61.7	0	0	12900	53	-1
723912	Mir382	microRNA 382	12	109733770	1	98.5	59	-0.0261	-0.142	0.887	0.993	-1.96	1	0	-1.53	0.437	0.126	0.662	0.417	0.999	7.99	46.9	0	0	1030	2.98	1
723860	Mir383	microRNA 383	8	-38252132	354	38.2	1	-0.481	-2.7	0.00698	0.197	-0.608	0	0	1.39	2	0.165	0.046	0.474	0.444	8.16	40.2	0	0	2270	5.28	-1
723861	Mir384	microRNA 384	X	-105344281	355	105	1	0.91	3.16	0.0016	0.0855	1.51	0	0	-0.192	-1.7	0.848	0.0894	0.94	0.605	10.3	45.6	0	0	2810	1.18	1
723862	Mir409	microRNA 409	12	109743157	1	98.5	59	0.232	1.42	0.157	0.592	-1.24	0	0	-1.52	-0.279	0.128	0.78	0.417	0.999	6.74	44.3	0	0	3220	27.1	1
723936	Mir411	microRNA 411	12	109710174	1	98.5	59	0.138	0.996	0.319	0.743	0.379	1	0	0.242	-0.136	0.809	0.892	0.924	0.999	6.12	51.5	0	0	34400	524	1
723913	Mir412	microRNA 412	12	109743288	1	98.5	59	0.588	0.878	0.38	0.787	0.355	1	0	0.328	-0.0276	0.743	0.978	0.913	0.999	7.32	22.5	6.83e-112	1.92e-111	64.6	0.0538	1
751519	Mir423	microRNA 423	11	-77078063	365	77.1	1	0.0197	0.406	0.685	0.993	1.38	1	0	0.503	-0.881	0.615	0.378	0.838	0.906	-2.16	-43.5	0	0	1200	6150	1
723864	Mir425	microRNA 425	9	108568776	85	109	2	0.0264	0.638	0.524	0.916	0.689	0	0	-1.36	-2.05	0.173	0.0401	0.478	0.444	-0.696	-18.9	8.66e-80	2.09e-79	1460	2710	1
723865	Mir429	microRNA 429	4	-156053904	16	156	4	-0.304	-1.07	0.285	0.72	-4.35	1	0	-1.95	2.4	0.0507	0.0166	0.255	0.302	1.3	5.03	4.85e-07	6.16e-07	946	670	1
723914	Mir448	microRNA 448	X	147158209	11	147	5	-0.0169	0	1	1				1.19		0.236		0.54		8.25	23.6	3.65e-123	1.06e-122	103	0	-1
723868	Mir449a	microRNA 449a	13	113037533	49	113	3	0.0932	0.323	0.747	0.993	1.97	0	0	2.21	0.236	0.0271	0.813	0.169	0.999	3.49	12.4	1.77e-35	3.43e-35	12.9	0.664	1
735309	Mir449c	microRNA 449c	13	113035982	49	113	3	0.531	0.709	0.479	0.88	0.916	1	0	0.868	-0.0477	0.385	0.962	0.697	0.999	2.8	7.6	3.03e-14	4.37e-14	2.52	0.0662	1
751532	Mir450b	microRNA 450b	X	-53047996	7	53	7	0.102	1.43	0.152	0.592	1.25	1	0	0.828	-0.425	0.408	0.671	0.707	0.999	-1.87	-28.5	4.41e-178	1.6e-177	29.2	121	-1
735262	Mir455	microRNA 455	4	63256850	367	63.3	1	-0.0757	-0.847	0.397	0.8	-2.37	1	0	-1.07	1.3	0.286	0.194	0.592	0.746	-3.55	-42.5	0	0	72.1	963	1
100124447	Mir467d	microRNA 467d	2	10507629	3	10.5	13	0.127	0.995	0.32	0.743	1.8	0	0	2.5	0.696	0.0126	0.486	0.101	0.937	1.25	10.5	5.9e-26	1.03e-25	24.3	11.3	1
723874	Mir483	microRNA 483	7	-142654923	118	143	2	-0.028	-0.0441	0.965	0.993	0.138	0	0	0.264	0.126	0.792	0.9	0.924	0.999	3.8	11.3	2.18e-29	3.96e-29	6.32	0.162	-1
723916	Mir484	microRNA 484	16	14159625	394	14.2	1	0.0418	1.1	0.272	0.718	-0.0467	0	1	-3.29	-3.24	0.000997	0.00118	0.0152	0.092	0.151	3.37	0.000753	0.000877	1570	1630	1
723875	Mir485	microRNA 485	12	109734901	1	98.5	59	0.356	2.11	0.0349	0.401	0.389	0	0	-0.14	-0.529	0.888	0.597	0.962	0.999	7.77	48.3	0	0	1280	4.73	1
723940	Mir487b	microRNA 487b	12	109727332	1	98.5	59	0.216	1.04	0.297	0.72	-1.86	0	0	-2.38	-0.517	0.0174	0.605	0.125	0.999	10.4	48.3	0	0	3110	1.45	-1
735253	Mir488	microRNA 488	1	158505624	395	159	1	0.136	1.1	0.272	0.718	0.641	0	0	0.668	0.0277	0.504	0.978	0.773	0.999	8.35	71.7	0	0	3360	10	1
723877	Mir489	microRNA 489	6	-3721896	119	3.72	2	-0.839	-1.44	0.149	0.592	-0.957	1	0	-0.748	0.209	0.454	0.835	0.751	0.999	3	7.92	2.4e-15	3.56e-15	2.5	0	1
735279	Mir490	microRNA 490	6	36421741	396	36.4	1	-0.243	-1.62	0.104	0.548	-1.11	0	0	0.242	1.35	0.809	0.177	0.924	0.732	6.78	49.7	0	0	647	5.3	-1
735282	Mir491	microRNA 491	4	88122039	397	88.1	1	0.0773	0.359	0.72	0.993	0.365	0	0	-0.698	-1.06	0.485	0.288	0.766	0.906	3.25	16.9	2.68e-64	5.95e-64	29.4	2.39	-1
100124466	Mir493	microRNA 493	12	109580232	1	98.5	59	0.151	0.255	0.799	0.993	0.977	1	0	0.963	-0.0143	0.336	0.989	0.652	0.999	6.75	20.8	9.29e-96	2.4e-95	48	0.0929	-1
723878	Mir494	microRNA 494	12	109715317	1	98.5	59	0.101	0.346	0.729	0.993	0.268	0	0	0.281	0.0133	0.779	0.989	0.924	0.999	3.03	11.3	1e-29	1.82e-29	13.2	1.12	-1
751522	Mir495	microRNA 495	12	109718753	1	98.5	59	0.413	2.01	0.0442	0.416	0.375	0	0	-0.246	-0.621	0.806	0.535	0.924	0.968	8.08	41.4	0	0	802	2.09	1
751524	Mir496a	microRNA 496a	12	109739118	1	98.5	59	0.599	2.51	0.0122	0.262	2.98	1	0	2.22	-0.757	0.0263	0.449	0.167	0.937	7.9	34	1.5e-253	6.6e-253	480	1.41	1
735275	Mir499	microRNA 499	2	155622879	399	156	1	-1.1	-5.06	4.19e-07	0.000101	-5.11	1	0	-3.43	1.68	0.000607	0.0925	0.0104	0.605	3.03	12.9	2.95e-38	5.85e-38	15.9	1.37	-1
723974	Mir500	microRNA 500	X	-7237682	12	7.24	5	-0.037	-0.657	0.511	0.912	-0.801	1	0	-0.71	0.0908	0.478	0.928	0.765	0.999	0.328	5.45	5.09e-08	6.68e-08	91.8	81.9	-1
751560	Mir501	microRNA 501	X	-7241242	12	7.24	5	0.0408	0.534	0.594	0.943	1.92	1	0	0.824	-1.09	0.41	0.275	0.707	0.896	0.845	6.1	1.08e-09	1.45e-09	206	121	-1
100124476	Mir504	microRNA 504	X	-59097657	400	59.1	1	0.0105	0.0229	0.982	0.995	-1.12	1	0	-1.11	0.00782	0.266	0.994	0.568	0.999	6.07	18.6	6.58e-77	1.58e-76	25.5	0.0253	1
751545	Mir505	microRNA 505	X	-60394402	401	60.4	1	-0.0622	-0.685	0.494	0.892	-0.21	0	0	0.988	1.2	0.323	0.231	0.641	0.822	0.0677	0.71	0.477	0.495	23.9	25.1	-1
100628625	Mir5100	microRNA 5100	11	60728662	403	60.7	1	0.0403	0.305	0.76	0.993	-0.772	0	0	0.128	0.9	0.898	0.368	0.963	0.906	-3.08	-21.9	1.52e-106	4.16e-106	10.3	96	-1
100124488	Mir511	microRNA 511	2	14261002	409	14.3	1	0.0767	0.651	0.515	0.912	1.2	0	0	-0.102	-1.3	0.919	0.194	0.972	0.746	-6.04	-52	0	0	3.11	260	-1
100628598	Mir5129	microRNA 5129	2	-45023099	421	45	1	-0.328	-1.75	0.0809	0.498	-3.6	1	0	-2.3	1.3	0.0213	0.195	0.144	0.746	3.46	18.1	1.55e-73	3.67e-73	32.5	2.17	-1
100628601	Mir5132	microRNA 5132	X	-74023527	122	74	2	0.0773	0.216	0.829	0.993	1.61	1	0	1.37	-0.243	0.171	0.808	0.478	0.999	-0.107	-0.318	0.751	0.76	1.3	1.22	1
751544	Mir532	microRNA 532	X	-7248401	12	7.24	5	0.0566	1.34	0.18	0.629	0.281	0	0	-0.645	-0.926	0.519	0.354	0.784	0.906	-0.0854	-1.9	0.0574	0.062	1440	1740	-1
723917	Mir539	microRNA 539	12	109728128	1	98.5	59	-0.341	-0.519	0.604	0.943	1.4	0	0	1.45	0.0451	0.147	0.964	0.454	0.999	6.69	20.6	2.96e-94	7.6e-94	41.7	0.0537	-1
723880	Mir540	microRNA 540	12	109586079	1	98.5	59	-0.0958	-0.593	0.553	0.928	-0.149	0	0	0.715	0.864	0.474	0.388	0.765	0.906	6.38	38.7	0	0	437	4.39	-1
723941	Mir541	microRNA 541	12	109742408	1	98.5	59	0.241	1.42	0.156	0.592	1.23	1	0	0.891	-0.339	0.373	0.735	0.683	0.999	6.17	41.3	0	0	18700	262	1
723901	Mir542	microRNA 542	X	-53049402	7	53	7	0.016	0.207	0.836	0.993	-0.145	0	0	-0.382	-0.237	0.702	0.813	0.888	0.999	-1.95	-26.4	2.04e-153	6.85e-153	20.4	90.8	1
723881	Mir543	microRNA 543	12	109717257	1	98.5	59	0.517	2.32	0.0201	0.296	0.562	0	0	-0.625	-1.19	0.532	0.235	0.791	0.822	7.96	31.3	7.47e-215	3.09e-214	457	1.28	1
791072	Mir551b	microRNA 551b	3	29416822	426	29.4	1	0.0677	0.518	0.605	0.943	2.39	1	0	1.95	-0.449	0.0517	0.653	0.258	0.999	5.57	43.3	0	0	350	7.1	-1
100885829	Mir5617	microRNA 5617	X	-20863125	427	20.9	1	0.178	0.154	0.878	0.993				1.3		0.195		0.496		3.19	9.04	1.52e-19	2.42e-19	3.09	0	1
100885832	Mir5620	microRNA 5620	7	7298890	430	7.3	1	-0.727	-2.53	0.0114	0.261	-0.0668	0	0	1.61	1.68	0.106	0.0927	0.385	0.605	1.13	3.64	0.00027	0.000319	2.74	0.902	-1
100885833	Mir5621	microRNA 5621	11	115795823	431	116	1	-0.0811	-0.18	0.857	0.993	1.53	1	0	0.852	-0.675	0.394	0.5	0.701	0.952	2.27	6.23	4.58e-10	6.22e-10	2.85	0.362	1
100885842	Mir5627	microRNA 5627	12	44210312	437	44.2	1	0.382	0.684	0.494	0.892	0.489	0	0	0.52	0.0304	0.603	0.976	0.833	0.999	1.22	2.96	0.00306	0.00349	1.04	0.263	-1
100885844	Mir5709	microRNA 5709	17	-67026146	439	67	1	0.542	1.78	0.0746	0.49	1.8	1	0	0.893	-0.909	0.372	0.363	0.683	0.906	0.431	1.35	0.178	0.19	1.77	1.08	1
100124451	Mir574	microRNA 574	5	64970317	441	65	1	-0.0827	-1.6	0.109	0.553	-1.99	0	0	0.266	2.26	0.79	0.024	0.924	0.362	-2.34	-41.4	0	0	105	609	1
100124489	Mir582	microRNA 582	13	109324743	442	109	1	-0.125	-1.31	0.189	0.629	-2.25	1	0	-0.887	1.36	0.375	0.173	0.684	0.729	6.29	68.4	0	0	2020	29	-1
735266	Mir592	microRNA 592	6	-27936654	443	27.9	1	0.171	0.76	0.447	0.852	1.39	1	0	0.0287	-1.36	0.977	0.173	0.99	0.729	2.79	12.5	8.1e-36	1.57e-35	678	75.9	1
100124452	Mir598	microRNA 598	14	63727188	444	63.7	1	0.0374	0.598	0.55	0.927	-1.96	0	0	-2.76	-0.803	0.00571	0.422	0.0561	0.931	5.27	80.3	0	0	1510	43.3	-1
102465959	Mir6236	microRNA 6236	9	110281286	445	110	1	-0.148	-0.862	0.388	0.79	2.81	1	0	2.08	-0.735	0.0377	0.462	0.215	0.937	-3.72	-21.7	3.76e-104	1.01e-103	742	12500	1
102465148	Mir6239	microRNA 6239	14	-117953742	448	118	1	0.0678	0.38	0.704	0.993	0.727	0	0	0.907	0.18	0.365	0.857	0.678	0.999	-4.33	-27.7	1.89e-168	6.66e-168	39.4	951	-1
102465227	Mir6418	microRNA 6418	5	-137529479	516	138	1	-0.382	-1.69	0.0908	0.51	-1.98	1	0	-0.945	1.04	0.345	0.299	0.661	0.906	3.1	14.1	3.32e-45	6.87e-45	19.1	1.77	-1
102465258	Mir6516	microRNA 6516	11	117077347	520	117	1	-0.0518	-0.638	0.524	0.916	-1.84	1	0	-0.919	0.925	0.358	0.355	0.671	0.906	0.206	2.71	0.00668	0.00752	50.1	48.9	-1
100124468	Mir653	microRNA 653	6	-3721300	119	3.72	2	-1.2	-2.87	0.00411	0.158	-1.69	1	0	-0.308	1.38	0.758	0.168	0.914	0.726	4.97	14.4	3.94e-47	8.23e-47	13.8	0.169	-1
102466676	Mir6538	microRNA 6538	12	-26414900	521	26.4	1	-0.289	-1.3	0.195	0.629	1.37	1	0	0.742	-0.624	0.458	0.533	0.751	0.968	-3.35	-16.5	4.59e-61	1.01e-60	5.79	75.7	1
102466172	Mir6540	microRNA 6540	16	-42303361	523	42.3	1	0.148	0.121	0.904	0.993	NaN			1.33	NaN	0.183	NaN	0.491	NaN	8.33	25.6	6.4e-145	2.08e-144	124	0.0249	1
751555	Mir665	microRNA 665	12	109586313	1	98.5	59	-1.22	-2.93	0.0034	0.149	-1.26	1	0	-0.247	1.01	0.805	0.311	0.924	0.906	7.8	24	1.66e-127	4.96e-127	115	0.182	-1
751521	Mir666	microRNA 666	12	109717084	1	98.5	59	-0.211	-0.749	0.454	0.858	0.586	0	0	1.33	0.745	0.183	0.457	0.491	0.937	9.77	33.7	1.07e-248	4.65e-248	1000	0.726	-1
751552	Mir667	microRNA 667	12	109720005	1	98.5	59	0.49	2.59	0.00955	0.229	6.72	1	0	5.59	-1.13	2.31e-08	0.258	1.37e-06	0.864	8.37	48.7	0	0	1220	2.92	1
751523	Mir668	microRNA 668	12	109734731	1	98.5	59	0.349	1.66	0.0959	0.512	4.34	1	0	3.42	-0.912	0.000616	0.362	0.0104	0.906	9.15	44.3	0	0	1370	1.81	1
735259	Mir670	microRNA 670	2	-94261299	29	31.4	3	0.397	0.604	0.546	0.927	-0.202	0	0	-0.387	-0.186	0.698	0.853	0.888	0.999	5.75	17.6	2.23e-69	5.13e-69	30.7	0.284	1
751535	Mir672	microRNA 672	X	-104116174	535	104	1	0.156	0.651	0.515	0.912	0.312	0	0	0.54	0.229	0.589	0.819	0.828	0.999	5.46	24.6	1.04e-133	3.19e-133	98.2	1.65	1
751547	Mir673	microRNA 673	12	109571989	1	98.5	59	-0.156	-1.03	0.301	0.72	-2.99	1	0	-1.48	1.51	0.14	0.131	0.436	0.626	6.77	49.1	0	0	735	5.65	-1
732489	Mir674	microRNA 674	2	117185126	536	117	1	-0.128	-2.46	0.0139	0.262	-4.56	1	0	-4.23	0.33	2.32e-05	0.742	0.000787	0.999	2.26	41.9	0	0	1180	277	-1
751534	Mir676	microRNA 676	X	100381096	537	100	1	0.0672	1.26	0.209	0.647	0.54	0	0	1.31	0.766	0.191	0.444	0.496	0.937	0.491	10.7	6.6e-27	1.16e-26	1090	890	1
102466799	Mir6769b	microRNA 6769b	8	-71631046	538	71.6	1	0.701	1.09	0.275	0.72	0.219	1	0	0.122	-0.0971	0.903	0.923	0.964	0.999	6.24	19.1	2.56e-81	6.24e-81	30.3	0.0638	-1
751518	Mir677	microRNA 677	10	128085285	539	128	1	0.0905	0.946	0.344	0.75	-0.409	0	0	-0.935	-0.526	0.35	0.599	0.666	0.999	-0.95	-9.51	1.9e-21	3.12e-21	27.2	60.3	-1
751539	Mir679	microRNA 679	12	109715576	1	98.5	59	0.591	1.84	0.0655	0.49	3.05	1	0	1.54	-1.51	0.123	0.132	0.417	0.626	4.78	15.7	1.16e-55	2.5e-55	29.2	0.748	1
102466987	Mir6896	microRNA 6896	1	34117358	550	34.1	1	0.297	0.387	0.699	0.993	1.83	0	0	1.83	0.00542	0.0669	0.996	0.299	0.999	5.19	15.8	2.62e-56	5.68e-56	14.6	0.0475	1
102466760	Mir6899	microRNA 6899	1	-64042437	553	64	1	0.0193	0.106	0.916	0.993	0.685	1	0	0.225	-0.46	0.822	0.645	0.932	0.999	0.776	4.55	5.35e-06	6.58e-06	8.65	4.86	1
102465544	Mir6902	microRNA 6902	1	93346091	51	93.3	3	-0.151	-0.254	0.8	0.993	0.959	0	0	1.11	0.15	0.267	0.881	0.568	0.999	0.894	2.05	0.04	0.0436	0.742	0.129	1
102465546	Mir6906	microRNA 6906	10	60126775	559	60.1	1	0.146	0.122	0.903	0.993				0.648		0.517		0.784		3.7	10.5	1.27e-25	2.19e-25	4.36	0	1
102466762	Mir6908	microRNA 6908	10	-78445094	52	26.1	3	-0.193	-0.362	0.718	0.993	-1.61	1	0	-1.3	0.315	0.195	0.752	0.496	0.999	1.71	4.6	4.2e-06	5.18e-06	1.69	0.3	-1
102466207	Mir6911	microRNA 6911	10	80278163	563	80.3	1	-0.0185	-0.221	0.825	0.993	-0.0214	0	0	0.703	0.725	0.482	0.469	0.766	0.937	0.107	1.29	0.196	0.209	27	28.8	-1
102466763	Mir6913	microRNA 6913	10	81386346	24	27.1	3	-0.387	-1.11	0.268	0.718	-2.4	1	0	-1.37	1.03	0.171	0.304	0.478	0.906	2.76	9.34	1.01e-20	1.63e-20	8.21	0.85	-1
102465551	Mir6914	microRNA 6914	10	128382837	137	128	2	0.106	0.517	0.605	0.943	1.21	1	0	1.05	-0.164	0.294	0.87	0.598	0.999	1.73	8.59	8.46e-18	1.33e-17	9.85	2.59	-1
102465979	Mir6915	microRNA 6915	10	128388831	137	128	2	-0.415	-0.634	0.526	0.916	0.837	0	0	1.08	0.242	0.28	0.808	0.584	0.999	2.91	7.94	1.97e-15	2.94e-15	2.48	0	-1
102466765	Mir6919	microRNA 6919	11	50232244	138	0.06	2	-0.263	-0.286	0.775	0.993	-0.637	0	0	-0.64	-0.00273	0.522	0.998	0.784	0.999	1.56	3.83	0.000129	0.000154	1.1	0.125	-1
102465555	Mir6921	microRNA 6921	11	-60200537	139	60.2	2	0.227	0.99	0.322	0.743	0.986	1	0	0.444	-0.542	0.657	0.587	0.863	0.996	-1.73	-7.42	1.15e-13	1.64e-13	1.51	4.6	-1
102466767	Mir6928	microRNA 6928	11	101030339	573	101	1	-0.434	-0.735	0.463	0.858	-0.806	1	0	-0.438	0.368	0.661	0.713	0.866	0.999	3.15	9.07	1.23e-19	1.98e-19	3.69	0.127	-1
102465560	Mir6929	microRNA 6929	11	-101419186	574	101	1	-0.31	-0.521	0.602	0.943	0.647	0	0	0.699	0.0519	0.485	0.959	0.766	0.999	2.06	5.33	9.65e-08	1.26e-07	1.45	0.0532	1
102466988	Mir6931	microRNA 6931	11	-102999847	576	103	1	0.376	0.617	0.537	0.921	0.67	0	0	0.688	0.0182	0.491	0.985	0.771	0.999	2.06	5.63	1.77e-08	2.35e-08	1.93	0.231	1
102465562	Mir6932	microRNA 6932	11	107637721	577	108	1	-0.0377	-0.131	0.896	0.993	0.935	1	0	0.585	-0.35	0.558	0.727	0.81	0.999	0.809	3.07	0.00217	0.00249	3.42	1.55	1
102465563	Mir6934	microRNA 6934	11	-119154075	579	119	1	-0.679	-1.14	0.255	0.703	-1.18	1	0	-0.841	0.335	0.4	0.738	0.701	0.999	0.197	0.398	0.69	0.704	0.484	0.239	-1
102466769	Mir6938	microRNA 6938	12	-85245922	583	85.2	1	-0.164	-0.44	0.66	0.98	2.05	0	0	2.55	0.509	0.0107	0.611	0.0896	0.999	0.578	1.69	0.0908	0.0975	1.58	0.841	1
102466989	Mir6940	microRNA 6940	12	112733321	142	0.04	2	-0.138	-0.207	0.836	0.993	-0.377	1	0	-0.319	0.0578	0.749	0.954	0.914	0.999	2.87	7.92	2.34e-15	3.5e-15	2.68	0.057	-1
102466770	Mir6943	microRNA 6943	13	55453105	54	18.5	3	-0.0345	-0.0882	0.93	0.993	0.0946	0	0	0.186	0.091	0.853	0.927	0.94	0.999	1.08	2.89	0.00383	0.00435	1.47	0.517	1
102465569	Mir6944	microRNA 6944	13	-55477680	54	18.5	3	0.0395	0.287	0.774	0.993	-2.32	0	0	-3	-0.673	0.00274	0.501	0.0351	0.952	5.98	48.7	0	0	478	6.92	-1
102465570	Mir6945	microRNA 6945	13	-55507624	54	18.5	3	0.485	0.804	0.421	0.829	-0.0352	0	0	-0.371	-0.336	0.711	0.737	0.888	0.999	3.5	10.1	8.03e-24	1.35e-23	5.73	0.255	1
102465571	Mir6946	microRNA 6946	14	20690634	586	20.7	1	-0.0116	-0.0901	0.928	0.993	0.0301	0	0	0.425	0.395	0.671	0.693	0.866	0.999	0.793	6.08	1.2e-09	1.61e-09	16.7	10.3	1
102466771	Mir6948	microRNA 6948	14	-54643048	136	54.6	2	0.0624	0.521	0.602	0.943	0.769	1	0	0.325	-0.445	0.746	0.657	0.913	0.999	1.12	9.37	6.99e-21	1.14e-20	20	10.1	1
102466772	Mir6952	microRNA 6952	15	-76064827	37	25.3	3	0.37	0.944	0.345	0.75	0.829	0	0	-0.00406	-0.833	0.997	0.405	0.999	0.923	0.114	0.323	0.746	0.759	1.16	0.863	1
102465575	Mir6953	microRNA 6953	15	76248190	37	25.3	3	0.0817	0.299	0.765	0.993	1.69	1	0	1.11	-0.583	0.268	0.56	0.568	0.977	2.93	11.6	4.25e-31	7.88e-31	13	1.36	1
102465578	Mir6958	microRNA 6958	15	-89185464	55	89.2	3	0.382	0.597	0.55	0.927	-0.266	0	0	-0.356	-0.0904	0.722	0.928	0.891	0.999	3.37	9.75	1.86e-22	3.1e-22	4.97	0.21	-1
102465981	Mir6959	microRNA 6959	15	-89305657	55	89.2	3	-0.561	-0.91	0.363	0.761	0.481	0	0	0.734	0.253	0.463	0.8	0.757	0.999	1.87	4.78	1.74e-06	2.18e-06	1.29	0.0642	1
102466774	Mir6962	microRNA 6962	15	101193868	89	101	2	-0.0532	-0.0906	0.928	0.993	2	1	0	1.88	-0.117	0.06	0.907	0.285	0.999	1.4	3.43	0.000596	0.000698	1.25	0.253	1
102466775	Mir6963	microRNA 6963	15	-103350454	75	0.03	2	1.16	1.7	0.0883	0.51	1.3	1	0	0.445	-0.86	0.656	0.39	0.863	0.906	-2.49	-4.64	3.43e-06	4.24e-06	0.107	0.813	-1
102465584	Mir6968	microRNA 6968	17	26935471	46	9.03	3	-0.439	-1.18	0.24	0.693	0.243	0	0	1.06	0.818	0.289	0.413	0.593	0.923	1.14	3.11	0.00188	0.00217	1.71	0.483	-1
102466777	Mir6971	microRNA 6971	17	-34841808	56	34.8	3	0.261	1.28	0.199	0.629	1.32	1	0	0.135	-1.19	0.893	0.235	0.962	0.822	1.39	6.87	6.31e-12	8.83e-12	8.74	2.7	1
102466778	Mir6976	microRNA 6976	17	-46553826	599	46.6	1	-0.21	-0.504	0.614	0.948	0.897	0	0	1.22	0.324	0.222	0.746	0.536	0.999	2.1	6.02	1.73e-09	2.3e-09	3.39	0.571	-1
102465590	Mir6977	microRNA 6977	17	-56418845	145	0.09	2	0.0489	0.0423	0.966	0.993				-0.562		0.574		0.817		3.95	11.5	1.21e-30	2.23e-30	5.31	0	-1
102465593	Mir6982	microRNA 6982	18	60958072	50	60.9	3	-0.126	-0.0829	0.934	0.993				-0.606		0.545		0.804		2.65	7.28	3.44e-13	4.9e-13	2.07	0	-1
102465595	Mir6985	microRNA 6985	19	-4263817	603	4.26	1	-0.342	-1.29	0.199	0.629	-1.85	0	0	0.246	2.09	0.805	0.0363	0.924	0.441	1.99	7.24	4.5e-13	6.37e-13	5.75	1.23	-1
102466780	Mir6986	microRNA 6986	19	-4623897	604	4.62	1	0.848	1.78	0.0756	0.49	2.17	1	0	1.52	-0.646	0.129	0.518	0.417	0.955	1.72	4.69	2.69e-06	3.35e-06	1.98	0.411	1
102465597	Mir6988	microRNA 6988	19	6051333	606	6.05	1	0.032	0.325	0.745	0.993	0.215	1	0	0.175	-0.0399	0.861	0.968	0.943	0.999	-0.211	-2.3	0.0215	0.0238	17.9	23.1	1
102466213	Mir6990	microRNA 6990	19	-6914195	120	6.87	2	0.47	1.55	0.121	0.553	1.69	1	0	0.648	-1.05	0.517	0.295	0.784	0.906	0.69	2.43	0.0151	0.0169	2.54	1.26	1
102465601	Mir6994	microRNA 6994	19	11923727	609	11.9	1	-0.237	-0.791	0.429	0.833	0.191	0	0	0.744	0.553	0.457	0.58	0.751	0.996	1.36	4.55	5.45e-06	6.69e-06	3.23	0.9	-1
102465602	Mir6996	microRNA 6996	2	-26470058	28	8.82	3	0.0443	0.201	0.84	0.993	-0.744	1	0	-0.239	0.505	0.811	0.613	0.924	0.999	-1.23	-5.18	2.27e-07	2.91e-07	1.65	3.96	1
723902	Mir7-1	microRNA 7-1	13	-58392778	129	58.4	2	-0.0515	-0.959	0.338	0.75	-0.344	0	0	0.71	1.05	0.478	0.292	0.765	0.906	1.73	31	1.17e-210	4.75e-210	282	96.6	-1
723884	Mir7-2	microRNA 7-2	7	78888276	613	78.9	1	-0.592	-1.07	0.285	0.72	-1.96	1	0	-1.53	0.435	0.127	0.663	0.417	0.999	6.94	21.1	1.68e-98	4.39e-98	63.2	0.23	1
735285	Mir700	microRNA 700	4	-135416554	614	135	1	-0.157	-1.73	0.0845	0.507	-2.54	1	0	-0.0446	2.5	0.964	0.0125	0.988	0.28	2.68	28.8	3.83e-182	1.42e-181	88.9	15	-1
102466783	Mir7000	microRNA 7000	2	-92387383	90	0.1	2	0.0457	0.0485	0.961	0.993				0.43		0.667		0.866		3.59	10.4	3.21e-25	5.49e-25	4.14	0	1
102466784	Mir7004	microRNA 7004	2	-168640695	617	169	1	0.11	0.2	0.842	0.993	0.214	1	0	0.105	-0.109	0.916	0.913	0.971	0.999	2.92	8.32	8.67e-17	1.33e-16	3.81	0.237	-1
102465608	Mir7006	microRNA 7006	2	-181587899	618	182	1	-0.133	-0.507	0.612	0.948	0.939	0	0	1.19	0.248	0.235	0.804	0.54	0.999	2.51	9.46	3.07e-21	5.01e-21	8.82	1.09	-1
102465610	Mir7008	microRNA 7008	3	31038965	620	31	1	-0.0826	-0.154	0.878	0.993	-1.1	0	0	-1.53	-0.427	0.126	0.669	0.417	0.999	2.8	8.03	9.73e-16	1.46e-15	3.67	0.22	-1
102466991	Mir7010	microRNA 7010	3	-82106246	623	82.1	1	-0.651	-1.43	0.154	0.592	-2.4	1	0	-1.76	0.643	0.0785	0.52	0.31	0.955	2.29	6.42	1.37e-10	1.88e-10	2.64	0.298	-1
102465613	Mir7013	microRNA 7013	3	95004167	625	95	1	-0.226	-0.478	0.632	0.959	-0.979	1	0	-0.389	0.59	0.697	0.555	0.888	0.977	1.62	4.45	8.44e-06	1.03e-05	2.18	0.505	-1
102465614	Mir7015	microRNA 7015	4	-120973258	627	121	1	0.0774	1.31	0.192	0.629	1.5	0	0	1.53	0.0353	0.125	0.972	0.417	0.999	0.436	7.17	7.56e-13	1.06e-12	75.4	63.2	1
102466788	Mir7019	microRNA 7019	4	-138316131	132	0.08	2	0.0207	0.0835	0.933	0.993	-0.574	0	0	-0.976	-0.402	0.329	0.687	0.65	0.999	2.21	8.63	6.03e-18	9.49e-18	7.77	1.31	-1
735283	Mir702	microRNA 702	5	136991432	629	137	1	-0.0453	-0.221	0.825	0.993	-1.04	1	0	-0.894	0.148	0.371	0.883	0.683	0.999	4.08	24.9	7.26e-137	2.25e-136	69.4	3.73	-1
102465625	Mir7032	microRNA 7032	5	123996851	640	124	1	0.425	1.72	0.0857	0.508	2.46	1	0	0.718	-1.74	0.473	0.0814	0.765	0.605	-0.572	-2.25	0.0247	0.0272	1.74	2.36	1
102465627	Mir7036	microRNA 7036	5	-137296623	148	0	2	0.815	1.24	0.215	0.655	0.58	1	0	0.337	-0.244	0.736	0.808	0.906	0.999	1.35	3.5	0.000471	0.000553	1.18	0.237	1
735289	Mir704	microRNA 704	6	-47803575	648	47.8	1	-0.0486	-0.21	0.834	0.993	-0.484	0	0	0.143	0.627	0.886	0.531	0.962	0.968	-1.88	-8.18	2.73e-16	4.14e-16	1.34	5.14	1
102466793	Mir7043	microRNA 7043	6	-116645977	652	117	1	-0.062	-0.37	0.712	0.993	-0.109	0	0	1.17	1.28	0.242	0.2	0.543	0.755	-1.19	-6.83	8.42e-12	1.17e-11	3.09	8.05	1
102465632	Mir7044	microRNA 7044	6	118085191	653	118	1	0.0809	0.0729	0.942	0.993				1		0.315		0.633		5.79	17.6	1.12e-69	2.61e-69	20	0	1
102465633	Mir7046	microRNA 7046	7	-24970009	150	25	2	-0.0321	-0.323	0.747	0.993	1.71	0	0	2.68	0.964	0.00746	0.335	0.068	0.906	2.32	24.9	2.68e-137	8.34e-137	104	22.4	-1
102465634	Mir7047	microRNA 7047	7	-24987603	150	25	2	-0.07	-0.0361	0.971	0.994	NaN			-0.752	NaN	0.452	NaN	0.751	NaN	6.82	20.9	4.64e-97	1.2e-96	40.9	0	-1
102466794	Mir7048	microRNA 7048	7	-25217667	134	25.2	2	-0.0536	-0.172	0.863	0.993	0.905	1	0	0.0341	-0.871	0.973	0.384	0.989	0.906	-0.0896	-0.318	0.75	0.76	1.8	1.95	1
102465637	Mir7052	microRNA 7052	7	44470346	151	0.03	2	0.264	1.53	0.125	0.553	3.27	1	0	1.39	-1.87	0.164	0.0609	0.474	0.508	1.44	9.63	6.02e-22	9.96e-22	15.2	5.05	1
102465639	Mir7056	microRNA 7056	7	-47083165	658	47.1	1	-0.287	-0.219	0.827	0.993				-1.35		0.176		0.483		2.74	7.21	5.54e-13	7.82e-13	2.14	0	-1
102465641	Mir7059	microRNA 7059	7	-126579473	661	127	1	-0.432	-1.31	0.19	0.629	-1.06	0	0	0.536	1.6	0.592	0.11	0.83	0.616	1.13	3.6	0.000323	0.00038	2.54	0.948	-1
102466798	Mir7063	microRNA 7063	7	141620700	665	142	1	-0.525	-2.23	0.026	0.337	-2.06	1	0	-0.866	1.19	0.387	0.234	0.697	0.822	0.861	3.37	0.000752	0.000877	4.06	1.87	-1
102465646	Mir7066	microRNA 7066	8	-70102523	667	70.1	1	0.096	0.091	0.927	0.993				1.09		0.275		0.578		4.23	12.6	3.59e-36	7e-36	6.52	0	1
102465984	Mir7067	microRNA 7067	8	-70895507	39	23.6	3	0.472	1.1	0.272	0.718	1.7	1	0	1.34	-0.361	0.181	0.718	0.491	0.999	0.0451	0.12	0.904	0.906	0.993	0.748	1
102465647	Mir7068	microRNA 7068	8	-72470015	668	72.5	1	0.0153	0.166	0.868	0.993	-1.34	0	0	-2.25	-0.911	0.0246	0.362	0.162	0.906	1.03	12.8	9.23e-38	1.82e-37	46.8	26.1	1
102465648	Mir7070	microRNA 7070	8	85062085	152	85	2	0.321	0.91	0.363	0.761	0.0144	0	0	-1.47	-1.48	0.142	0.138	0.438	0.634	1.17	3.93	8.39e-05	0.000101	3.12	1.03	1
102465649	Mir7071	microRNA 7071	8	88138205	670	88.1	1	0.135	0.302	0.763	0.993	0.556	0	0	1.26	0.704	0.208	0.481	0.518	0.937	0.987	2.41	0.0159	0.0178	0.974	0.324	-1
102465652	Mir7075	microRNA 7075	8	-107096024	673	107	1	0.224	1.15	0.252	0.703	0.0333	0	0	-0.84	-0.874	0.401	0.382	0.701	0.906	2.39	12.8	3.12e-37	6.13e-37	17.2	3.02	1
102465654	Mir7079	microRNA 7079	8	123104974	154	123	2	-0.216	-0.496	0.62	0.95	0.0187	0	0	1.06	1.04	0.289	0.297	0.593	0.906	2.01	5.57	2.61e-08	3.46e-08	2.26	0.309	-1
735284	Mir708	microRNA 708	7	96249423	131	96.3	2	-0.282	-1.25	0.212	0.65	-6.5	1	1	-4.01	2.49	6.03e-05	0.0129	0.00165	0.28	9.45	55.2	0	0	3210	3.41	-1
102465655	Mir7080	microRNA 7080	8	123130105	154	123	2	0.0477	0.0429	0.966	0.993	NaN			-1.29	NaN	0.197	NaN	0.497	NaN	7.19	22	7.11e-107	1.95e-106	53.2	0	1
102465662	Mir7092	microRNA 7092	X	74317361	155	0.02	2	0.39	1.29	0.197	0.629	1.04	1	0	0.798	-0.238	0.425	0.812	0.719	0.999	0.763	2.32	0.0203	0.0226	1.95	0.909	1
102466805	Mir7093	microRNA 7093	X	134757630	683	135	1	0.319	0.928	0.354	0.75	0.797	1	0	0.0573	-0.74	0.954	0.459	0.986	0.937	1.31	4.54	5.51e-06	6.74e-06	3.46	1.15	1
102466808	Mir7117	microRNA 7117	15	27571493	687	27.6	1	0.305	0.535	0.593	0.943	-0.42	0	0	-0.471	-0.0507	0.638	0.96	0.861	0.999	2.95	8.43	3.49e-17	5.43e-17	2.98	0.0518	-1
102465699	Mir7213	microRNA 7213	15	-79998969	695	80	1	0.342	0.868	0.386	0.79	1.26	1	0	0.448	-0.814	0.654	0.416	0.863	0.923	0.738	2.11	0.0351	0.0384	1.57	0.709	1
102465703	Mir7220	microRNA 7220	18	60953872	50	60.9	3	0.032	0.0296	0.976	0.995				-1.98		0.0482		0.255		5.66	17.2	1.9e-66	4.27e-66	18.3	0	1
102465706	Mir7224	microRNA 7224	2	67675456	128	67.7	2	-0.0556	-0.814	0.416	0.821	0.217	0	0	1.6	1.38	0.11	0.166	0.39	0.726	1.88	26.8	1.54e-158	5.25e-158	120	36	1
102466820	Mir7226	microRNA 7226	4	-118210504	700	118	1	-0.0601	-0.466	0.641	0.965	-0.705	1	0	-0.572	0.134	0.568	0.894	0.814	0.999	0.111	0.849	0.396	0.413	10.9	10.9	-1
102466822	Mir7235	microRNA 7235	11	-97146363	159	0.04	2	-0.112	-0.418	0.676	0.983	1.07	0	0	1.67	0.601	0.0956	0.548	0.357	0.976	2.52	9.23	2.77e-20	4.48e-20	8.49	1.16	-1
102465713	Mir7236	microRNA 7236	11	-121387144	706	121	1	-0.0129	-0.0762	0.939	0.993	-1.13	1	0	-0.553	0.581	0.58	0.561	0.823	0.977	1.32	7.64	2.24e-14	3.25e-14	10.8	3.96	-1
102466915	Mir7237	microRNA 7237	8	121978023	707	122	1	0.34	0.969	0.332	0.749	-1	0	0	-1.17	-0.167	0.242	0.867	0.543	0.999	1.3	3.81	0.000137	0.000163	2.55	0.738	1
102466823	Mir7240	microRNA 7240	8	70798134	39	23.6	3	0.178	1.42	0.155	0.592	1.93	0	0	2.47	0.54	0.0135	0.589	0.105	0.996	-1.78	-13	1.74e-38	3.48e-38	4.91	18.3	-1
102466241	Mir7243	microRNA 7243	9	-102304923	709	102	1	-0.334	-0.255	0.799	0.993				-2.49		0.0127		0.101		3.05	8.54	1.3e-17	2.03e-17	2.78	0	-1
791070	Mir744	microRNA 744	11	-65734732	710	65.7	1	-0.016	-0.377	0.707	0.993	0.39	0	0	1.84	1.45	0.0654	0.146	0.295	0.663	1.54	35.4	1.89e-274	8.58e-274	4290	1690	-1
791071	Mir758	microRNA 758	12	109712809	1	98.5	59	0.186	0.428	0.669	0.98	1.52	0	0	1.76	0.244	0.0776	0.807	0.309	0.999	9.62	29.6	5.12e-193	1.98e-192	451	0.277	-1
791077	Mir760	microRNA 760	3	-122293584	713	122	1	-1.03	-1.79	0.0738	0.49	-1.31	1	0	-0.908	0.404	0.364	0.686	0.678	0.999	7.35	22.5	4.9e-112	1.39e-111	73	0.117	-1
791081	Mir764	microRNA 764	X	147002258	11	147	5	0.00122	0.00302	0.998	1	NaN			-1.59	NaN	0.112	NaN	0.394	NaN	7.99	24.2	1.76e-129	5.32e-129	96.7	0.0304	-1
102466237	Mir7666	microRNA 7666	8	-40307874	730	40.3	1	0.209	0.494	0.621	0.95	1.4	1	0	0.083	-1.32	0.934	0.187	0.976	0.746	0.844	2.31	0.0209	0.0231	1.39	0.55	1
102465770	Mir7668	microRNA 7668	7	29906508	91	29.8	2	0.361	0.785	0.432	0.833	0.297	0	0	-0.371	-0.669	0.71	0.504	0.888	0.953	0.332	0.843	0.399	0.416	0.948	0.653	1
102466844	Mir7674	microRNA 7674	2	32050945	736	32	1	0.265	0.425	0.671	0.98	-1.46	0	0	-1.5	-0.0394	0.135	0.969	0.425	0.999	1.23	2.99	0.00276	0.00316	1.07	0.203	-1
723883	Mir7b	microRNA 7b	17	56242987	145	0.09	2	0.906	1.37	0.17	0.618	-0.858	0	0	-0.992	-0.134	0.321	0.893	0.64	0.999	8.8	27	1.73e-160	5.99e-160	200	0.124	1
791074	Mir802	microRNA 802	16	93369719	747	93.4	1	0.222	1.82	0.0683	0.49	4.79	1	1	2.2	-2.58	0.0275	0.00982	0.169	0.238	-8.65	-76.4	0	0	21	9600	-1
102465893	Mir8103	microRNA 8103	11	97063767	159	0.04	2	0.18	0.598	0.55	0.927	0.835	0	0	0.882	0.0477	0.378	0.962	0.686	0.999	3.05	9.81	9.88e-23	1.65e-22	8.56	0.641	1
102466886	Mir8111	microRNA 8111	8	84005627	25	28	3	0.293	2.41	0.016	0.267	3.08	1	0	1.53	-1.55	0.126	0.122	0.417	0.616	0.613	5.25	1.54e-07	2e-07	16.8	11.7	1
102465900	Mir8112	microRNA 8112	6	71271670	761	71.3	1	0.0462	0.283	0.777	0.993	1.02	1	0	0.848	-0.176	0.396	0.86	0.701	0.999	0.854	5.47	4.4e-08	5.78e-08	10.1	5.44	1
100124456	Mir872	microRNA 872	4	94665156	766	94.7	1	0.00944	0.251	0.802	0.993	0.764	0	0	-0.251	-1.01	0.802	0.31	0.924	0.906	1.3	38.8	0	0	2940	1370	-1
100124491	Mir874	microRNA 874	13	-58023124	767	58	1	0.1	1.85	0.065	0.49	1.52	0	0	1.63	0.109	0.103	0.913	0.375	0.999	1.99	37.4	2.49e-305	1.15e-304	782	222	1
100124459	Mir877	microRNA 877	17	-35960729	80	0.02	2	0.115	1.49	0.137	0.567	3.13	1	0	1.15	-1.98	0.249	0.0477	0.551	0.444	2.44	30.6	5.1e-205	2.06e-204	167	33.7	1
100124492	Mir879	microRNA 879	5	9375703	768	9.38	1	-0.13	-1.08	0.281	0.72	-2.6	1	0	-0.57	2.03	0.569	0.0421	0.814	0.444	6.19	46.7	0	0	980	12.8	-1
387133	Mir9-1	microRNA 9-1	3	88215597	107	88.2	2	0.0976	0.117	0.907	0.993	NaN			3.14	NaN	0.00171	NaN	0.0239	NaN	6.11	17.9	1.08e-71	2.52e-71	26.4	0.0594	1
723968	Mir9-3	microRNA 9-3	7	79505263	770	79.5	1	0.34	0.284	0.777	0.993				1.41		0.157		0.472		6.29	19.4	4.36e-84	1.08e-83	28.3	0	1
723942	Mir92-2	microRNA 92-2	X	-52741837	9	52.7	6	0.146	2.79	0.00533	0.16	5.22	1	0	3.74	-1.48	0.000185	0.138	0.00365	0.634	-2.88	-58.8	0	0	247	2060	-1
100124470	Mir92b	microRNA 92b	3	-89227115	771	89.2	1	-0.0659	-0.835	0.404	0.804	0.236	0	0	2.1	1.87	0.0355	0.062	0.205	0.508	7.31	132	0	0	25100	177	-1
723885	Mir93	microRNA 93	5	-138165522	23	138	3	0.0328	0.842	0.4	0.8	1.78	0	0	-0.263	-2.04	0.793	0.0415	0.924	0.444	-1.71	-57.9	0	0	1590	6020	1
723886	Mir96	microRNA 96	6	-30169445	33	30.2	3	-0.526	-1.58	0.115	0.553	-6.66	1	1	-2.73	3.93	0.00637	8.6e-05	0.0601	0.0188	1.13	3.62	0.000298	0.000352	38.7	39.4	1
723947	Mir98	microRNA 98	X	151913213	162	152	2	0.0564	1.34	0.18	0.629	0.841	0	0	-0.523	-1.36	0.601	0.173	0.833	0.729	0.536	13.5	9.24e-42	1.88e-41	3080	2430	-1
387229	Mir99a	microRNA 99a	16	77598935	27	77.6	3	0.00566	0.135	0.892	0.993	1.15	0	1	3.53	2.38	0.000409	0.0173	0.00746	0.302	0.604	13.7	1.85e-42	3.8e-42	4070	3090	-1
387230	Mir99b	microRNA 99b	17	17830187	26	17.8	3	-0.0753	-1.53	0.127	0.553	-2.88	0	0	0.148	3.03	0.883	0.00246	0.959	0.124	1.14	17.1	2.07e-65	4.64e-65	15700	8130	-1
387244	Mirlet7a-1	microRNA let7a-1	13	-48538178	59	48.5	3	-0.131	-1.85	0.0646	0.49	-1.75	0	0	1.11	2.85	0.268	0.00432	0.568	0.126	-2.61	-42.9	0	0	57.4	402	1
723965	Mirlet7a-2	microRNA let7a-2	9	41536715	22	41.6	3	0.14	1.33	0.184	0.629	2.61	1	0	1.96	-0.647	0.0501	0.518	0.255	0.955	-0.456	-7.04	1.99e-12	2.79e-12	99.7	152	1
102800312	Lincppara	long intergenic noncoding RNA near Ppara	15	85703772	60	85.7	3	0.133	0.657	0.511	0.912	-0.182	0	0	0.707	0.89	0.479	0.374	0.765	0.906	-0.977	-4.1	4.22e-05	5.13e-05	1.93	3.75	1
387246	Mirlet7c-1	microRNA let7c-1	16	77599656	27	77.6	3	0.239	2.81	0.00495	0.16	3	1	0	2.05	-0.949	0.0406	0.343	0.229	0.906	-0.359	-6.77	1.31e-11	1.82e-11	149	220	-1
387247	Mirlet7d	microRNA let7d	13	-48536011	59	48.5	3	-0.0291	-0.532	0.595	0.943	-0.396	0	0	0.188	0.585	0.851	0.559	0.94	0.977	0.251	6.43	1.24e-10	1.71e-10	13400	12900	-1
387248	Mirlet7e	microRNA let7e	17	17830351	26	17.8	3	-0.113	-2.01	0.0439	0.416	-1.4	0	0	0.499	1.9	0.618	0.0572	0.839	0.5	2.47	51.2	0	0	8960	1830	-1
387252	Mirlet7f-1	microRNA let7f-1	13	-48537828	59	48.5	3	0.203	4.01	6.04e-05	0.00725	6.49	1	1	3.32	-3.17	0.000896	0.00154	0.0144	0.096	-0.999	-31.2	9.54e-214	3.92e-213	285	656	-1
387253	Mirlet7f-2	microRNA let7f-2	X	151912345	162	152	2	0.0348	0.794	0.427	0.833	2.87	1	0	2.39	-0.485	0.017	0.627	0.125	0.999	-2.33	-70.1	0	0	2500	14400	1
387249	Mirlet7g	microRNA let7g	9	106178839	70	106	2	0.00697	0.185	0.853	0.993	-0.499	0	0	-1.21	-0.714	0.225	0.475	0.537	0.937	-0.245	-7.75	8.94e-15	1.3e-14	32500	44300	1
387251	Mirlet7i	microRNA let7i	10	-122985639	772	123	1	-0.0516	-1.62	0.105	0.548	-4.45	0	0	-6.06	-1.61	1.36e-09	0.107	1.08e-07	0.605	1.23	40.5	0	0	23600	11600	-1
102465198	Mir7j	microRNA 7j	3	140028248	773	140	1	0.0971	0.288	0.773	0.993	0.355	0	0	-0.00208	-0.357	0.998	0.721	0.999	0.999	0.94	2.99	0.00283	0.00324	2.22	0.987	-1
102465309	Mir7k	microRNA 7k	5	-147283188	774	147	1	0.31	1.14	0.254	0.703	1.76	0	0	1.76	0.00138	0.0777	0.999	0.309	0.999	0.832	2.59	0.00954	0.0107	3.79	2.29	-1
75957	Mir17hg	Mir17 host gene (non-protein coding)	14	115044389	6	115	7	0.228	0.928	0.353	0.75	1	1	0	0.902	-0.0991	0.367	0.921	0.679	0.999	-2.9	-10.4	2.86e-25	4.93e-25	0.368	1.23	1
100526502	Mir3095	microRNA 3095	4	-58441011	304	58.4	1	-0.277	-0.514	0.607	0.943	-0.0112	0	0	0.0794	0.0906	0.937	0.928	0.976	0.999	1.01	2.22	0.0265	0.0292	0.648	0	1
723853	Mir365-2	microRNA 365-2	11	79726399	88	79.7	2	0.125	0.501	0.616	0.948	1.31	0	0	-0.425	-1.74	0.67	0.0821	0.866	0.605	-3.92	-15.3	1.63e-52	3.43e-52	0.664	11.6	1
723918	Mir547	microRNA 547	X	-67988373	40	68	3	0.016	0.117	0.907	0.993	-0.23	0	0	0.675	0.906	0.499	0.365	0.773	0.906	-2.33	-17.4	6.42e-68	1.46e-67	3.79	21.9	-1
751557	Mir615	microRNA 615	15	103014909	93	103	2	2.69	6.68	2.39e-11	1.14e-08	9.39	0	0	9.57	0.177	1.06e-21	0.86	5.02e-19	0.999	-4.36	-10.5	8.32e-26	1.45e-25	0.0815	2.97	-1
102465543	Mir6901	microRNA 6901	1	93274548	51	93.3	3	0.264	0.932	0.351	0.75	1.61	1	0	0.516	-1.1	0.606	0.272	0.833	0.893	-0.77	-2.9	0.00375	0.00428	1.41	2.33	-1
102465556	Mir6922	microRNA 6922	11	-60202261	139	60.2	2	0.456	1.58	0.114	0.553	2	1	0	0.369	-1.63	0.712	0.104	0.888	0.605	-1.88	-7.45	9.01e-14	1.3e-13	1.09	3.83	-1
102465621	Mir7027	microRNA 7027	5	114404467	636	114	1	0.608	1.05	0.294	0.72	-0.854	0	0	-1.12	-0.265	0.263	0.791	0.567	0.999	2.23	6.22	4.84e-10	6.54e-10	2.32	0.241	-1
102465631	Mir7042	microRNA 7042	6	113707207	651	114	1	-0.0583	-0.147	0.883	0.993	1.02	0	0	1.9	0.888	0.0568	0.374	0.275	0.906	0.572	1.29	0.197	0.209	0.985	0.539	-1
102465650	Mir7073	microRNA 7073	8	-95753150	671	95.8	1	-0.603	-1.16	0.248	0.699	0.29	0	0	1.21	0.923	0.225	0.356	0.537	0.906	1.58	3.77	0.000161	0.000191	1.22	0.197	-1
723967	Mir9-2	microRNA 9-2	13	83738813	769	83.7	1	0.506	0.585	0.559	0.934	0.96	0	0	0.964	0.0041	0.335	0.997	0.652	0.999	3.87	12.4	4.06e-35	7.83e-35	4.67	0	1
100316700	Mir1949	microRNA 1949	18	35554566	237	35.6	1	-0.545	-1.98	0.048	0.435	-2.8	1	0	-1.08	1.73	0.281	0.0844	0.584	0.605	-0.142	-0.479	0.632	0.647	1.65	1.57	-1
102465581	Mir6964	microRNA 6964	16	-97877232	596	97.9	1	0.0527	0.318	0.75	0.993	0.595	0	0	-0.187	-0.782	0.852	0.434	0.94	0.937	-2.44	-15.6	1.06e-54	2.27e-54	2.54	15.9	-1
102465603	Mir6997	microRNA 6997	2	29995949	43	10	3	-0.562	-0.938	0.348	0.75	0.913	0	0	1.29	0.377	0.197	0.706	0.497	0.999	2.25	6.1	1.09e-09	1.46e-09	2.03	0.147	1
100316694	Mir1941	microRNA 1941	15	101369351	89	101	2	-0.296	-0.43	0.667	0.98	-0.0124	0	0	0.0297	0.0421	0.976	0.966	0.99	0.999	2.96	8.32	8.5e-17	1.31e-16	2.97	0.0864	-1
387197	Mir201	microRNA 201	X	-67988095	40	68	3	-0.118	-0.72	0.471	0.87	-0.925	0	0	0.314	1.24	0.754	0.216	0.914	0.799	-3.02	-19	2.69e-80	6.53e-80	2.25	21.5	1
102465576	Mir6954	microRNA 6954	15	76433213	592	76.4	1	0.31	1.02	0.308	0.733	2.74	1	0	1.75	-0.993	0.08	0.321	0.311	0.906	0.183	0.648	0.517	0.535	2.34	1.56	1
102466210	Mir6955	microRNA 6955	15	78891839	143	79	2	0.205	0.344	0.731	0.993	-0.258	0	0	-0.642	-0.384	0.521	0.701	0.784	0.999	0.89	2.37	0.018	0.02	1.36	0.476	1
102465638	Mir7055	microRNA 7055	7	45173302	15	0.04	4	-0.076	-0.0519	0.959	0.993				-0.585		0.558		0.81		2.94	8.2	2.41e-16	3.68e-16	2.6	0	-1
100124478	Mir871	microRNA 871	X	-66810427	2	66.8	15	0.424	1.43	0.151	0.592	1.98	1	0	0.745	-1.23	0.456	0.218	0.751	0.801	-5.55	-17.6	2.09e-69	4.83e-69	2.68	94.9	-1
102466776	Mir6966	microRNA 6966	17	25780807	105	0.03	2	-0.116	-0.207	0.836	0.993	0.128	0	0	0.243	0.114	0.808	0.909	0.924	0.999	1.86	4.83	1.4e-06	1.76e-06	1.41	0.109	1
102465894	Mir8105	microRNA 8105	10	128458679	53	42.9	3	-0.0571	-0.186	0.852	0.993	-0.319	0	0	0.038	0.357	0.97	0.721	0.988	0.999	-0.203	-0.615	0.539	0.555	1.12	1.07	-1
100124458	Mir876	microRNA 876	4	-36645372	58	12.2	3	0.291	0.237	0.812	0.993				0.196		0.844		0.94		0.23	0.207	0.836	0.84	0.3	0	1
387195	Mir19b-2	microRNA 19b-2	X	-52741982	9	52.7	6	0.254	0.864	0.388	0.79	1.26	1	0	0.511	-0.749	0.609	0.454	0.834	0.937	-4	-14.4	4.57e-47	9.5e-47	0.534	10.5	-1
102465212	Mir21c	microRNA 21c	8	-128278147	82	0.04	2	1.17	2.37	0.0179	0.287	2.6	1	0	0.639	-1.96	0.523	0.0498	0.784	0.444	-5.49	-13.6	5.79e-42	1.18e-41	0.245	12.6	-1
100042498	Mir22hg	Mir22 host gene (non-protein coding)	11	75461538	44	75.5	3	0.426	1.89	0.0587	0.49	2.59	1	0	0.262	-2.33	0.793	0.0197	0.924	0.324	-2.49	-11.4	4.06e-30	7.43e-30	1.29	8.67	-1
100526547	Mir3073a	microRNA 3073a	12	112109237	42	37.4	3	-0.861	-1.83	0.0669	0.49	-1.39	1	0	-0.926	0.464	0.355	0.643	0.667	0.999	-6.66	-19.2	2.72e-82	6.67e-82	0.124	22.6	-1
723873	Mir470	microRNA 470	X	-66813950	2	66.8	15	0.0648	0.179	0.858	0.993	-0.168	0	0	-0.766	-0.599	0.443	0.549	0.743	0.976	-6.3	-16.5	1.89e-61	4.17e-61	0.498	32.3	-1
100628611	Mir5107	microRNA 5107	18	60812075	50	60.9	3	0.383	0.633	0.527	0.916	-1.42	0	0	0.196	1.62	0.845	0.105	0.94	0.605	-4.93	-13.2	5.07e-40	1.02e-39	0.0722	4.72	1
102465577	Mir6956	microRNA 6956	15	79002222	143	79	2	-0.224	-1.04	0.298	0.72	-1.47	1	0	-0.491	0.983	0.623	0.326	0.844	0.906	-2.45	-11.3	8.77e-30	1.6e-29	1.24	6.98	1
102465587	Mir6972	microRNA 6972	17	-34857568	56	34.8	3	-0.452	-0.739	0.46	0.858	1.71	0	0	-0.132	-1.84	0.895	0.0651	0.962	0.508	-8.18	-24.3	1.74e-130	5.3e-130	0.0436	50.1	-1
102465591	Mir6978	microRNA 6978	17	-57217171	600	57.2	1	0.0211	0.0163	0.987	0.995					-0.709		0.478		0.937	-7.47	-21.9	1.73e-106	4.68e-106	0	25	-1
102465658	Mir7085	microRNA 7085	9	44400422	677	44.4	1	0.254	0.961	0.336	0.75	0.637	0	0	0.803	0.166	0.422	0.868	0.719	0.999	-2.41	-8.85	8.47e-19	1.34e-18	0.734	4.52	-1
100124460	Mir881	microRNA 881	X	-66801943	2	66.8	15	0.483	1.38	0.168	0.617	1.26	1	0	0.723	-0.542	0.47	0.588	0.763	0.996	-6.16	-17	8.76e-65	1.96e-64	0.396	22.9	-1
102465897	Mir1668	microRNA 1668	8	-83723877	203	83.7	1	-0.129	-0.336	0.737	0.993	-0.924	1	0	-0.448	0.476	0.654	0.634	0.863	0.999	-3.01	-7.32	2.57e-13	3.67e-13	0.281	2.67	1
100628604	Mir5135	microRNA 5135	12	-76533133	425	76.5	1	-0.237	-0.213	0.832	0.993	-1.43	0	0	0.0855	1.51	0.932	0.13	0.976	0.626	-4.69	-11	6.55e-28	1.16e-27	0.0139	3	1
102465310	Mir6539	microRNA 6539	14	-67859635	522	67.9	1	-0.642	-1.16	0.246	0.698	-0.904	1	0	-0.366	0.538	0.714	0.59	0.889	0.996	-5	-12.7	4.89e-37	9.58e-37	0.0554	4.52	1
100049545	Mir741	microRNA 741	X	-66796804	2	66.8	15	1.07	2.35	0.0188	0.291	0.531	0	0	0.854	0.322	0.393	0.747	0.701	0.999	-5.26	-10.8	5.41e-27	9.5e-27	0.113	3.75	-1
100124496	Mir743b	microRNA 743b	X	-66777255	2	66.8	15	1.02	2.21	0.027	0.341	1.33	1	0	0.563	-0.768	0.574	0.442	0.817	0.937	-5.76	-13.8	4.66e-43	9.6e-43	0.0799	6.11	-1
723887	Mir463	microRNA 463	X	-66799222	2	66.8	15	0.587	0.99	0.322	0.743	0.669	1	0	0.0791	-0.59	0.937	0.555	0.976	0.977	-4.25	-7.77	7.89e-15	1.16e-14	0.0555	1.71	-1
723888	Mir465	microRNA 465	X	-66839051	2	66.8	15	-0.323	-0.319	0.75	0.993					1.49		0.136		0.634	-3.35	-5.21	1.86e-07	2.41e-07	0	0.956	1
723939	Mir471	microRNA 471	X	-66792594	2	66.8	15	0.199	0.152	0.879	0.993					0.695		0.487		0.937	-4.33	-7.6	2.95e-14	4.26e-14	0	1.64	-1
100049546	Mir743	microRNA 743	X	-66776756	2	66.8	15	0.581	0.53	0.596	0.943					-1.64		0.101		0.605	-4.56	-8.36	6.06e-17	9.36e-17	0	1.77	-1
100124479	Mir878	microRNA 878	X	-66801507	2	66.8	15	0.517	1.03	0.302	0.72	-0.239	0	0	0.221	0.459	0.825	0.646	0.934	0.999	-4.12	-9.05	1.49e-19	2.38e-19	0.128	2.38	-1
100124480	Mir880	microRNA 880	X	-66800529	2	66.8	15	0.134	0.177	0.86	0.993	-0.451	1	0	-0.0106	0.44	0.992	0.66	0.999	0.999	-3.72	-5.17	2.32e-07	2.97e-07	0.028	1.06	-1
100124462	Mir883a	microRNA 883a	X	-66780757	2	66.8	15	0.266	0.211	0.833	0.993					-0.494		0.622		0.999	-4.8	-8.43	3.49e-17	5.43e-17	0	1.99	-1
102465604	Mir6999	microRNA 6999	2	-91944869	612	91.9	1	-0.24	-0.181	0.856	0.993				-1.99		0.0462		0.249		2.27	5.85	5e-09	6.64e-09	1.5	0	-1
102465624	Mir7031	microRNA 7031	5	-121819208	639	122	1	-0.775	-1.33	0.184	0.629	-0.242	0	0	-0.376	-0.134	0.707	0.894	0.888	0.999	1.34	3.34	0.000843	0.000977	1.14	0.207	-1
102465626	Mir7035	microRNA 7035	5	136105521	643	136	1	-0.816	-1.54	0.125	0.553	-2.27	1	0	-2.2	0.0741	0.0279	0.941	0.17	0.999	0.799	2.05	0.0407	0.0441	1.19	0.412	-1
102465766	Mir7661	microRNA 7661	6	108489742	726	108	1	0.46	1.23	0.218	0.659	1.49	1	0	1.22	-0.266	0.222	0.79	0.536	0.999	-1.46	-3.91	9.25e-05	0.000111	0.571	1.29	-1
100316710	Mir1963	microRNA 1963	7	-29083635	251	29.1	1	0.0534	0.0601	0.952	0.993				-0.314		0.753		0.914		-0.346	-0.281	0.779	0.787	0.199	0	1
102465779	Mir7677	microRNA 7677	17	27091244	46	9.03	3	-0.715	-0.56	0.575	0.943	-1.29	0	0	-1.3	-0.00529	0.195	0.996	0.496	0.999	-0.21	-0.218	0.827	0.834	0.239	0	-1
102466817	Mir7211	microRNA 7211	10	-94586136	693	94.6	1	0.28	0.24	0.81	0.993				0.523		0.601		0.833		-0.759	-0.512	0.609	0.624	0.139	0	1
102466849	Mir7687	microRNA 7687	8	120538695	746	121	1	0.611	1.43	0.153	0.592	1.72	1	0	0.201	-1.52	0.841	0.128	0.94	0.626	0.0354	0.0835	0.933	0.933	0.809	0.708	1
100316737	Mir664	microRNA 664	1	185242974	36	185	3	0.906	0.734	0.463	0.858	NaN			0.515	NaN	0.607	NaN	0.833	NaN	-0.978	-0.402	0.688	0.703	0.0515	0	1
102465615	Mir7016	microRNA 7016	4	-129684499	146	130	2	0.497	0.683	0.494	0.892	1.45	1	0	1.39	-0.0586	0.164	0.953	0.474	0.999	1.5	3.35	0.000813	0.000945	0.937	0.0533	1
102466840	Mir7655	microRNA 7655	2	18057845	723	18.1	1	-0.689	-1.67	0.0955	0.512	-2.01	0	0	0.418	2.42	0.676	0.0154	0.868	0.295	0.356	0.829	0.407	0.423	0.767	0.368	-1
102465567	Mir6941	microRNA 6941	12	-112920482	585	113	1	0.221	0.191	0.848	0.993				1.34		0.18		0.491		1.79	4.49	7.06e-06	8.63e-06	1.12	0	1
102465980	Mir6937	microRNA 6937	12	28679324	582	28.7	1	-0.0179	-0.0448	0.964	0.993	-0.642	0	0	0.0624	0.704	0.95	0.481	0.983	0.937	-0.604	-1.62	0.105	0.112	0.797	0.992	-1
102466802	Mir7081	microRNA 7081	9	-20914089	34	21	3	-0.489	-0.771	0.44	0.842	-2.5	0	0	-2.55	-0.0496	0.0107	0.96	0.0896	0.999	1.57	4.06	4.97e-05	6.03e-05	1.42	0.213	-1
100526498	Mir3088	microRNA 3088	2	28733277	300	28.7	1	-0.695	-0.954	0.34	0.75	-1.56	1	0	-1.5	0.0607	0.134	0.952	0.425	0.999	1.89	4.66	3.13e-06	3.88e-06	1.22	0.0279	-1
100628610	Mir5101	microRNA 5101	12	75909102	404	75.9	1	0.0799	0.216	0.829	0.993	0.456	0	0	0.671	0.215	0.502	0.83	0.773	0.999	-3.15	-7.83	4.9e-15	7.23e-15	0.284	2.57	-1
102466796	Mir7053	microRNA 7053	7	-44538105	151	0.03	2	0.367	0.557	0.577	0.943	0.379	1	0	0.293	-0.0857	0.769	0.932	0.921	0.999	0.451	0.638	0.524	0.54	0.401	0.0262	1
751527	Mir19b-1	microRNA 19b-1	14	115044304	6	115	7	0.423	0.925	0.355	0.75	1.74	1	0	0.0756	-1.67	0.94	0.0959	0.977	0.605	-2.87	-7.25	4.07e-13	5.78e-13	0.283	2.03	-1
100049710	Mir290a	microRNA 290a	7	3218625	5	1.79	9	0.236	0.183	0.855	0.993					-1.64		0.102		0.605	-4.61	-11	2.74e-28	4.9e-28	0	2.85	-1

## Sheet: Series.1.Str.vs.Liver
Entrez	Symbol	Name	Chr	Loc	clusterID	clusterMeanLoc.Mb	nMirnasInCluster	coeff.for.Q.Tissue.int	Z.for.Q.Tissue.int	p.for.Q.Tissue.int	FDR.for.Q.Tissue.int	difference.of.Z.for.Q	opposite.DE.direction	significanceIndex	Z.meta.for.Q.Striatum	Z.meta.for.Q.Liver	p.meta.for.Q.Striatum	p.meta.for.Q.Liver	FDR.meta.for.Q.Striatum	FDR.meta.for.Q.Liver	log2FoldChange.Striatum.vs.Liver.Controls	stat.Striatum.vs.Liver.Controls	p.Striatum.vs.Liver.Controls	FDR.Striatum.vs.Liver.Controls	GMeanExpr.Striatum.Controls	GMeanExpr.Liver.Controls	exprDivergesInHigherQ
723892	Mir100	microRNA 100	9	41531424	22	41.6	3	-0.0981	-1.77	0.0769	0.327	-1.72	1	0	-0.145	1.58	0.885	0.115	0.951	0.616	1.88	37.6	0	0	10300	2990	-1
724062	Mir101b	microRNA 101b	19	29135278	164	29.1	1	0.0758	1.48	0.139	0.464	1.37	0	0	-0.141	-1.51	0.888	0.132	0.952	0.626	-3.23	-67.3	0	0	4790	52100	-1
723824	Mir103-1	microRNA 103-1	11	35782395	61	35.7	2	0.142	0.752	0.452	0.848	0.332	0	0	-0.542	-0.873	0.588	0.383	0.758	0.906	0.0777	0.393	0.694	0.709	19.6	9.21	-1
723825	Mir103-2	microRNA 103-2	2	131288051	166	131	1	-0.0545	-0.826	0.409	0.818	-0.851	0	0	-1.67	-0.823	0.0942	0.41	0.205	0.923	-0.22	-3.11	0.00184	0.00207	56.4	68.5	1
723829	Mir106a	microRNA 106a	X	-52742502	9	52.7	6	-0.141	-0.5	0.617	0.952	-1.54	0	0	-1.81	-0.272	0.0695	0.786	0.159	0.999	-0.247	-0.927	0.354	0.37	1.88	2.04	1
723925	Mir106b	microRNA 106b	5	-138165736	23	138	3	0.0356	0.912	0.362	0.793	0.434	0	0	-1.01	-1.44	0.312	0.149	0.505	0.663	-0.779	-23.9	4.94e-126	1.42e-125	380	749	-1
723826	Mir107	microRNA 107	19	-34820686	167	34.8	1	0.0858	2.06	0.0394	0.217	5	1	0	4.04	-0.957	5.25e-05	0.338	0.000304	0.906	-1.62	-31.9	1.68e-223	6.37e-223	1810	6030	-1
723893	Mir10a	microRNA 10a	11	96317164	63	96.3	2	-0.036	-0.505	0.614	0.952	-0.257	0	0	0.348	0.604	0.728	0.546	0.867	0.976	-8.71	-118	0	0	558	266000	-1
387144	Mir10b	microRNA 10b	2	74726069	168	74.7	1	0.101	0.448	0.654	0.957	3.06	1	0	2.36	-0.698	0.0181	0.485	0.053	0.937	-4.63	-27.2	3.77e-163	1.25e-162	214	6330	-1
100316669	Mir1188	microRNA 1188	12	109611821	1	98.5	59	-0.134	-0.102	0.918	1				-2.79		0.00531		0.0189		4.03	12	3.86e-33	6.78e-33	6.36	0	-1
102465778	Mir1191b	microRNA 1191b	10	-81416239	24	27.1	3	0.0739	0.619	0.536	0.903	0.325	0	0	-0.106	-0.431	0.915	0.666	0.96	0.999	-0.637	-5.29	1.2e-07	1.51e-07	9.44	15	1
100316673	Mir1193	microRNA 1193	12	109715670	1	98.5	59	0.221	0.753	0.451	0.848	0.138	1	0	0.136	-0.00151	0.892	0.999	0.953	0.999	3.87	12.5	5.02e-36	9.1e-36	15.9	0.672	1
100316751	Mir1197	microRNA 1197	12	109712316	1	98.5	59	-0.42	-0.644	0.519	0.897	0.854	0	0	0.901	0.0471	0.368	0.962	0.568	0.999	5.05	15.2	5.58e-52	1.11e-51	11	0	1
100316739	Mir1224	microRNA 1224	16	20604451	175	20.6	1	0.246	0.205	0.838	1	9.83	0	0	9.87	0.0385	5.68e-23	0.969	1.92e-21	0.999	7.75	23.9	7.36e-126	2.1e-125	85.3	0	1
387231	Mir122	microRNA 122	18	65248860	176	65.2	1	-0.086	-0.494	0.621	0.952	-0.258	0	0	-1.99	-1.73	0.0466	0.0834	0.115	0.605	-14.2	-75.2	0	0	7.45	195000	1
100885827	Mir1231	microRNA 1231	1	-135454602	177	135	1	-1.12	-1.82	0.0694	0.313	-0.926	1	0	-0.367	0.558	0.713	0.577	0.864	0.996	3.24	9.47	2.9e-21	4.62e-21	4.35	0.152	-1
100526515	Mir1247	microRNA 1247	12	-110278047	178	110	1	-0.347	-2.27	0.0234	0.158	-6.91	1	1	-4.44	2.47	9.1e-06	0.0134	5.99e-05	0.28	-3.4	-23.8	4.94e-125	1.4e-124	72.4	703	1
100526461	Mir1249	microRNA 1249	15	-84951525	179	85	1	0.00873	0.128	0.898	1	-0.543	0	0	-1.8	-1.26	0.0713	0.207	0.163	0.775	4.03	68	0	0	2090	148	1
723950	Mir124a-2	microRNA 124a-2	3	17795661	180	17.8	1	0.197	0.164	0.87	1				2.2		0.0281		0.0762		3.78	11.1	1.41e-28	2.4e-28	5.05	0	1
723951	Mir124a-3	microRNA 124a-3	2	180894039	181	181	1	-0.103	0	1	1	-1.77	1	0	-1.74	0.0358	0.0825	0.971	0.184	0.999	2.98	8.28	1.22e-16	1.8e-16	3.04	0.031	-1
100526517	Mir1251	microRNA 1251	10	-92137139	65	92.1	2	0.131	0.115	0.908	1				2.83		0.00469		0.017		6.1	18.4	9.99e-76	2.23e-75	22.7	0	1
387235	Mir125a	microRNA 125a	17	17830811	26	17.8	3	-0.235	-4.63	3.6e-06	0.000157	-4.87	1	0	-0.922	3.95	0.356	7.76e-05	0.554	0.0188	1.79	34.5	2.49e-260	9.97e-260	61400	20500	1
387236	Mir125b-1	microRNA 125b-1	9	41581925	22	41.6	3	-0.0375	-0.434	0.664	0.957	-0.924	0	0	0.889	1.81	0.374	0.0698	0.576	0.535	3.21	42.3	0	0	1200	125	-1
723952	Mir125b-2	microRNA 125b-2	16	77646272	27	77.6	3	-0.0359	-0.905	0.365	0.793	1.25	0	1	4.19	2.94	2.79e-05	0.00333	0.000172	0.126	1.44	36.4	1.36e-290	5.98e-290	2240	894	-1
100526460	Mir1264	microRNA 1264	X	147010600	11	147	5	0.0828	0.0714	0.943	1				2.8		0.00506		0.0182		8.59	26.4	4.83e-154	1.57e-153	145	0	1
387145	Mir126a	microRNA 126a	2	26591356	28	8.82	3	-0.0758	-1.38	0.168	0.534	-1.32	0	0	0.387	1.7	0.699	0.0886	0.853	0.605	-2.51	-52.9	0	0	4730	30300	-1
387147	Mir128-1	microRNA 128-1	1	128202360	183	128	1	-0.156	-2.74	0.0061	0.061	-5.28	1	0	-4.89	0.39	1e-06	0.696	7.77e-06	0.999	7.75	136	0	0	17500	89.2	-1
723815	Mir128-2	microRNA 128-2	9	-112118635	184	112	1	0.0987	0.811	0.417	0.821	-4.71	0	0	-5.62	-0.913	1.88e-08	0.361	2.12e-07	0.906	10	87.5	0	0	10300	7.78	1
387237	Mir129-1	microRNA 129-1	6	29022618	185	29	1	-0.527	-3.71	0.00021	0.00592	-4.13	1	0	-1.52	2.61	0.128	0.00916	0.26	0.235	7.19	49.6	0	0	838	5.82	-1
723953	Mir129-2	microRNA 129-2	2	-94241363	29	31.4	3	0.274	1.29	0.195	0.575	1.93	1	0	1.41	-0.518	0.159	0.604	0.308	0.999	10.7	51.2	0	0	3820	1.37	1
102466255	Mir1291	microRNA 1291	15	-98519761	186	98.5	1	-0.12	-0.907	0.364	0.793	-1.08	1	0	-0.367	0.716	0.714	0.474	0.864	0.937	-2.44	-13.3	3.01e-40	5.65e-40	4.83	36.4	-1
100526462	Mir1298	microRNA 1298	X	147064904	11	147	5	1.01	3.2	0.00138	0.0229	10.2	1	0	9.26	-0.993	2.13e-20	0.321	6.32e-19	0.906	10.5	34.9	2.03e-266	8.18e-266	1590	0.691	1
387149	Mir130a	microRNA 130a	2	-84741114	187	84.7	1	0.156	3.33	0.000857	0.0152	6.5	0	0	7.52	1.02	5.46e-14	0.307	8.62e-13	0.906	-4.24	-93.4	0	0	592	12600	-1
723816	Mir130b	microRNA 130b	16	-17124060	66	17.1	2	0.0253	0.426	0.67	0.957	1.8	1	0	1.68	-0.116	0.0926	0.907	0.202	0.999	1.78	34.9	1.48e-267	6.01e-267	291	88.2	1
387150	Mir132	microRNA 132	11	75173681	67	75.2	2	-0.359	-7.13	9.69e-13	2.09e-10	-13	1	0	-12.2	0.772	2.48e-34	0.44	1.31e-32	0.937	6.49	110	0	0	19200	224	-1
723817	Mir133b	microRNA 133b	1	20682768	69	20.7	2	-2.12	-2.98	0.00287	0.0394	-5.72	1	0	-5.53	0.187	3.12e-08	0.851	3.29e-07	0.999	2.83	7.75	8.88e-15	1.27e-14	2.19	0	-1
387152	Mir134	microRNA 134	12	109734138	1	98.5	59	0.0801	0.609	0.543	0.907	4.06	0	0	4.62	0.557	3.84e-06	0.578	2.8e-05	0.996	5.17	43.4	0	0	351	8.71	-1
723955	Mir135a-2	microRNA 135a-2	10	-92072085	65	92.1	2	0.208	0.265	0.791	1	0.73	0	0	0.734	0.00412	0.463	0.997	0.653	0.999	6.24	19.2	7.4e-82	1.68e-81	30.6	0	-1
723818	Mir135b	microRNA 135b	1	132198087	190	132	1	0.424	0.66	0.509	0.897	-3.02	0	0	-3.07	-0.0537	0.00214	0.957	0.00891	0.999	7.52	23.2	4.67e-119	1.3e-118	82.8	0.139	-1
387155	Mir137	microRNA 137	3	118433856	191	118	1	0.133	2.13	0.0332	0.199	4.51	1	0	2.66	-1.85	0.0078	0.0648	0.0268	0.508	3.84	69.1	0	0	1250	104	1
387156	Mir138-1	microRNA 138-1	9	122682875	192	123	1	0.00947	0	1	1	-4.83	0	0	-4.89	-0.0627	9.85e-07	0.95	7.77e-06	0.999	10.4	35.3	1.62e-273	6.83e-273	1430	0.651	-1
723956	Mir138-2	microRNA 138-2	8	94324310	71	94.4	2	-0.306	-0.999	0.318	0.742	-10.5	1	0	-10.4	0.0633	1.69e-25	0.95	6.17e-24	0.999	8.86	33.5	2.35e-246	9.17e-246	671	0.996	-1
387157	Mir139	microRNA 139	7	101475375	193	101	1	-0.294	-7.09	1.31e-12	2.09e-10	-12.6	1	1	-10.6	1.97	3.13e-26	0.0494	1.24e-24	0.444	3.33	86.2	0	0	7050	819	-1
387158	Mir140	microRNA 140	8	107551243	194	108	1	0.0761	2.16	0.0304	0.188	4.19	1	0	2.53	-1.66	0.0113	0.0974	0.0356	0.605	-0.83	-23	1.64e-117	4.56e-117	2800	5710	-1
387159	Mir141	microRNA 141	6	-124717913	72	125	2	-0.395	-1.73	0.0835	0.342	-2.31	1	0	-0.988	1.32	0.323	0.186	0.52	0.746	-4.13	-22.9	2.08e-116	5.73e-116	18.5	488	1
387161	Mir143	microRNA 143	18	-61649195	32	61.6	3	-0.153	-2.16	0.0305	0.188	-2.03	1	0	-0.337	1.69	0.736	0.0912	0.871	0.605	-2.3	-43.1	0	0	40400	184000	1
387162	Mir144	microRNA 144	11	78073004	14	39.1	4	0.194	2.1	0.0357	0.206	2	1	0	0.0122	-1.98	0.99	0.0474	0.994	0.444	-3.98	-50.9	0	0	93.3	1710	-1
387163	Mir145a	microRNA 145a	18	-61647824	32	61.6	3	-0.222	-3.63	0.000281	0.00748	-5.89	1	1	-2.07	3.82	0.0387	0.000133	0.101	0.0194	-1.74	-25.8	2.62e-147	8.27e-147	750	3080	1
387164	Mir146	microRNA 146	11	-43374396	196	43.4	1	0.00124	0.00969	0.992	1	0.352	0	0	-0.693	-1.05	0.488	0.296	0.677	0.906	-2.57	-20.1	5.64e-90	1.31e-89	1230	5630	1
751550	Mir146b	microRNA 146b	19	46342761	74	46.3	2	-0.269	-0.567	0.571	0.928	-1.56	1	0	-1.15	0.404	0.249	0.687	0.429	0.999	2.98	8.6	7.75e-18	1.16e-17	3.81	0.216	-1
387166	Mir148a	microRNA 148a	6	-51269811	198	51.3	1	-0.2	-3.48	0.000505	0.0109	-7.73	0	1	-10.7	-2.95	1.28e-26	0.00323	5.52e-25	0.126	-5.53	-111	0	0	10900	531000	1
724064	Mir148b	microRNA 148b	15	103285124	75	0.03	2	-0.0322	-0.862	0.389	0.809	-0.729	0	0	-2.29	-1.56	0.0221	0.119	0.0628	0.616	-1.17	-40.8	0	0	3140	7690	1
387167	Mir149	microRNA 149	1	92850377	199	92.8	1	-0.204	-2.01	0.0443	0.231	-6.02	1	0	-4.34	1.69	1.45e-05	0.0918	9.3e-05	0.605	4.62	51.1	0	0	3740	171	-1
387168	Mir150	microRNA 150	7	45121756	15	0.04	4	-0.131	-1.2	0.232	0.638	-2.18	1	0	-1.22	0.968	0.224	0.333	0.397	0.906	1.53	12.3	1.31e-34	2.34e-34	3890	1770	1
387170	Mir152	microRNA 152	11	96850392	200	96.8	1	0.0295	0.684	0.494	0.891	2.39	1	0	1.5	-0.884	0.132	0.376	0.266	0.906	-3.72	-96.6	0	0	141	2030	-1
387171	Mir153	microRNA 153	12	117250816	201	117	1	0.188	1.01	0.314	0.74	-4.09	0	0	-4.5	-0.411	6.66e-06	0.681	4.58e-05	0.999	10.5	62.2	0	0	5790	3.19	1
387172	Mir154	microRNA 154	12	109738432	1	98.5	59	0.225	1.31	0.19	0.566	2.15	1	0	1.92	-0.225	0.0547	0.822	0.131	0.999	7.13	45.4	0	0	664	4.2	1
387173	Mir155	microRNA 155	16	84714139	202	84.7	1	0.101	0.951	0.342	0.777	2.36	0	0	2.55	0.186	0.0108	0.853	0.0347	0.999	-2.28	-21.8	1.27e-105	3.34e-105	20.1	102	-1
387174	Mir15a	microRNA 15a	14	-61632026	76	61.6	2	0.0679	1.6	0.109	0.393	3.51	0	0	3.82	0.302	0.000136	0.763	0.000732	0.999	-1.89	-57	0	0	1560	6600	-1
387175	Mir15b	microRNA 15b	3	69009771	77	69	2	0.0963	2.1	0.0353	0.206	3.78	1	0	3.6	-0.18	0.00032	0.857	0.00156	0.999	-2.3	-57.3	0	0	130	679	-1
387134	Mir16-1	microRNA 16-1	14	-61631879	76	61.6	2	0.128	2.44	0.0147	0.12	4.53	1	0	3.65	-0.874	0.00026	0.382	0.0013	0.906	-2.39	-47.2	0	0	82.9	472	-1
723949	Mir16-2	microRNA 16-2	3	69009901	77	69	2	0.0814	1.04	0.298	0.718	1.94	1	0	0.879	-1.06	0.379	0.287	0.58	0.906	-2.29	-28.2	1.36e-174	4.69e-174	16.6	89.3	-1
723905	Mir17	microRNA 17	14	115043670	6	115	7	0.198	4.25	2.17e-05	0.000867	8.25	1	0	7.63	-0.619	2.29e-14	0.536	4.02e-13	0.968	-2.43	-47.6	0	0	132	782	-1
387135	Mir18	microRNA 18	14	115043850	6	115	7	0.225	2.71	0.00679	0.0652	3.92	1	0	3.26	-0.662	0.00112	0.508	0.00497	0.953	-2.01	-25.3	1.15e-141	3.51e-141	15.1	72.1	-1
735252	Mir181a-1	microRNA 181a-1	1	137966454	78	138	2	0.0966	1.65	0.0998	0.377	5.94	1	0	5.57	-0.367	2.48e-08	0.713	2.73e-07	0.999	4.12	74.5	0	0	2240	136	1
387176	Mir181a-2	microRNA 181a-2	2	38852734	79	38.8	2	0.00334	0.0484	0.961	1	1.84	0	1	4.16	2.33	3.15e-05	0.02	0.000191	0.324	1.28	21.4	1.13e-101	2.86e-101	656	269	1
723890	Mir181b-1	microRNA 181b-1	1	137966638	78	138	2	0.359	1.71	0.0864	0.348	2.32	1	0	2.21	-0.114	0.0274	0.909	0.0747	0.999	4.49	21.7	4.37e-104	1.13e-103	169	4.5	-1
723903	Mir181b-2	microRNA 181b-2	2	38853829	79	38.8	2	0.128	1.63	0.103	0.387	3.8	1	0	2.64	-1.16	0.0082	0.246	0.0271	0.848	3.46	46.1	0	0	436	38.3	1
723819	Mir181c	microRNA 181c	8	-84178872	10	0.01	6	0.208	3.53	0.000414	0.00945	12	0	0	13.4	1.45	4.79e-41	0.148	3.78e-39	0.663	1.9	44.6	0	0	11000	3390	1
100049549	Mir181d	microRNA 181d	8	-84178715	10	0.01	6	0.249	4.17	3e-05	0.00111	13.1	0	0	13.7	0.645	7.62e-43	0.519	9.03e-41	0.955	2.77	49.1	0	0	1730	265	1
387177	Mir182	microRNA 182	6	-30165917	33	30.2	3	-0.0114	-0.069	0.945	1	-0.371	0	0	1.59	1.96	0.111	0.0495	0.233	0.444	-4.03	-27.9	9.64e-171	3.23e-170	665	12400	-1
387178	Mir183	microRNA 183	6	-30169667	33	30.2	3	-0.238	-1.34	0.179	0.556	-2.41	0	0	0.612	3.02	0.54	0.00255	0.72	0.124	-2.75	-17.7	4.24e-70	9.22e-70	75.7	623	1
100316717	Mir1839	microRNA 1839	7	81529915	204	81.5	1	0.106	3.84	0.000121	0.00387	7.89	1	0	7.2	-0.698	6.24e-13	0.485	9.55e-12	0.937	-0.293	-10.2	1.39e-24	2.32e-24	1720	2250	-1
387179	Mir184	microRNA 184	9	-89802259	205	89.8	1	-0.0196	-0.205	0.837	1	0.241	0	0	-0.722	-0.963	0.47	0.335	0.658	0.906	-0.757	-6.34	2.23e-10	3e-10	38.6	53.2	1
100526530	Mir1843a	microRNA 1843a	12	-80391612	206	80.4	1	-0.0292	-0.205	0.837	1	0.523	0	0	0.985	0.462	0.325	0.644	0.52	0.999	-1.29	-6.76	1.4e-11	1.9e-11	5.72	21	-1
387180	Mir185	microRNA 185	16	-18327400	30	18.3	3	0.0784	1.09	0.274	0.674	1.2	1	0	0.385	-0.816	0.7	0.415	0.853	0.923	0.307	4.54	5.62e-06	6.81e-06	430	366	1
387181	Mir186	microRNA 186	3	157544278	208	158	1	0.0028	0.096	0.924	1	0.0374	0	1	-2.87	-2.91	0.00407	0.00361	0.0152	0.126	0.715	28.5	9.33e-179	3.25e-178	15300	10100	-1
387182	Mir187	microRNA 187	18	-24429109	209	24.4	1	-0.334	-5.92	3.23e-09	3.1e-07	-14.5	1	0	-13.6	0.889	4.72e-42	0.374	4.47e-40	0.906	3.85	68	0	0	3290	247	-1
387183	Mir188	microRNA 188	X	-7247988	12	7.24	5	0.071	0.777	0.437	0.848	1.58	1	0	1.06	-0.514	0.287	0.607	0.474	0.999	0.978	12.3	1.04e-34	1.86e-34	56.3	35.3	1
387185	Mir190a	microRNA 190a	9	-67236659	222	67.2	1	0.0613	0.746	0.456	0.848	1.68	1	0	1.26	-0.428	0.209	0.669	0.38	0.999	1.75	20.7	1.32e-95	3.2e-95	215	76.9	1
100124481	Mir190b	microRNA 190b	3	90070019	84	0.03	2	0.0265	0.247	0.805	1	-1.04	0	0	-2.07	-1.03	0.0383	0.302	0.101	0.906	0.0533	0.489	0.625	0.644	15.9	15.3	-1
387186	Mir191	microRNA 191	9	108568318	85	109	2	-0.0184	-0.346	0.729	0.989	-0.745	0	0	-2.06	-1.32	0.0393	0.188	0.102	0.746	0.0408	0.83	0.407	0.422	66300	64000	-1
100526529	Mir1912	microRNA 1912	X	147009440	11	147	5	0.102	0.0856	0.932	1				1.22		0.221		0.393		5.32	16.2	4.14e-59	8.53e-59	14.8	0	1
387187	Mir192	microRNA 192	19	6264843	86	6.26	2	0.0664	1.62	0.106	0.391	1.74	1	0	0.189	-1.55	0.85	0.121	0.937	0.616	-8.56	-248	0	0	4380	1770000	-1
100316811	Mir1930	microRNA 1930	10	77641223	224	77.6	1	-0.0192	-0.0442	0.965	1	-1.53	1	0	-1.52	0.0163	0.129	0.987	0.26	0.999	1.31	3.61	0.000301	0.000344	1.68	0.531	-1
100316753	Mir1933	microRNA 1933	11	-21344587	227	21.3	1	0.124	0.858	0.391	0.809	1.43	1	0	0.293	-1.14	0.77	0.255	0.885	0.864	-1.45	-10.8	4.05e-27	6.84e-27	4.41	13	-1
100316840	Mir1934	microRNA 1934	11	69663042	228	69.7	1	0.0995	0.472	0.637	0.955	-0.183	0	0	-0.663	-0.48	0.507	0.631	0.696	0.999	0.759	3.78	0.000154	0.000178	5.66	2.58	1
387188	Mir193a	microRNA 193a	11	79711968	88	79.7	2	-0.0735	-0.713	0.476	0.872	-1.94	0	0	-2.64	-0.704	0.00823	0.482	0.0271	0.937	-4.58	-40.1	0	0	58.8	1940	-1
100124432	Mir193b	microRNA 193b	16	13449522	35	4.48	3	-0.155	-1.85	0.065	0.303	-0.903	0	1	2.32	3.22	0.0203	0.00126	0.0579	0.092	4.15	57.8	0	0	1410	85.1	-1
387189	Mir194-1	microRNA 194-1	1	185313318	36	185	3	-0.103	-0.503	0.615	0.952	0.0836	0	0	-0.592	-0.676	0.554	0.499	0.731	0.952	-5.94	-36	2.07e-284	9.03e-284	0.902	81.3	1
723957	Mir194-2	microRNA 194-2	19	6264642	86	6.26	2	-0.00082	-0.014	0.989	1	0.0996	0	0	-1.25	-1.35	0.21	0.176	0.38	0.732	-7.31	-139	0	0	44.2	8040	-1
100316695	Mir1943	microRNA 1943	15	-79375227	231	79.4	1	-0.139	-1.48	0.139	0.464	-1.6	0	0	-1.61	-0.0151	0.107	0.988	0.225	0.999	-0.0803	-0.825	0.409	0.424	21.9	20.3	1
100316698	Mir1947	microRNA 1947	16	33105360	235	33.1	1	0.0767	0.703	0.482	0.877	0.384	0	0	0.598	0.214	0.55	0.83	0.73	0.999	-0.969	-10.3	6.49e-25	1.08e-24	21.3	40.6	1
100316699	Mir1948	microRNA 1948	18	12714810	236	12.7	1	-0.0738	-0.396	0.692	0.965	-2.14	1	0	-2.12	0.0219	0.0342	0.983	0.0911	0.999	-7.2	-41.1	0	0	11.1	1410	1
100316756	Mir1955	microRNA 1955	2	92191976	90	0.1	2	0.0449	0.276	0.782	1	0.18	0	0	-0.154	-0.334	0.877	0.738	0.947	0.999	-1.32	-8.4	4.5e-17	6.65e-17	3.84	10	1
387190	Mir195a	microRNA 195a	11	70235041	38	23.4	3	0.0688	1.03	0.303	0.724	3.17	0	0	4.24	1.06	2.28e-05	0.289	0.000144	0.906	-1.31	-25.5	1.23e-143	3.79e-143	486	1320	-1
100316709	Mir1960	microRNA 1960	5	30170738	248	30.2	1	0.144	0.613	0.54	0.906	1.17	0	0	1.45	0.281	0.147	0.779	0.286	0.999	-1.22	-4.97	6.59e-07	8.17e-07	1.55	3.21	-1
100316711	Mir1964	microRNA 1964	7	29773293	91	29.8	2	-0.0453	-0.496	0.62	0.952	-0.325	0	0	0.322	0.647	0.747	0.518	0.876	0.955	-0.822	-10.4	1.5e-25	2.53e-25	20.1	37.5	1
100316712	Mir1966	microRNA 1966	8	105615465	252	106	1	0.619	1.81	0.0697	0.313	0.699	0	0	-0.845	-1.54	0.398	0.123	0.597	0.616	1.53	5.63	1.76e-08	2.3e-08	4.42	1.26	1
100316713	Mir1968	microRNA 1968	8	-13189030	92	0.03	2	0.0803	0.651	0.515	0.897	0.961	0	0	-0.589	-1.55	0.556	0.121	0.731	0.616	-3.2	-27.8	1.56e-170	5.21e-170	3.75	36.7	-1
100316777	Mir1969	microRNA 1969	8	70925524	39	23.6	3	-0.254	-0.395	0.693	0.965	-0.178	1	0	-0.0694	0.109	0.945	0.913	0.978	0.999	3.52	10.2	2.27e-24	3.74e-24	4.15	0	-1
100316821	Mir1981	microRNA 1981	1	-184822406	257	185	1	0.0892	2.49	0.0128	0.108	3.66	1	0	1.99	-1.67	0.0463	0.0949	0.115	0.605	0.188	5.39	7.1e-08	9.11e-08	295	283	1
100316778	Mir1982	microRNA 1982	10	80828796	258	80.8	1	-0.254	-2.07	0.0385	0.216	-3.34	1	0	-3.01	0.324	0.00258	0.746	0.0104	0.999	1.36	11.6	6.76e-31	1.18e-30	27.2	11.1	-1
100316716	Mir1983	microRNA 1983	13	-21896917	259	21.9	1	0.152	0.82	0.412	0.82	2.96	1	0	2.66	-0.303	0.00782	0.762	0.0268	0.999	6.49	40.1	0	0	379	3.35	1
387239	Mir199b	microRNA 199b	2	32318459	261	32.3	1	-0.407	-2.42	0.0155	0.122	-3.71	1	0	-1.86	1.86	0.0634	0.0636	0.149	0.508	-2.93	-23.6	4.48e-123	1.27e-122	3.47	34.4	1
723891	Mir19a	microRNA 19a	14	115043999	6	115	7	0.129	1.12	0.262	0.666	1.82	0	0	1.86	0.0387	0.0636	0.969	0.149	0.999	-4.42	-39.3	0	0	5.4	158	-1
387242	Mir200a	microRNA 200a	4	-156054895	16	156	4	-0.395	-1.76	0.0786	0.331	-3.06	1	0	-1.18	1.88	0.239	0.0602	0.417	0.508	-4.49	-28	3.68e-172	1.26e-171	22.1	705	1
387243	Mir200b	microRNA 200b	4	-156055680	16	156	4	-0.493	-2.19	0.0284	0.179	-3.46	1	0	-1.22	2.23	0.221	0.0256	0.393	0.365	-5.29	-33.9	8.35e-252	3.31e-251	27	1390	1
723944	Mir200c	microRNA 200c	6	-124718321	72	125	2	-0.686	-2.79	0.00524	0.0585	-4.06	1	0	-1.84	2.23	0.0663	0.0259	0.153	0.365	-3.29	-16.2	3.3e-59	6.84e-59	3.43	47.1	1
387199	Mir203	microRNA 203	12	112130879	42	37.4	3	0.0792	1.5	0.133	0.453	4.27	0	0	5.41	1.14	6.31e-08	0.253	6.37e-07	0.864	-5.52	-106	0	0	196	9920	-1
387200	Mir204	microRNA 204	19	22750604	262	22.8	1	-0.304	-1.42	0.154	0.507	0.355	1	0	0.11	-0.245	0.913	0.807	0.96	0.999	9.89	50.7	0	0	10900	7.27	1
387201	Mir205	microRNA 205	1	-193507462	263	194	1	-0.38	-1.66	0.096	0.367	-2.27	0	0	0.146	2.42	0.884	0.0155	0.951	0.295	-3.11	-18.3	1.24e-74	2.76e-74	2.95	31.2	1
387202	Mir206	microRNA 206	1	20679009	69	20.7	2	-1.76	-3.16	0.00156	0.0244	-8.75	1	0	-8.35	0.394	6.74e-17	0.694	1.39e-15	0.999	4.29	13	1.79e-38	3.31e-38	9.89	0.0763	-1
387204	Mir208a	microRNA 208a	14	-54949059	96	55	2	1.11	1.8	0.0716	0.315	-1.78	0	0	-2.01	-0.228	0.0444	0.82	0.111	0.999	4.78	14.5	1.72e-47	3.35e-47	14.2	0.212	1
100124433	Mir208b	microRNA 208b	14	-54975699	96	55	2	-0.623	-0.979	0.328	0.756	2.86	0	0	3.07	0.21	0.00213	0.834	0.00891	0.999	3.85	11.5	1.03e-30	1.78e-30	6.75	0.157	1
387139	Mir20a	microRNA 20a	14	115044156	6	115	7	0.12	2.6	0.00924	0.0837	4.87	0	0	5.24	0.367	1.63e-07	0.714	1.58e-06	0.999	-2.62	-63.4	0	0	113	765	-1
723923	Mir20b	microRNA 20b	X	-52742112	9	52.7	6	-0.352	-1.79	0.0741	0.32	-3.41	1	0	-2.9	0.503	0.00368	0.615	0.0141	0.999	0.407	2.06	0.0393	0.0425	4.74	3.04	-1
387206	Mir210	microRNA 210	7	-141221383	264	141	1	0.0531	0.757	0.449	0.848	2.94	1	0	2.46	-0.484	0.0141	0.628	0.0431	0.999	-0.0997	-1.43	0.153	0.164	183	207	-1
387207	Mir211	microRNA 211	7	64205805	97	0.02	2	-0.104	-0.716	0.474	0.872	-0.692	0	0	0.279	0.971	0.78	0.332	0.891	0.906	1.36	10.1	5.64e-24	9.21e-24	18.7	6.77	-1
387208	Mir212	microRNA 212	11	75173387	67	75.2	2	-0.343	-5.37	7.7e-08	5.28e-06	-12.3	0	0	-12.9	-0.551	5.72e-38	0.582	3.87e-36	0.996	6	91.7	0	0	4580	73.3	-1
387211	Mir215	microRNA 215	1	185313580	36	185	3	0.0463	0.514	0.607	0.952	0.634	0	0	-1.46	-2.09	0.144	0.0364	0.283	0.441	-4.31	-46.7	0	0	18.3	377	-1
387212	Mir216a	microRNA 216a	11	28757011	17	14.4	4	0.31	0.471	0.638	0.955	2.87	0	0	2.91	0.0373	0.00366	0.97	0.0141	0.999	2.77	7.87	3.53e-15	5.06e-15	2.44	0.0666	1
387213	Mir217	microRNA 217	11	28763727	17	14.4	4	-0.266	-0.528	0.598	0.943	1.35	0	0	1.75	0.401	0.0808	0.688	0.181	0.999	4.22	12.1	8.01e-34	1.41e-33	8.38	0.221	1
723822	Mir218-1	microRNA 218-1	5	48223941	268	48.2	1	-0.453	-0.94	0.347	0.783	3.04	0	0	3.92	0.883	8.86e-05	0.377	0.000494	0.906	6.83	21	7.55e-98	1.85e-97	56.8	0.178	-1
723924	Mir218-2	microRNA 218-2	11	35616815	61	35.7	2	-1.04	-1.66	0.0965	0.367	-6.54	1	0	-6.47	0.07	1.01e-10	0.944	1.41e-09	0.999	9.78	30.2	2.46e-200	8.87e-200	432	0.133	-1
723823	Mir219a-1	microRNA 219a-1	17	-34024982	98	0	2	0.0798	0.918	0.359	0.793	0.503	0	0	-1.77	-2.27	0.0774	0.0233	0.174	0.362	-1.25	-16	2.49e-57	5.09e-57	23.4	57.4	-1
723904	Mir219a-2	microRNA 219a-2	2	-29845630	43	10	3	-0.518	-1.49	0.135	0.457	-1.7	1	0	-0.395	1.31	0.693	0.192	0.853	0.746	11.9	37.2	3.21e-302	1.44e-301	2750	0.303	-1
723827	Mir221	microRNA 221	X	-19146293	99	19.2	2	-0.177	-4.7	2.61e-06	0.000125	-9.21	1	0	-8.6	0.611	8.25e-18	0.541	1.86e-16	0.973	1.15	29.6	6.2e-193	2.22e-192	6630	3250	-1
723828	Mir222	microRNA 222	X	-19146892	99	19.2	2	-0.0931	-2.33	0.0197	0.141	-4.15	0	0	-5.05	-0.901	4.5e-07	0.368	3.81e-06	0.906	2.54	55.7	0	0	5670	994	-1
387216	Mir23a	microRNA 23a	8	84208517	10	0.01	6	-0.133	-3.47	0.000523	0.0109	-4.53	1	0	-1.67	2.86	0.0946	0.00424	0.205	0.126	-0.875	-24.7	5.61e-135	1.66e-134	1250	2600	1
723926	Mir25	microRNA 25	5	-138165320	23	138	3	-0.0707	-1.97	0.0488	0.249	-3.37	0	1	-5.54	-2.17	3.04e-08	0.0301	3.28e-07	0.387	-1.67	-47.1	0	0	2460	8200	1
387218	Mir26a-1	microRNA 26a-1	9	119031795	272	119	1	-0.0554	-0.47	0.639	0.955	-1.49	0	0	-1.62	-0.132	0.104	0.895	0.223	0.999	0.376	4.16	3.17e-05	3.77e-05	64.6	43.8	-1
723962	Mir26a-2	microRNA 26a-2	10	126995529	100	127	2	0.0545	0.323	0.746	0.993	-0.402	0	0	-0.809	-0.406	0.419	0.685	0.609	0.999	0.123	0.741	0.459	0.475	77.9	69	-1
387219	Mir26b	microRNA 26b	1	74394309	87	0.09	2	0.0531	1.1	0.271	0.674	3.56	0	0	4.44	0.882	9.01e-06	0.378	5.99e-05	0.906	-2.32	-52.7	0	0	12800	71100	-1
387220	Mir27a	microRNA 27a	8	84208671	10	0.01	6	-0.0542	-1.31	0.189	0.566	-1.12	0	0	1.09	2.22	0.275	0.0267	0.46	0.365	-1.74	-53.8	0	0	1350	5260	-1
723906	Mir296	microRNA 296	2	-174267046	101	174	2	0.189	1.23	0.218	0.618	-3.33	0	1	-6.13	-2.8	8.95e-10	0.00516	1.15e-08	0.141	3.96	35.6	2.09e-277	9.03e-277	141	10.1	1
723832	Mir298	microRNA 298	2	-174267503	101	174	2	0.000145	0.00122	0.999	1	0.489	0	0	1.35	0.856	0.179	0.392	0.335	0.906	6.39	64.4	0	0	1540	16.7	-1
723927	Mir299a	microRNA 299a	12	109710637	1	98.5	59	-0.08	-0.534	0.593	0.943	-9.28	1	0	-9.24	0.034	2.4e-20	0.973	6.68e-19	0.999	4.83	31	1.68e-211	6.24e-211	218	5.95	-1
387222	Mir29a	microRNA 29a	6	-31062659	102	31.1	2	-0.092	-2.21	0.0268	0.171	-4.5	1	0	-3.19	1.3	0.00141	0.192	0.00615	0.746	0.457	12.4	2.17e-35	3.91e-35	58800	49500	1
387223	Mir29b-1	microRNA 29b-1	6	-31063022	102	31.1	2	-0.0634	-0.606	0.544	0.907	-0.873	1	0	-0.839	0.0349	0.402	0.972	0.597	0.999	-0.382	-3.96	7.54e-05	8.79e-05	17.9	23.7	1
723833	Mir300	microRNA 300	12	109724312	1	98.5	59	-0.0203	-0.161	0.872	1	-2.68	0	0	-2.91	-0.233	0.00359	0.815	0.0139	0.999	8.44	76.2	0	0	19700	57	1
723834	Mir301	microRNA 301	11	87113003	278	87.1	1	0.207	2.86	0.00422	0.052	5.72	1	1	3.52	-2.2	0.000431	0.0282	0.00208	0.373	1.81	26.2	2.25e-151	7.2e-151	1430	484	1
791069	Mir301b	microRNA 301b	16	-17124399	66	17.1	2	0.466	2.26	0.0241	0.161	6.05	1	0	5.13	-0.923	2.89e-07	0.356	2.54e-06	0.906	4.05	22.5	2.69e-112	7.28e-112	56.2	3.04	1
100526465	Mir3057	microRNA 3057	10	81271596	24	27.1	3	0.367	3.62	0.000297	0.0075	4.74	1	0	1.38	-3.36	0.166	0.00079	0.318	0.0864	0.159	1.69	0.0903	0.0965	69.1	54.1	1
100526516	Mir3059	microRNA 3059	10	101772691	280	102	1	0.479	0.728	0.467	0.862	8.17	1	0	8.07	-0.0981	6.93e-16	0.922	1.31e-14	0.999	10.2	31.3	1.07e-215	4.03e-215	526	0.11	1
100526466	Mir3060	microRNA 3060	11	4139363	281	4.14	1	0.144	1.27	0.203	0.591	1.27	0	0	-0.353	-1.63	0.724	0.104	0.866	0.605	1.11	10.2	1.57e-24	2.59e-24	26.4	11.7	1
100526467	Mir3061	microRNA 3061	11	52126745	282	52.1	1	-0.0334	-0.383	0.701	0.967	2.35	0	0	3.31	0.961	0.000921	0.337	0.00424	0.906	1.62	20.5	8.04e-94	1.9e-93	67	22.6	1
100526469	Mir3064	microRNA 3064	11	-106782692	285	107	1	0.0538	0.201	0.84	1	1.03	1	0	0.33	-0.699	0.741	0.485	0.873	0.937	0.653	2.78	0.0055	0.00607	3.6	1.76	1
100526470	Mir3066	microRNA 3066	12	17355391	286	17.4	1	0.399	2.22	0.0264	0.171	1.91	1	0	0.782	-1.13	0.434	0.26	0.624	0.864	-0.0716	-0.377	0.706	0.72	4.65	3.97	1
100526546	Mir3068	microRNA 3068	12	-87437678	288	87.4	1	0.0415	1.14	0.255	0.666	3.1	1	0	2.94	-0.166	0.00333	0.868	0.013	0.999	0.845	18.8	3.42e-79	7.71e-79	502	316	1
100499517	Mir3072	microRNA 3072	12	109747877	1	98.5	59	0.862	1.29	0.198	0.58	3.18	1	0	3.03	-0.149	0.00247	0.882	0.01	0.999	5.66	17.3	2.7e-67	5.79e-67	20.2	0.0974	1
100526475	Mir3076	microRNA 3076	14	30572148	291	30.6	1	-0.0973	-0.678	0.498	0.891	-0.0842	0	0	0.294	0.378	0.769	0.706	0.885	0.999	0.556	4.03	5.52e-05	6.46e-05	11.7	7.14	-1
100526476	Mir3077	microRNA 3077	14	57798423	292	57.8	1	-0.137	-0.342	0.732	0.99	-0.827	0	0	-0.948	-0.121	0.343	0.904	0.539	0.999	2.81	8.64	5.79e-18	8.71e-18	6.14	0.632	-1
100526478	Mir3081	microRNA 3081	16	-44558045	294	44.6	1	0.17	0.154	0.878	1	NaN			0.351	NaN	0.726	NaN	0.867	NaN	1.91	5.17	2.3e-07	2.87e-07	1.38	0.025	-1
100526534	Mir3083	microRNA 3083	17	-26948055	46	9.03	3	-0.473	-1.38	0.167	0.534	-2.89	1	0	-1.95	0.94	0.0511	0.347	0.125	0.906	6.63	20.6	6.54e-94	1.55e-93	74.1	0.423	-1
100526549	Mir3085	microRNA 3085	19	-42280081	297	42.3	1	0.0277	0.0363	0.971	1	NaN			2.59	NaN	0.00972	NaN	0.0313	NaN	6.97	21.4	1.47e-101	3.71e-101	46.5	0.0618	1
100526480	Mir3086	microRNA 3086	19	-58911672	298	58.9	1	0.0659	0.325	0.745	0.993	0.995	1	0	0.295	-0.701	0.768	0.484	0.885	0.937	4.76	25.1	6.42e-139	1.93e-138	84.3	1.91	-1
100526555	Mir3087	microRNA 3087	2	25442778	299	25.4	1	0.26	1.54	0.125	0.436	2.57	1	0	1.71	-0.861	0.0881	0.389	0.195	0.906	3.29	20.4	4.38e-92	1.03e-91	42.6	3.6	1
100526540	Mir3093	microRNA 3093	3	88215170	107	88.2	2	0.0264	0.0224	0.982	1				-1.7		0.0893		0.196		6.89	21.2	2.24e-99	5.58e-99	47.9	0	-1
100526557	Mir3097	microRNA 3097	5	35021048	305	35	1	-0.646	-1.12	0.261	0.666	-1.02	1	0	-0.749	0.272	0.454	0.785	0.646	0.999	2.84	7.98	1.44e-15	2.08e-15	2.65	0.0926	-1
100499513	Mir3099	microRNA 3099	7	6803586	307	6.8	1	0.266	0.274	0.784	1	6.77	0	0	6.81	0.042	9.57e-12	0.967	1.37e-10	0.999	9.05	27.9	1.1e-171	3.76e-171	242	0.0629	1
387225	Mir30a	microRNA 30a	1	23272268	108	23.3	2	-0.00476	-0.15	0.881	1	-0.623	0	1	-2.6	-1.97	0.00939	0.0483	0.0305	0.444	-1.36	-39.7	0	0	137000	389000	-1
387226	Mir30b	microRNA 30b	15	-68337414	109	68.3	2	-0.0355	-0.676	0.499	0.891	-1.52	1	0	-1.11	0.406	0.266	0.685	0.451	0.999	-0.489	-6.88	5.99e-12	8.24e-12	8990	16200	-1
387227	Mir30c-1	microRNA 30c-1	4	-120769533	47	40.3	3	0.102	2.62	0.00884	0.0816	4.23	1	0	3.42	-0.813	0.000631	0.416	0.00302	0.923	-0.755	-20.7	2.37e-95	5.72e-95	167	279	1
723964	Mir30c-2	microRNA 30c-2	1	23291700	108	23.3	2	-0.0536	-1.52	0.13	0.45	-2.64	0	0	-3.83	-1.2	0.000128	0.232	0.000698	0.822	-1.61	-41.9	0	0	349	1100	1
387228	Mir30d	microRNA 30d	15	-68341207	109	68.3	2	-0.048	-1.36	0.173	0.547	-1.97	1	0	-1.82	0.151	0.069	0.88	0.159	0.999	-0.303	-9.85	7.06e-23	1.15e-22	70000	90800	1
723895	Mir31	microRNA 31	4	-88910556	308	88.9	1	0.0258	0.526	0.599	0.943	1.07	1	0	0.849	-0.225	0.396	0.822	0.597	0.999	-2.35	-45.7	0	0	715	3710	1
100526508	Mir3102	microRNA 3102	7	-100882305	310	101	1	-0.435	-3.2	0.00135	0.0229	-9.86	1	0	-9.03	0.831	1.74e-19	0.406	4.58e-18	0.923	6.04	49.6	0	0	521	6.62	-1
100526559	Mir3103	microRNA 3103	7	-128288368	311	128	1	0.433	2.43	0.015	0.12	4.91	1	0	3.62	-1.28	0.00029	0.199	0.00143	0.755	0.705	4.08	4.45e-05	5.24e-05	8.05	4.09	1
100526509	Mir3104	microRNA 3104	7	141992178	312	142	1	0.186	0.153	0.878	1				1.04		0.299		0.491		3.1	8.88	6.95e-19	1.06e-18	3.25	0	1
100526464	Mir3106	microRNA 3106	8	-16168756	313	16.2	1	0.0612	0.0574	0.954	1				0.0542		0.957		0.978		2.58	6.85	7.37e-12	1.01e-11	1.99	0	1
723837	Mir32	microRNA 32	4	-56895228	318	56.9	1	0.123	2.04	0.0413	0.223	3.63	1	0	2.97	-0.664	0.00299	0.507	0.0118	0.953	-2.6	-39.9	0	0	46	340	-1
723838	Mir320	microRNA 320	14	70443509	319	70.4	1	-0.107	-2.85	0.00437	0.0524	-5.82	0	1	-7.8	-1.98	6.02e-15	0.0472	1.1e-13	0.444	0.0594	1.36	0.174	0.185	1200	1160	1
723839	Mir323	microRNA 323	12	109712507	1	98.5	59	0.197	0.484	0.629	0.955	-1.39	0	0	-1.55	-0.158	0.122	0.874	0.248	0.999	9.85	30.9	2.98e-210	1.1e-209	775	0.6	1
723896	Mir324	microRNA 324	11	70012042	112	0.07	2	-0.0804	-1.54	0.124	0.436	-3.13	1	0	-2.07	1.07	0.0389	0.285	0.101	0.906	2.89	59.3	0	0	679	104	1
723840	Mir326	microRNA 326	7	99552268	321	99.6	1	-0.167	-2.43	0.015	0.12	-2.64	1	0	-1.87	0.772	0.0611	0.44	0.145	0.937	2.73	43.3	0	0	1110	218	1
723841	Mir328	microRNA 328	8	-105308363	322	105	1	0.104	2.53	0.0113	0.0986	5.5	1	1	2.64	-2.86	0.0082	0.00423	0.0271	0.126	2.53	73.3	0	0	4220	815	1
723842	Mir329	microRNA 329	12	109713480	1	98.5	59	-0.234	-1.35	0.177	0.55	2.09	0	0	3.29	1.2	0.00101	0.231	0.00457	0.822	7.93	44.7	0	0	844	2.85	-1
723897	Mir33	microRNA 33	15	82198121	113	0.1	2	-0.0143	-0.169	0.865	1	-0.585	1	0	-0.433	0.152	0.665	0.879	0.826	0.999	-0.65	-9.38	6.58e-21	1.04e-20	71	138	-1
724063	Mir330	microRNA 330	7	19181464	110	19.1	2	0.145	2.41	0.016	0.123	7.16	1	0	6.04	-1.12	1.58e-09	0.261	1.97e-08	0.864	5.29	106	0	0	4430	131	1
723908	Mir331	microRNA 331	10	-93963767	323	94	1	0.18	2.29	0.0221	0.155	4.77	1	0	3.38	-1.39	0.000728	0.165	0.00345	0.726	1.29	19	9.81e-81	2.22e-80	616	321	1
723930	Mir335	microRNA 335	6	30741298	324	30.7	1	-0.0698	-1.21	0.228	0.635	-0.254	0	0	1.29	1.54	0.197	0.123	0.364	0.616	1.9	29.5	3.7e-191	1.32e-190	4260	1290	1
723843	Mir337	microRNA 337	12	109585788	1	98.5	59	0.0989	0.0834	0.934	1				0.166		0.868		0.946		3.49	10.2	3.11e-24	5.1e-24	4.08	0	-1
723898	Mir339	microRNA 339	5	-139369649	325	139	1	0.0278	0.463	0.644	0.957	1.7	0	0	2.76	1.07	0.00574	0.286	0.0202	0.906	-1.33	-22.4	2.26e-111	6.03e-111	181	527	-1
723845	Mir340	microRNA 340	11	50069701	326	50.1	1	0.198	2.94	0.00324	0.0432	7.78	1	1	5.74	-2.03	9.2e-09	0.0421	1.12e-07	0.444	-0.0165	-0.339	0.735	0.747	5260	6140	1
723846	Mir341	microRNA 341	12	109611499	1	98.5	59	0.0769	0.474	0.636	0.955	1.96	1	0	1.56	-0.401	0.119	0.689	0.244	0.999	9.01	59.7	0	0	2690	4.41	1
100526558	Mir344b	microRNA 344b	7	-61790518	8	61.8	7	0.312	0.646	0.518	0.897	-15.4	0	0	-15.7	-0.326	1.35e-55	0.745	2.14e-53	0.999	10.5	32.4	3.72e-230	1.43e-229	918	0.348	-1
100526506	Mir344c	microRNA 344c	7	-61837310	8	61.8	7	-0.352	-0.279	0.781	1				-8.5		1.98e-17		4.26e-16		7.99	24.6	5.45e-134	1.59e-133	87.4	0	-1
100526544	Mir344d-1	microRNA 344d-1	7	-61683123	8	61.8	7	-0.115	-0.0815	0.935	1				-1.05		0.295		0.485		1.83	4.5	6.85e-06	8.28e-06	1.04	0	-1
100526543	Mir344d-3	microRNA 344d-3	7	-61726248	8	61.8	7	-0.194	-0.152	0.879	1				-8.22		2.11e-16		4.16e-15		7.3	22.5	4.3e-112	1.16e-111	66.6	0	-1
100526541	Mir344e	microRNA 344e	7	-61735536	8	61.8	7	-0.0907	-0.0608	0.951	1				-0.79		0.43		0.621		3.23	9.33	1.04e-20	1.63e-20	3.09	0	-1
100526527	Mir344f	microRNA Mir344f	7	-62046180	19	62	4	0.132	0.118	0.906	1				2.05		0.0408		0.105		4.49	13.3	1.22e-40	2.3e-40	7.06	0	1
100526507	Mir344g	microRNA 344g	7	-61982288	19	62	4	-0.00587	0	1	1				-0.744		0.457		0.649		2.47	6.76	1.4e-11	1.9e-11	1.79	0	-1
100885843	Mir344i	microRNA 344i	7	-62085222	19	62	4	-0.309	-0.244	0.807	1				-1.46		0.144		0.283		2.14	5.52	3.38e-08	4.36e-08	1.31	0	-1
723946	Mir345	microRNA 345	12	108836972	330	109	1	0.129	3.39	0.00069	0.0132	6.65	1	0	6.25	-0.405	4.24e-10	0.685	5.58e-09	0.999	-0.457	-12.3	8.2e-35	1.47e-34	280	454	-1
723847	Mir346	microRNA 346	14	34894608	331	34.9	1	-0.119	-0.355	0.722	0.989	-6.74	0	0	-7.06	-0.324	1.62e-12	0.746	2.4e-11	0.999	7.68	26.2	7.9e-151	2.51e-150	214	0.675	-1
100628592	Mir3473d	microRNA 3473d	8	-111016449	337	111	1	0.187	1.38	0.168	0.534	2.02	1	0	0.448	-1.57	0.654	0.116	0.819	0.616	-2.17	-16.4	4.3e-60	8.94e-60	4.47	22.9	-1
102466258	Mir3473g	microRNA 3473g	2	-126902249	340	127	1	-0.735	-1.86	0.0627	0.301	-0.895	1	0	-0.184	0.711	0.854	0.477	0.939	0.937	0.456	1.16	0.244	0.256	0.957	0.489	-1
100499512	Mir3475	microRNA 3475	X	140310947	342	140	1	0.8	1.19	0.234	0.638	2.76	1	0	2.62	-0.136	0.00869	0.892	0.0284	0.999	8.26	25.3	1.32e-141	4e-141	151	0.211	1
723848	Mir34a	microRNA 34a	4	150068453	343	150	1	0.0256	0.286	0.775	1	0.625	0	0	-0.259	-0.884	0.796	0.377	0.902	0.906	1	9.54	1.41e-21	2.26e-21	343	175	1
723849	Mir34b	microRNA 34b	9	-51103561	114	51.1	2	-0.0835	-0.503	0.615	0.952	1.6	0	0	2.41	0.813	0.0158	0.416	0.0476	0.923	5.13	30.3	9.55e-202	3.5e-201	146	3.6	1
723932	Mir34c	microRNA 34c	9	-51103033	114	51.1	2	0.0267	0.204	0.838	1	2.14	0	0	3.77	1.62	0.000166	0.105	0.000885	0.605	5.09	50.3	0	0	1960	61.1	1
723921	Mir350	microRNA 350	1	-176772324	344	177	1	0.114	1.94	0.0523	0.261	5.57	1	0	5.08	-0.499	3.87e-07	0.618	3.33e-06	0.999	0.433	7.71	1.26e-14	1.78e-14	164	143	1
102465895	Gm24148	predicted gene, 24148	1	-86351980	345	86.4	1	-0.252	-3.6	0.000319	0.00765	-6.12	1	1	-4.06	2.06	4.99e-05	0.0395	0.000292	0.444	-1.05	-13.2	7.97e-40	1.48e-39	247	592	1
102465583	Mir3547	microRNA 3547	17	-25245550	346	25.2	1	-0.861	-1.41	0.158	0.512	3.11	0	0	3.31	0.201	0.00093	0.84	0.00424	0.999	7.46	22	7.47e-107	1.97e-106	65.9	0.0927	1
100628594	Mir3572	microRNA 3572	7	3655961	348	3.66	1	0.0491	0.3	0.764	1	-0.125	0	0	-0.84	-0.715	0.401	0.475	0.597	0.937	1.4	9	2.19e-19	3.36e-19	13.1	4.31	1
723851	Mir362	microRNA 362	X	-7241982	12	7.24	5	0.103	1.68	0.0923	0.363	3.16	1	0	2.15	-1.01	0.0314	0.314	0.0846	0.906	-1.34	-24.7	6.74e-135	1.98e-134	53.8	165	-1
723852	Mir363	microRNA 363	X	-52741692	9	52.7	6	-0.24	-1.75	0.0805	0.336	-3.98	0	0	-4.2	-0.221	2.69e-05	0.825	0.000167	0.999	0.643	5.52	3.32e-08	4.29e-08	18	11.2	-1
723899	Mir365-1	microRNA 365-1	16	13453839	35	4.48	3	0.337	0.28	0.78	1	NaN			2.02	NaN	0.0436	NaN	0.109	NaN	2.06	5.48	4.31e-08	5.55e-08	1.5	0.0312	1
723933	Mir369	microRNA 369	12	109743417	1	98.5	59	0.169	1.34	0.181	0.556	-1.33	0	0	-2.49	-1.16	0.0127	0.246	0.0395	0.848	8.8	77.5	0	0	4910	10	1
723854	Mir370	microRNA 370	12	109618257	1	98.5	59	0.27	0.86	0.39	0.809	-2.16	0	0	-2.37	-0.201	0.018	0.841	0.053	0.999	9.76	32.2	1.32e-227	5.01e-227	884	0.649	-1
751546	Mir374b	microRNA 374b	X	-103573059	48	34.5	3	0.289	3.16	0.00158	0.0244	5.75	1	0	4.98	-0.778	6.47e-07	0.437	5.38e-06	0.937	0.589	7.16	8.15e-13	1.14e-12	34.9	25.2	1
723900	Mir375	microRNA 375	1	-74900657	350	74.9	1	-0.432	-1.87	0.0621	0.301	-0.706	0	0	0.882	1.59	0.378	0.112	0.579	0.616	1.96	14.8	7.05e-50	1.38e-49	263	65.7	-1
723855	Mir376a	microRNA 376a	12	109723780	1	98.5	59	0.0952	0.438	0.661	0.957	4.41	0	0	4.6	0.19	4.19e-06	0.85	3.01e-05	0.999	8.06	43	0	0	739	2.43	1
723934	Mir376b	microRNA 376b	12	109723457	1	98.5	59	0.229	1.51	0.13	0.45	1.44	0	0	1.56	0.121	0.12	0.903	0.244	0.999	6.99	46.1	0	0	2480	16.5	1
723856	Mir376c	microRNA 376c	12	109722717	1	98.5	59	-0.0297	-0.169	0.866	1	0.41	0	0	0.829	0.419	0.407	0.675	0.6	0.999	5.35	33	7.74e-239	3e-238	184	3.9	-1
723857	Mir377	microRNA 377	12	109740509	1	98.5	59	0.0565	0.278	0.781	1	0.99	0	0	1.29	0.302	0.196	0.762	0.363	0.999	7.54	39.8	0	0	531	2.08	-1
723889	Mir378a	microRNA 378a	18	71963440	351	72	1	-0.313	-5.29	1.21e-07	7.23e-06	-7.8	1	0	-7.57	0.227	3.62e-14	0.821	5.92e-13	0.999	-3.13	-61.6	0	0	48.7	484	1
100628571	Mir378b	microRNA 378b	11	88352772	352	88.4	1	-0.225	-1.02	0.309	0.73	-2.31	0	0	-3.06	-0.753	0.00222	0.451	0.00917	0.937	-1.55	-8.03	9.83e-16	1.43e-15	3.24	9.05	1
723858	Mir379	microRNA 379	12	109709059	1	98.5	59	0.255	2	0.0456	0.235	0.0931	0	0	-0.657	-0.75	0.511	0.453	0.699	0.937	6.04	54.1	0	0	1780	25.6	1
723859	Mir380	microRNA 380	12	109711802	1	98.5	59	0.0996	0.57	0.569	0.928	2.88	0	0	3.65	0.769	0.00026	0.442	0.0013	0.937	9.18	55.6	0	0	2270	3.35	1
723935	Mir381	microRNA 381	12	109726821	1	98.5	59	-0.0833	-0.645	0.519	0.897	-3.34	1	0	-2.41	0.932	0.016	0.351	0.0481	0.906	8.44	70.6	0	0	17900	53	1
723912	Mir382	microRNA 382	12	109733770	1	98.5	59	-0.0382	-0.212	0.832	1	0.545	0	0	0.982	0.437	0.326	0.662	0.52	0.999	7.8	46.7	0	0	943	2.98	1
723860	Mir383	microRNA 383	8	-38252132	354	38.2	1	-0.586	-3.14	0.00168	0.0245	-5.31	1	1	-3.31	2	0.00093	0.046	0.00424	0.444	8.24	46.5	0	0	2890	5.28	-1
723861	Mir384	microRNA 384	X	-105344281	355	105	1	0.766	2.8	0.00511	0.0584	3.61	1	0	1.91	-1.7	0.0559	0.0894	0.134	0.605	10.2	45.9	0	0	2540	1.18	1
723862	Mir409	microRNA 409	12	109743157	1	98.5	59	0.169	1.13	0.26	0.666	-1.3	0	0	-1.58	-0.279	0.115	0.78	0.239	0.999	7.01	50.6	0	0	4320	27.1	1
723936	Mir411	microRNA 411	12	109710174	1	98.5	59	0.0451	0.348	0.728	0.989	-2.41	0	0	-2.54	-0.136	0.0109	0.892	0.0348	0.999	6.17	54.9	0	0	38800	524	-1
723913	Mir412	microRNA 412	12	109743288	1	98.5	59	0.478	0.756	0.45	0.848	-1.08	0	0	-1.11	-0.0276	0.266	0.978	0.451	0.999	7.28	22.4	1.71e-111	4.59e-111	66.5	0.0538	-1
751519	Mir423	microRNA 423	11	-77078063	365	77.1	1	0.00603	0.144	0.886	1	0.432	0	0	-0.449	-0.881	0.654	0.378	0.819	0.906	-2.19	-46.6	0	0	1380	6150	1
723864	Mir425	microRNA 425	9	108568776	85	109	2	0.00485	0.134	0.893	1	0.0169	0	1	-2.04	-2.05	0.0417	0.0401	0.106	0.444	-0.465	-13.2	1e-39	1.86e-39	1810	2710	1
723865	Mir429	microRNA 429	4	-156053904	16	156	4	-0.507	-2.28	0.0227	0.156	-3.67	1	0	-1.28	2.4	0.202	0.0166	0.371	0.302	-3.35	-21.7	1.53e-104	3.98e-104	50.2	670	1
723914	Mir448	microRNA 448	X	147158209	11	147	5	0.284	0.233	0.815	1				8.85		8.45e-19		2e-17		8.59	26.5	4.12e-155	1.35e-154	146	0	1
723868	Mir449a	microRNA 449a	13	113037533	49	113	3	-0.239	-0.88	0.379	0.804	-3.57	1	0	-3.33	0.236	0.000871	0.813	0.00409	0.999	6.4	23.2	4.65e-119	1.3e-118	122	0.664	-1
735309	Mir449c	microRNA 449c	13	113035982	49	113	3	0.508	0.704	0.482	0.877	1.53	1	0	1.48	-0.0477	0.139	0.962	0.276	0.999	5.39	16.4	1.85e-60	3.86e-60	19	0.0662	1
751532	Mir450b	microRNA 450b	X	-53047996	7	53	7	0.158	2.13	0.0332	0.199	3.26	1	0	2.84	-0.425	0.00456	0.671	0.0168	0.999	-2.55	-35.3	1.23e-273	5.21e-273	17.4	121	-1
735262	Mir455	microRNA 455	4	63256850	367	63.3	1	-0.116	-0.828	0.408	0.818	-1.01	0	0	0.29	1.3	0.771	0.194	0.885	0.746	-2.68	-20.7	3.88e-95	9.27e-95	113	963	-1
100124447	Mir467d	microRNA 467d	2	10507629	3	10.5	13	0.836	6.04	1.56e-09	1.87e-07	15.1	0	0	15.8	0.696	1.56e-56	0.486	3.7e-54	0.937	1.12	9.11	7.95e-20	1.23e-19	22.4	11.3	1
723874	Mir483	microRNA 483	7	-142654923	118	143	2	-0.269	-0.436	0.663	0.957	-1.42	1	0	-1.29	0.126	0.196	0.9	0.363	0.999	2.92	8.11	5.1e-16	7.42e-16	3.23	0.162	-1
723916	Mir484	microRNA 484	16	14159625	394	14.2	1	-0.206	-5.06	4.27e-07	2.28e-05	-9.6	0	1	-12.8	-3.24	9.45e-38	0.00118	5.6e-36	0.092	0.966	27.9	1.16e-171	3.91e-171	2880	1630	-1
723875	Mir485	microRNA 485	12	109734901	1	98.5	59	0.245	1.6	0.11	0.394	-1.04	0	0	-1.57	-0.529	0.117	0.597	0.241	0.999	7.96	53.3	0	0	1550	4.73	1
723940	Mir487b	microRNA 487b	12	109727332	1	98.5	59	0.158	0.752	0.452	0.848	-3.21	0	0	-3.73	-0.517	0.000195	0.605	0.00103	0.999	10.6	49.2	0	0	3660	1.45	-1
735253	Mir488	microRNA 488	1	158505624	395	159	1	0.129	0.971	0.332	0.762	3.08	0	0	3.11	0.0277	0.0019	0.978	0.00809	0.999	7.74	68.3	0	0	2310	10	1
723877	Mir489	microRNA 489	6	-3721896	119	3.72	2	-1.05	-1.6	0.109	0.393	-0.275	1	0	-0.0666	0.209	0.947	0.835	0.978	0.999	3.59	9.24	2.37e-20	3.7e-20	3.22	0	-1
735279	Mir490	microRNA 490	6	36421741	396	36.4	1	-0.187	-1.2	0.231	0.638	1.68	0	0	3.03	1.35	0.00242	0.177	0.00989	0.732	5.52	40	0	0	256	5.3	1
735282	Mir491	microRNA 491	4	88122039	397	88.1	1	-0.0721	-0.338	0.735	0.991	-2.62	0	0	-3.68	-1.06	0.00023	0.288	0.00119	0.906	3.22	17.2	5.1e-66	1.09e-65	29.5	2.39	-1
100124466	Mir493	microRNA 493	12	109580232	1	98.5	59	0.0415	0.0841	0.933	1	-2.33	0	0	-2.34	-0.0143	0.0191	0.989	0.0551	0.999	7.12	22	3.82e-107	1.01e-106	66.3	0.0929	-1
723878	Mir494	microRNA 494	12	109715317	1	98.5	59	0.221	0.774	0.439	0.848	2.48	0	0	2.5	0.0133	0.0125	0.989	0.0394	0.999	3.14	12.1	7.42e-34	1.31e-33	12.5	1.12	1
751522	Mir495	microRNA 495	12	109718753	1	98.5	59	0.356	1.74	0.0824	0.341	-0.0079	0	0	-0.629	-0.621	0.529	0.535	0.707	0.968	8.29	43.1	0	0	899	2.09	1
751524	Mir496a	microRNA 496a	12	109739118	1	98.5	59	0.59	2.51	0.012	0.103	5.51	1	0	4.75	-0.757	2.04e-06	0.449	1.51e-05	0.937	8.02	35.3	1.64e-272	6.84e-272	541	1.41	1
735275	Mir499	microRNA 499	2	155622879	399	156	1	-0.871	-3.78	0.000158	0.00474	-1.56	0	0	0.124	1.68	0.901	0.0925	0.958	0.605	1.96	8.22	1.99e-16	2.92e-16	7.01	1.37	-1
723974	Mir500	microRNA 500	X	-7237682	12	7.24	5	-0.00503	-0.0919	0.927	1	0.547	0	0	0.638	0.0908	0.523	0.928	0.707	0.999	0.296	4.55	5.35e-06	6.5e-06	93.6	81.9	-1
751560	Mir501	microRNA 501	X	-7241242	12	7.24	5	-0.0395	-0.389	0.698	0.965	0.258	0	0	-0.835	-1.09	0.404	0.275	0.598	0.896	0.611	3.92	9e-05	0.000105	215	121	-1
100124476	Mir504	microRNA 504	X	-59097657	400	59.1	1	0.0986	0.111	0.912	1	2.98	0	0	2.99	0.00782	0.00279	0.994	0.0111	0.999	5.77	17.6	1.21e-69	2.62e-69	21.1	0.0253	1
751545	Mir505	microRNA 505	X	-60394402	401	60.4	1	-0.0965	-1.14	0.252	0.665	-1.1	0	0	0.0942	1.2	0.925	0.231	0.968	0.822	0.748	9.26	2.07e-20	3.25e-20	38.8	25.1	-1
100628625	Mir5100	microRNA 5100	11	60728662	403	60.7	1	-0.0576	-0.494	0.621	0.952	-0.838	0	0	0.0621	0.9	0.95	0.368	0.978	0.906	-3.01	-13.4	3.75e-41	7.09e-41	7.28	96	-1
100124488	Mir511	microRNA 511	2	14261002	409	14.3	1	0.375	2.84	0.00451	0.0528	3.74	1	0	2.45	-1.3	0.0145	0.194	0.0439	0.746	-7.05	-52.2	0	0	1.43	260	-1
100628598	Mir5129	microRNA 5129	2	-45023099	421	45	1	-0.186	-0.909	0.363	0.793	-0.42	0	0	0.877	1.3	0.38	0.195	0.58	0.746	2.22	11.3	1.04e-29	1.78e-29	14.1	2.17	-1
100628601	Mir5132	microRNA 5132	X	-74023527	122	74	2	-0.214	-0.653	0.514	0.897	-0.2	0	0	-0.443	-0.243	0.658	0.808	0.821	0.999	-0.256	-0.854	0.393	0.41	1.38	1.22	-1
751544	Mir532	microRNA 532	X	-7248401	12	7.24	5	0.0412	0.884	0.377	0.804	2.48	1	0	1.56	-0.926	0.119	0.354	0.244	0.906	-0.0946	-1.75	0.0795	0.0852	1510	1740	-1
723917	Mir539	microRNA 539	12	109728128	1	98.5	59	-0.369	-0.556	0.578	0.928	1.9	0	0	1.94	0.0451	0.0523	0.964	0.127	0.999	7	21.5	5.77e-103	1.48e-102	53.7	0.0537	1
723880	Mir540	microRNA 540	12	109586079	1	98.5	59	-0.0696	-0.408	0.683	0.965	2.42	0	0	3.28	0.864	0.00103	0.388	0.0046	0.906	6.31	41	0	0	463	4.39	-1
723941	Mir541	microRNA 541	12	109742408	1	98.5	59	0.136	0.875	0.382	0.807	0.0743	0	0	-0.265	-0.339	0.791	0.735	0.9	0.999	6.12	45.4	0	0	21900	262	-1
723901	Mir542	microRNA 542	X	-53049402	7	53	7	0.113	1.41	0.158	0.512	2.37	1	0	2.13	-0.237	0.0333	0.813	0.0891	0.999	-2.57	-35	3.46e-268	1.42e-267	13.3	90.8	-1
723881	Mir543	microRNA 543	12	109717257	1	98.5	59	0.369	1.73	0.0844	0.343	-2.82	0	0	-4.01	-1.19	6.18e-05	0.235	0.000353	0.822	8.26	33.8	8.53e-250	3.36e-249	582	1.28	1
791072	Mir551b	microRNA 551b	3	29416822	426	29.4	1	-0.0284	-0.214	0.83	1	-0.397	0	0	-0.846	-0.449	0.398	0.653	0.597	0.999	4.76	38.2	0	0	174	7.1	1
100885829	Mir5617	microRNA 5617	X	-20863125	427	20.9	1	0.105	0.0889	0.929	1				0.662		0.508		0.696		3.27	9.46	3.15e-21	5e-21	3.58	0	-1
100885832	Mir5620	microRNA 5620	7	7298890	430	7.3	1	-0.613	-2.07	0.0388	0.216	0.593	0	0	2.27	1.68	0.023	0.0927	0.0648	0.605	0.862	2.82	0.00475	0.00525	2.43	0.902	-1
100885833	Mir5621	microRNA 5621	11	115795823	431	116	1	-0.447	-0.979	0.327	0.756	-1.41	0	0	-2.08	-0.675	0.0375	0.5	0.0994	0.952	2.53	7.43	1.07e-13	1.5e-13	4.04	0.362	-1
100885842	Mir5627	microRNA 5627	12	44210312	437	44.2	1	0.022	0.0819	0.935	1	-1.41	1	0	-1.38	0.0304	0.169	0.976	0.321	0.999	1.53	4.14	3.41e-05	4.04e-05	1.28	0.263	-1
100885844	Mir5709	microRNA 5709	17	-67026146	439	67	1	0.158	0.547	0.584	0.935	-0.496	0	0	-1.4	-0.909	0.16	0.363	0.309	0.906	0.372	1.23	0.218	0.23	1.76	1.08	1
100124451	Mir574	microRNA 574	5	64970317	441	65	1	0.0157	0.26	0.795	1	1.46	0	1	3.72	2.26	0.000199	0.024	0.00104	0.362	-2.64	-42.9	0	0	83.9	609	-1
100124489	Mir582	microRNA 582	13	109324743	442	109	1	-0.0766	-0.865	0.387	0.809	1.51	0	0	2.87	1.36	0.00408	0.173	0.0152	0.729	5.37	63.6	0	0	1060	29	1
735266	Mir592	microRNA 592	6	-27936654	443	27.9	1	0.0893	0.426	0.67	0.957	1.15	0	0	-0.21	-1.36	0.833	0.173	0.924	0.729	2.09	10.2	1.71e-24	2.82e-24	498	75.9	1
100124452	Mir598	microRNA 598	14	63727188	444	63.7	1	0.0754	1.09	0.276	0.677	2.42	1	0	1.62	-0.803	0.106	0.422	0.225	0.931	5.44	82.3	0	0	1610	43.3	1
102465959	Mir6236	microRNA 6236	9	110281286	445	110	1	-0.0966	-0.646	0.518	0.897	0.729	0	0	-0.0058	-0.735	0.995	0.462	0.997	0.937	-3.94	-20.7	2.7e-95	6.49e-95	603	12500	-1
102465148	Mir6239	microRNA 6239	14	-117953742	448	118	1	-0.0812	-0.557	0.577	0.928	0.936	0	0	1.12	0.18	0.265	0.857	0.451	0.999	-4.1	-16.5	5.23e-61	1.1e-60	25.7	951	-1
102465227	Mir6418	microRNA 6418	5	-137529479	516	138	1	-0.557	-2.35	0.0188	0.137	-5.54	1	0	-4.5	1.04	6.78e-06	0.299	4.59e-05	0.906	3.83	17.5	1.7e-68	3.67e-68	34.1	1.77	-1
102465258	Mir6516	microRNA 6516	11	117077347	520	117	1	-0.216	-2.74	0.00623	0.061	-4.91	1	0	-3.99	0.925	6.69e-05	0.355	0.000377	0.906	0.161	2.08	0.0378	0.041	49.3	48.9	-1
100124468	Mir653	microRNA 653	6	-3721300	119	3.72	2	-1.1	-2.88	0.00402	0.0508	-1.15	0	0	0.23	1.38	0.818	0.168	0.917	0.726	5.08	14.3	1.72e-46	3.34e-46	13.4	0.169	-1
102466676	Mir6538	microRNA 6538	12	-26414900	521	26.4	1	0.0098	0.0585	0.953	1	1.81	1	0	1.19	-0.624	0.234	0.533	0.412	0.968	-3.84	-21.1	1.15e-98	2.84e-98	5.01	75.7	-1
102466172	Mir6540	microRNA 6540	16	-42303361	523	42.3	1	0.198	0.158	0.875	1	NaN			5.22	NaN	1.78e-07	NaN	1.69e-06	NaN	8.22	25.4	2.96e-142	9.04e-142	123	0.0249	1
751555	Mir665	microRNA 665	12	109586313	1	98.5	59	-1.17	-2.77	0.00557	0.0607	2.08	0	0	3.1	1.01	0.00196	0.311	0.00828	0.906	7.8	24.1	6.41e-128	1.85e-127	110	0.182	-1
751521	Mir666	microRNA 666	12	109717084	1	98.5	59	-0.101	-0.331	0.74	0.993	4.43	0	0	5.18	0.745	2.23e-07	0.457	2.03e-06	0.937	9.93	37	8.12e-300	3.61e-299	1200	0.726	-1
751552	Mir667	microRNA 667	12	109720005	1	98.5	59	0.499	2.64	0.00826	0.0778	5.5	1	0	4.37	-1.13	1.27e-05	0.258	8.22e-05	0.864	8.75	50.5	0	0	1580	2.92	1
751523	Mir668	microRNA 668	12	109734731	1	98.5	59	0.414	1.9	0.057	0.279	5.72	1	0	4.81	-0.912	1.51e-06	0.362	1.15e-05	0.906	9.82	46.8	0	0	2250	1.81	1
735259	Mir670	microRNA 670	2	-94261299	29	31.4	3	0.379	0.593	0.553	0.913	1.44	1	0	1.26	-0.186	0.208	0.853	0.38	0.999	5.92	18.2	5.45e-74	1.2e-73	31.9	0.284	1
751535	Mir672	microRNA 672	X	-104116174	535	104	1	0.144	0.601	0.548	0.91	0.874	0	0	1.1	0.229	0.27	0.819	0.456	0.999	5.59	25.6	6.95e-145	2.15e-144	118	1.65	1
751547	Mir673	microRNA 673	12	109571989	1	98.5	59	-0.37	-2.38	0.0171	0.126	-10.5	1	0	-8.97	1.51	3.05e-19	0.131	7.6e-18	0.626	7.08	52.7	0	0	970	5.65	-1
732489	Mir674	microRNA 674	2	117185126	536	117	1	-0.249	-5.44	5.25e-08	4.2e-06	-9.74	1	0	-9.41	0.33	5.03e-21	0.742	1.59e-19	0.999	2.25	50.4	0	0	1280	277	-1
751534	Mir676	microRNA 676	X	100381096	537	100	1	0.0866	1.84	0.0656	0.303	4.67	0	0	5.43	0.766	5.52e-08	0.444	5.69e-07	0.937	0.217	6.37	1.89e-10	2.55e-10	1010	890	1
102466799	Mir6769b	microRNA 6769b	8	-71631046	538	71.6	1	0.427	0.776	0.438	0.848	-4.5	0	0	-4.59	-0.0971	4.34e-06	0.923	3.02e-05	0.999	6.46	19.8	2.65e-87	6.09e-87	33.5	0.0638	-1
751518	Mir677	microRNA 677	10	128085285	539	128	1	0.034	0.398	0.69	0.965	0.465	0	0	-0.0609	-0.526	0.951	0.599	0.978	0.999	-1.16	-11.7	8.64e-32	1.51e-31	24.5	60.3	-1
751539	Mir679	microRNA 679	12	109715576	1	98.5	59	0.841	2.56	0.0104	0.0922	9.12	1	0	7.61	-1.51	2.76e-14	0.132	4.68e-13	0.626	4.54	15	4.45e-51	8.78e-51	26.2	0.748	1
102466987	Mir6896	microRNA 6896	1	34117358	550	34.1	1	0.151	0.234	0.815	1	-0.596	1	0	-0.591	0.00542	0.555	0.996	0.731	0.999	4.95	15	6.74e-51	1.33e-50	13.5	0.0475	-1
102466760	Mir6899	microRNA 6899	1	-64042437	553	64	1	-0.0368	-0.209	0.835	1	0.617	1	0	0.157	-0.46	0.875	0.645	0.947	0.999	0.575	3.58	0.000344	0.000391	8.11	4.86	1
102465544	Mir6902	microRNA 6902	1	93346091	51	93.3	3	-0.584	-0.854	0.393	0.809	-0.201	1	0	-0.051	0.15	0.959	0.881	0.978	0.999	2.02	5.37	7.88e-08	1.01e-07	1.68	0.129	-1
102465546	Mir6906	microRNA 6906	10	60126775	559	60.1	1	-0.112	-0.0855	0.932	1				-2.36		0.0184		0.0536		4.23	12.6	2.17e-36	3.94e-36	7.43	0	-1
102466762	Mir6908	microRNA 6908	10	-78445094	52	26.1	3	-0.216	-0.407	0.684	0.965	-2.71	1	0	-2.4	0.315	0.0166	0.752	0.0494	0.999	2.69	7.73	1.04e-14	1.47e-14	3.71	0.3	-1
102466207	Mir6911	microRNA 6911	10	80278163	563	80.3	1	-0.0755	-0.906	0.365	0.793	-1.94	1	0	-1.21	0.725	0.225	0.469	0.397	0.937	-0.0219	-0.261	0.794	0.804	26.6	28.8	1
102466763	Mir6913	microRNA 6913	10	81386346	24	27.1	3	-0.237	-0.675	0.5	0.891	-0.783	0	0	0.244	1.03	0.807	0.304	0.911	0.906	2.63	8.79	1.5e-18	2.28e-18	7.1	0.85	-1
102465551	Mir6914	microRNA 6914	10	128382837	137	128	2	0.0822	0.393	0.695	0.965	0.974	1	0	0.811	-0.164	0.418	0.87	0.609	0.999	1.44	7.04	1.93e-12	2.68e-12	8.02	2.59	1
102465979	Mir6915	microRNA 6915	10	128388831	137	128	2	-0.58	-0.845	0.398	0.809	-1.08	1	0	-0.833	0.242	0.405	0.808	0.598	0.999	2.87	7.92	2.38e-15	3.44e-15	2.51	0	-1
102466765	Mir6919	microRNA 6919	11	50232244	138	0.06	2	-0.298	-0.32	0.749	0.993	-1.84	0	0	-1.84	-0.00273	0.0653	0.998	0.152	0.999	1.81	4.67	2.98e-06	3.65e-06	1.31	0.125	-1
102465555	Mir6921	microRNA 6921	11	-60200537	139	60.2	2	0.125	0.645	0.519	0.897	0.54	0	0	-0.00221	-0.542	0.998	0.587	0.998	0.996	-1.1	-5.31	1.12e-07	1.42e-07	2.45	4.6	-1
102466767	Mir6928	microRNA 6928	11	101030339	573	101	1	-0.561	-0.944	0.345	0.782	-1.53	1	0	-1.17	0.368	0.244	0.713	0.423	0.999	3.25	9.49	2.36e-21	3.77e-21	4.56	0.127	-1
102465560	Mir6929	microRNA 6929	11	-101419186	574	101	1	-0.693	-1.03	0.305	0.724	-1.85	1	0	-1.79	0.0519	0.0728	0.959	0.165	0.999	2.52	7.02	2.21e-12	3.05e-12	2.42	0.0532	-1
102466988	Mir6931	microRNA 6931	11	-102999847	576	103	1	0.462	0.762	0.446	0.848	0.993	0	0	1.01	0.0182	0.312	0.985	0.505	0.999	2.02	5.55	2.89e-08	3.76e-08	1.85	0.231	1
102465562	Mir6932	microRNA 6932	11	107637721	577	108	1	0.0488	0.176	0.86	1	1.42	1	0	1.07	-0.35	0.287	0.727	0.474	0.999	1.02	4.14	3.52e-05	4.16e-05	4.22	1.55	1
102465563	Mir6934	microRNA 6934	11	-119154075	579	119	1	-0.308	-0.624	0.532	0.902	1.02	0	0	1.36	0.335	0.174	0.738	0.33	0.999	1.57	4.18	2.92e-05	3.49e-05	1.43	0.239	1
102466769	Mir6938	microRNA 6938	12	-85245922	583	85.2	1	-0.532	-1.45	0.147	0.487	-0.485	0	0	0.0234	0.509	0.981	0.611	0.992	0.999	0.804	2.43	0.0149	0.0163	1.9	0.841	1
102466989	Mir6940	microRNA 6940	12	112733321	142	0.04	2	0.00181	0	1	1	0.156	0	0	0.214	0.0578	0.831	0.954	0.924	0.999	2.67	7.47	8.07e-14	1.14e-13	2.37	0.057	-1
102466770	Mir6943	microRNA 6943	13	55453105	54	18.5	3	-0.114	-0.3	0.764	1	0.0291	0	0	0.12	0.091	0.904	0.927	0.959	0.999	1.5	4.18	2.94e-05	3.5e-05	2.01	0.517	1
102465569	Mir6944	microRNA 6944	13	-55477680	54	18.5	3	-0.113	-0.827	0.408	0.818	-5.64	0	0	-6.31	-0.673	2.75e-10	0.501	3.73e-09	0.952	6.61	54	0	0	820	6.92	-1
102465570	Mir6945	microRNA 6945	13	-55507624	54	18.5	3	0.456	0.754	0.451	0.848	-0.566	0	0	-0.902	-0.336	0.367	0.737	0.568	0.999	3.34	9.79	1.3e-22	2.1e-22	5.16	0.255	1
102465571	Mir6946	microRNA 6946	14	20690634	586	20.7	1	0.00197	0.0148	0.988	1	0.141	0	0	0.536	0.395	0.592	0.693	0.758	0.999	0.62	4.84	1.33e-06	1.64e-06	15.1	10.3	1
102466771	Mir6948	microRNA 6948	14	-54643048	136	54.6	2	0.033	0.261	0.794	1	0.654	1	0	0.21	-0.445	0.834	0.657	0.924	0.999	0.938	7.81	5.69e-15	8.13e-15	19.5	10.1	1
102466772	Mir6952	microRNA 6952	15	-76064827	37	25.3	3	0.458	1.21	0.226	0.635	1.6	1	0	0.762	-0.833	0.446	0.405	0.637	0.923	0.29	0.853	0.394	0.41	1.28	0.863	1
102465575	Mir6953	microRNA 6953	15	76248190	37	25.3	3	0.0885	0.323	0.747	0.993	2.84	1	0	2.26	-0.583	0.0237	0.56	0.0665	0.977	3.29	13.3	3.18e-40	5.94e-40	17.4	1.36	1
102465578	Mir6958	microRNA 6958	15	-89185464	55	89.2	3	0.482	0.747	0.455	0.848	1.49	1	0	1.4	-0.0904	0.161	0.928	0.31	0.999	3.65	10.9	1.56e-27	2.64e-27	6.39	0.21	1
102465981	Mir6959	microRNA 6959	15	-89305657	55	89.2	3	-0.653	-1.07	0.285	0.692	-0.0409	0	0	0.212	0.253	0.832	0.8	0.924	0.999	2.12	5.78	7.55e-09	9.95e-09	1.77	0.0642	-1
102466774	Mir6962	microRNA 6962	15	101193868	89	101	2	-0.141	-0.257	0.797	1	1.45	1	0	1.33	-0.117	0.183	0.907	0.341	0.999	1.78	4.8	1.58e-06	1.95e-06	1.59	0.253	1
102466775	Mir6963	microRNA 6963	15	-103350454	75	0.03	2	0.11	0.185	0.853	1	-4.34	0	0	-5.2	-0.86	2.01e-07	0.39	1.87e-06	0.906	1.3	4.13	3.69e-05	4.35e-05	2.83	0.813	-1
102465584	Mir6968	microRNA 6968	17	26935471	46	9.03	3	-0.729	-2.02	0.0431	0.229	-2.31	1	0	-1.49	0.818	0.137	0.413	0.273	0.923	1.62	4.68	2.83e-06	3.47e-06	2.49	0.483	-1
102466777	Mir6971	microRNA 6971	17	-34841808	56	34.8	3	0.24	1.16	0.244	0.652	0.371	0	0	-0.817	-1.19	0.414	0.235	0.606	0.822	1.5	8.13	4.14e-16	6.04e-16	11	2.7	-1
102466778	Mir6976	microRNA 6976	17	-46553826	599	46.6	1	-0.456	-1.1	0.273	0.674	-1.57	1	0	-1.25	0.324	0.213	0.746	0.382	0.999	2.66	7.91	2.51e-15	3.6e-15	5.17	0.571	-1
102465590	Mir6977	microRNA 6977	17	-56418845	145	0.09	2	-0.00845	0	1	1				-0.63		0.529		0.707		3.55	10.3	5.55e-25	9.29e-25	4.16	0	-1
102465593	Mir6982	microRNA 6982	18	60958072	50	60.9	3	0.122	0.108	0.914	1				0.84		0.401		0.597		2.29	5.98	2.24e-09	2.99e-09	1.53	0	1
102465595	Mir6985	microRNA 6985	19	-4263817	603	4.26	1	-0.299	-1.1	0.272	0.674	-0.75	0	0	1.34	2.09	0.179	0.0363	0.335	0.441	1.63	5.93	3.07e-09	4.08e-09	4.75	1.23	-1
102466780	Mir6986	microRNA 6986	19	-4623897	604	4.62	1	0.779	1.58	0.113	0.402	0.974	1	0	0.328	-0.646	0.743	0.518	0.873	0.955	1.8	5.32	1.01e-07	1.29e-07	2.6	0.411	1
102465597	Mir6988	microRNA 6988	19	6051333	606	6.05	1	0.0476	0.526	0.599	0.943	0.779	1	0	0.74	-0.0399	0.46	0.968	0.65	0.999	0.0153	0.177	0.86	0.861	22.6	23.1	1
102466213	Mir6990	microRNA 6990	19	-6914195	120	6.87	2	0.537	1.79	0.0734	0.32	2.63	1	0	1.58	-1.05	0.114	0.295	0.237	0.906	0.783	2.88	0.00397	0.00442	2.82	1.26	1
102465601	Mir6994	microRNA 6994	19	11923727	609	11.9	1	-0.356	-1.16	0.245	0.652	-0.782	1	0	-0.229	0.553	0.819	0.58	0.917	0.996	1.39	4.59	4.39e-06	5.36e-06	3.33	0.9	-1
102465602	Mir6996	microRNA 6996	2	-26470058	28	8.82	3	0.121	0.563	0.573	0.928	-0.144	0	0	0.362	0.505	0.717	0.613	0.864	0.999	-1.2	-5.23	1.73e-07	2.17e-07	1.79	3.96	1
723902	Mir7-1	microRNA 7-1	13	-58392778	129	58.4	2	-0.164	-2.74	0.00623	0.061	-4.31	1	0	-3.25	1.05	0.00114	0.292	0.00501	0.906	1.79	30.2	6.3e-201	2.29e-200	280	96.6	1
723884	Mir7-2	microRNA 7-2	7	78888276	613	78.9	1	-0.161	-0.306	0.759	1	10.4	0	0	10.8	0.435	2.32e-27	0.663	1.1e-25	0.999	7.03	21.4	5.67e-102	1.45e-101	65.2	0.23	1
735285	Mir700	microRNA 700	4	-135416554	614	135	1	-0.238	-2.41	0.0161	0.123	-4.39	1	0	-1.9	2.5	0.058	0.0125	0.138	0.28	3.54	35.6	4.64e-277	1.99e-276	168	15	-1
102466783	Mir7000	microRNA 7000	2	-92387383	90	0.1	2	-0.114	-0.0842	0.933	1				-1.7		0.0886		0.195		4.49	13.4	3.7e-41	7.01e-41	8.15	0	-1
102466784	Mir7004	microRNA 7004	2	-168640695	617	169	1	0.149	0.249	0.803	1	0.567	1	0	0.458	-0.109	0.647	0.913	0.815	0.999	3.13	9.11	8.23e-20	1.27e-19	4.84	0.237	1
102465608	Mir7006	microRNA 7006	2	-181587899	618	182	1	-0.0956	-0.364	0.716	0.985	2.24	0	0	2.48	0.248	0.013	0.804	0.0402	0.999	2.44	9.24	2.4e-20	3.74e-20	8.56	1.09	1
102465610	Mir7008	microRNA 7008	3	31038965	620	31	1	0.0883	0.163	0.87	1	-0.151	0	0	-0.578	-0.427	0.563	0.669	0.736	0.999	2.86	8.49	2.07e-17	3.07e-17	4.55	0.22	-1
102466991	Mir7010	microRNA 7010	3	-82106246	623	82.1	1	-0.579	-1.32	0.187	0.564	-2.7	1	0	-2.06	0.643	0.0398	0.52	0.102	0.955	3.24	9.67	3.96e-22	6.38e-22	5.54	0.298	-1
102465613	Mir7013	microRNA 7013	3	95004167	625	95	1	-0.231	-0.484	0.628	0.955	-0.698	1	0	-0.108	0.59	0.914	0.555	0.96	0.977	1.42	3.98	7.01e-05	8.19e-05	2.03	0.505	-1
102465614	Mir7015	microRNA 7015	4	-120973258	627	121	1	-0.0653	-1.09	0.278	0.677	-2.69	1	0	-2.65	0.0353	0.00799	0.972	0.0271	0.999	0.821	14.3	2.1e-46	4.07e-46	102	63.2	-1
102466788	Mir7019	microRNA 7019	4	-138316131	132	0.08	2	-0.0166	-0.0614	0.951	1	-1.07	0	0	-1.47	-0.402	0.142	0.687	0.28	0.999	2.32	8.79	1.51e-18	2.28e-18	8.98	1.31	-1
735283	Mir702	microRNA 702	5	136991432	629	137	1	-0.0206	-0.101	0.92	1	0.876	0	0	1.02	0.148	0.306	0.883	0.498	0.999	4.43	26.4	2.57e-153	8.27e-153	81.5	3.73	1
102465625	Mir7032	microRNA 7032	5	123996851	640	124	1	0.434	1.84	0.0664	0.304	2.84	1	0	1.1	-1.74	0.272	0.0814	0.457	0.605	-0.0583	-0.257	0.797	0.806	2.74	2.36	1
102465627	Mir7036	microRNA 7036	5	-137296623	148	0	2	1.07	1.61	0.108	0.393	0.821	1	0	0.577	-0.244	0.564	0.808	0.736	0.999	1.41	3.6	0.00032	0.000365	1.15	0.237	1
735289	Mir704	microRNA 704	6	-47803575	648	47.8	1	0.0924	0.445	0.656	0.957	0.18	0	0	0.806	0.627	0.42	0.531	0.609	0.968	-1.37	-6.8	1.01e-11	1.38e-11	1.98	5.14	1
102466793	Mir7043	microRNA 7043	6	-116645977	652	117	1	-0.0296	-0.189	0.85	1	0.502	0	0	1.78	1.28	0.0747	0.2	0.169	0.755	-1.01	-6.2	5.67e-10	7.6e-10	3.57	8.05	-1
102465632	Mir7044	microRNA 7044	6	118085191	653	118	1	-0.255	-0.201	0.841	1				-5.62		1.88e-08		2.12e-07		6.05	18.3	1.67e-74	3.7e-74	25.3	0	-1
102465633	Mir7046	microRNA 7046	7	-24970009	150	25	2	-0.0181	-0.194	0.846	1	1.24	0	0	2.21	0.964	0.0274	0.335	0.0747	0.906	2.46	24.8	4.07e-136	1.21e-135	115	22.4	1
102465634	Mir7047	microRNA 7047	7	-24987603	150	25	2	-0.053	-0.0301	0.976	1	NaN			-0.287	NaN	0.774	NaN	0.887	NaN	6.86	21.1	1.15e-98	2.84e-98	42.2	0	1
102466794	Mir7048	microRNA 7048	7	-25217667	134	25.2	2	0.000641	0.00236	0.998	1	1.31	1	0	0.437	-0.871	0.662	0.384	0.823	0.906	-0.0207	-0.0814	0.935	0.935	2.09	1.95	1
102465637	Mir7052	microRNA 7052	7	44470346	151	0.03	2	0.245	1.33	0.185	0.564	1.23	0	0	-0.648	-1.87	0.517	0.0609	0.704	0.508	2.31	15.4	2.53e-53	5.09e-53	29.2	5.05	1
102465639	Mir7056	microRNA 7056	7	-47083165	658	47.1	1	-0.173	-0.134	0.893	1				-2.36		0.0181		0.053		4.14	12.2	3.86e-34	6.87e-34	6.52	0	-1
102465641	Mir7059	microRNA 7059	7	-126579473	661	127	1	-0.353	-1.12	0.262	0.666	0.435	0	0	2.03	1.6	0.0421	0.11	0.106	0.616	1.69	5.75	9.08e-09	1.19e-08	3.97	0.948	-1
102466798	Mir7063	microRNA 7063	7	141620700	665	142	1	-0.517	-2.12	0.0343	0.203	-2.26	1	0	-1.07	1.19	0.284	0.234	0.474	0.822	0.697	2.83	0.00465	0.00515	3.93	1.87	-1
102465646	Mir7066	microRNA 7066	8	-70102523	667	70.1	1	-0.0102	0	1	1				-0.167		0.867		0.946		4.24	12.7	7.34e-37	1.34e-36	6.83	0	-1
102465984	Mir7067	microRNA 7067	8	-70895507	39	23.6	3	0.339	0.816	0.415	0.82	0.997	1	0	0.636	-0.361	0.525	0.718	0.707	0.999	0.666	2.04	0.0415	0.0448	1.82	0.748	1
102465647	Mir7068	microRNA 7068	8	-72470015	668	72.5	1	-0.0197	-0.218	0.827	1	-1.02	0	0	-1.93	-0.911	0.0534	0.362	0.129	0.906	1.68	21.4	1.75e-101	4.41e-101	77.8	26.1	1
102465648	Mir7070	microRNA 7070	8	85062085	152	85	2	0.574	1.66	0.096	0.367	2.97	1	0	1.48	-1.48	0.138	0.138	0.274	0.634	1.37	4.7	2.56e-06	3.15e-06	3.71	1.03	1
102465649	Mir7071	microRNA 7071	8	88138205	670	88.1	1	-0.543	-1.32	0.186	0.564	-3.18	1	0	-2.47	0.704	0.0134	0.481	0.0412	0.937	1.32	3.53	0.000412	0.000468	1.45	0.324	-1
102465652	Mir7075	microRNA 7075	8	-107096024	673	107	1	0.347	1.78	0.0757	0.325	3.21	1	0	2.34	-0.874	0.0193	0.382	0.0554	0.906	2.59	14.1	2.41e-45	4.64e-45	19.3	3.02	1
102465654	Mir7079	microRNA 7079	8	123104974	154	123	2	-0.363	-0.847	0.397	0.809	-0.104	0	0	0.938	1.04	0.348	0.297	0.543	0.906	2	5.57	2.59e-08	3.37e-08	2.19	0.309	-1
735284	Mir708	microRNA 708	7	96249423	131	96.3	2	-0.412	-1.95	0.0506	0.256	-6.14	1	1	-3.66	2.49	0.000255	0.0129	0.0013	0.28	9.1	55.8	0	0	2580	3.41	1
102465655	Mir7080	microRNA 7080	8	123130105	154	123	2	0.122	0.104	0.917	1	NaN			2.22	NaN	0.0264	NaN	0.0732	NaN	6.56	19.9	1.64e-88	3.79e-88	34.1	0	1
102465662	Mir7092	microRNA 7092	X	74317361	155	0.02	2	0.209	0.693	0.489	0.885	0.262	1	0	0.024	-0.238	0.981	0.812	0.992	0.999	0.597	1.76	0.0778	0.0835	1.69	0.909	1
102466805	Mir7093	microRNA 7093	X	134757630	683	135	1	0.382	1.11	0.266	0.672	1.28	1	0	0.538	-0.74	0.591	0.459	0.758	0.937	1.49	5.29	1.23e-07	1.55e-07	4.03	1.15	1
102466808	Mir7117	microRNA 7117	15	27571493	687	27.6	1	0.389	0.629	0.529	0.902	0.103	1	0	0.0523	-0.0507	0.958	0.96	0.978	0.999	2.1	5.53	3.18e-08	4.12e-08	1.57	0.0518	1
102465699	Mir7213	microRNA 7213	15	-79998969	695	80	1	0.229	0.569	0.569	0.928	0.656	0	0	-0.159	-0.814	0.874	0.416	0.947	0.923	0.723	2.12	0.0339	0.037	1.74	0.709	1
102465703	Mir7220	microRNA 7220	18	60953872	50	60.9	3	0.112	0.0934	0.926	1				-0.506		0.613		0.783		4.96	15.1	1.78e-51	3.54e-51	13.5	0	-1
102465706	Mir7224	microRNA 7224	2	67675456	128	67.7	2	-0.244	-3.38	0.000717	0.0132	-5.98	1	0	-4.6	1.38	4.32e-06	0.166	3.02e-05	0.726	2.36	35.1	1.17e-270	4.82e-270	173	36	-1
102466820	Mir7226	microRNA 7226	4	-118210504	700	118	1	-0.0813	-0.657	0.511	0.897	-1.09	1	0	-0.955	0.134	0.339	0.894	0.538	0.999	0.545	4.55	5.29e-06	6.45e-06	15.7	10.9	-1
102466822	Mir7235	microRNA 7235	11	-97146363	159	0.04	2	-0.0117	-0.0443	0.965	1	3.53	0	0	4.13	0.601	3.66e-05	0.548	0.00022	0.976	2.32	8.61	7.43e-18	1.11e-17	7.41	1.16	1
102465713	Mir7236	microRNA 7236	11	-121387144	706	121	1	-0.277	-1.68	0.0937	0.366	-5.53	1	0	-4.94	0.581	7.64e-07	0.561	6.25e-06	0.977	1.84	11.3	1.04e-29	1.78e-29	17.8	3.96	-1
102466915	Mir7237	microRNA 7237	8	121978023	707	122	1	0.608	1.69	0.0906	0.362	-0.028	0	0	-0.195	-0.167	0.845	0.867	0.934	0.999	1.37	4.33	1.49e-05	1.79e-05	2.93	0.738	1
102466823	Mir7240	microRNA 7240	8	70798134	39	23.6	3	-0.034	-0.281	0.779	1	0.189	0	0	0.729	0.54	0.466	0.589	0.656	0.996	-1.71	-14.1	2.82e-45	5.41e-45	5.85	18.3	1
102466241	Mir7243	microRNA 7243	9	-102304923	709	102	1	-0.0714	-0.0495	0.96	1				-0.853		0.394		0.596		3.61	10.4	3.99e-25	6.7e-25	4.46	0	-1
791070	Mir744	microRNA 744	11	-65734732	710	65.7	1	0.0277	0.401	0.688	0.965	1.21	0	0	2.66	1.45	0.00785	0.146	0.0268	0.663	0.531	7.12	1.05e-12	1.46e-12	2590	1690	-1
791071	Mir758	microRNA 758	12	109712809	1	98.5	59	0.249	0.576	0.564	0.928	4.91	0	0	5.16	0.244	2.51e-07	0.807	2.25e-06	0.999	9.5	29.3	3.07e-188	1.09e-187	381	0.277	1
791077	Mir760	microRNA 760	3	-122293584	713	122	1	-1.05	-1.85	0.0638	0.303	-2.36	1	0	-1.96	0.404	0.0505	0.686	0.124	0.999	7.93	24.5	6.09e-133	1.77e-132	126	0.117	-1
791081	Mir764	microRNA 764	X	147002258	11	147	5	0.205	0.166	0.868	1	NaN			5.36	NaN	8.5e-08	NaN	8.4e-07	NaN	8.37	25.7	1.57e-145	4.89e-145	131	0.0304	1
102466237	Mir7666	microRNA 7666	8	-40307874	730	40.3	1	0.123	0.29	0.771	1	0.602	0	0	-0.717	-1.32	0.474	0.187	0.66	0.746	1.14	3.45	0.000552	0.000624	2.12	0.55	-1
102465770	Mir7668	microRNA 7668	7	29906508	91	29.8	2	0.391	0.887	0.375	0.804	0.359	0	0	-0.31	-0.669	0.757	0.504	0.882	0.953	1.1	3.18	0.00149	0.00168	1.91	0.653	1
102466844	Mir7674	microRNA 7674	2	32050945	736	32	1	0.234	0.431	0.666	0.957	-0.456	0	0	-0.496	-0.0394	0.62	0.969	0.789	0.999	1.28	2.97	0.00294	0.00329	1.06	0.203	-1
723883	Mir7b	microRNA 7b	17	56242987	145	0.09	2	0.829	1.24	0.213	0.609	-0.0976	0	0	-0.232	-0.134	0.817	0.893	0.917	0.999	8.66	26.6	8.72e-156	2.87e-155	192	0.124	-1
791074	Mir802	microRNA 802	16	93369719	747	93.4	1	0.322	2.39	0.017	0.126	4.63	1	1	2.04	-2.58	0.041	0.00982	0.105	0.238	-10.3	-81.1	0	0	5.61	9600	-1
102465893	Mir8103	microRNA 8103	11	97063767	159	0.04	2	0.00718	0.0242	0.981	1	-1.3	1	0	-1.26	0.0477	0.209	0.962	0.38	0.999	4.18	13.7	8.4e-43	1.6e-42	18.9	0.641	-1
102466886	Mir8111	microRNA 8111	8	84005627	25	28	3	0.355	2.92	0.00355	0.046	4.69	1	0	3.14	-1.55	0.00167	0.122	0.00718	0.616	0.576	5.18	2.21e-07	2.77e-07	19.3	11.7	1
102465900	Mir8112	microRNA 8112	6	71271670	761	71.3	1	-0.0347	-0.197	0.844	1	-0.649	0	0	-0.825	-0.176	0.41	0.86	0.601	0.999	1.17	7.63	2.41e-14	3.41e-14	12.6	5.44	1
100124456	Mir872	microRNA 872	4	94665156	766	94.7	1	0.0553	1.81	0.071	0.315	3.78	1	0	2.76	-1.01	0.00572	0.31	0.0202	0.906	1.15	41.3	0	0	2670	1370	1
100124491	Mir874	microRNA 874	13	-58023124	767	58	1	0.0544	0.936	0.349	0.783	2.54	0	0	2.64	0.109	0.00818	0.913	0.0271	0.999	1.31	21.2	4.52e-100	1.13e-99	473	222	1
100124459	Mir877	microRNA 877	17	-35960729	80	0.02	2	0.164	2.24	0.0248	0.163	3.38	1	0	1.4	-1.98	0.16	0.0477	0.309	0.444	2.66	39.1	0	0	211	33.7	1
100124492	Mir879	microRNA 879	5	9375703	768	9.38	1	-0.0646	-0.535	0.593	0.943	1.89	0	1	3.92	2.03	8.96e-05	0.0421	0.000494	0.444	5.92	52.6	0	0	785	12.8	1
387133	Mir9-1	microRNA 9-1	3	88215597	107	88.2	2	0.488	0.389	0.698	0.965	NaN			2.9	NaN	0.00373	NaN	0.0141	NaN	5.7	17	1.87e-64	3.97e-64	19.9	0.0594	1
723968	Mir9-3	microRNA 9-3	7	79505263	770	79.5	1	0.156	0.136	0.892	1				-0.641		0.522		0.707		6.12	18.7	4.93e-78	1.11e-77	34	0	-1
723942	Mir92-2	microRNA 92-2	X	-52741837	9	52.7	6	0.0336	0.742	0.458	0.849	1.46	0	0	-0.0278	-1.48	0.978	0.138	0.992	0.634	-2.72	-59.6	0	0	305	2060	1
100124470	Mir92b	microRNA 92b	3	-89227115	771	89.2	1	-0.31	-3.44	0.000588	0.0118	-7.55	1	0	-5.69	1.87	1.3e-08	0.062	1.54e-07	0.508	7.86	133	0	0	41000	177	-1
723885	Mir93	microRNA 93	5	-138165522	23	138	3	0.0704	2.04	0.0411	0.223	3.2	1	0	1.16	-2.04	0.247	0.0415	0.427	0.444	-1.49	-39	0	0	1990	6020	-1
723886	Mir96	microRNA 96	6	-30169445	33	30.2	3	-0.56	-2.75	0.00605	0.061	-4.69	1	0	-0.763	3.93	0.446	8.6e-05	0.637	0.0188	-3.53	-20	4.41e-89	1.02e-88	2.71	39.4	1
723947	Mir98	microRNA 98	X	151913213	162	152	2	0.15	3.15	0.00165	0.0245	6.13	1	0	4.77	-1.36	1.88e-06	0.173	1.41e-05	0.729	0.692	16.9	9.74e-64	2.06e-63	3850	2430	1
387229	Mir99a	microRNA 99a	16	77598935	27	77.6	3	-0.0569	-1.31	0.191	0.566	-1.13	0	0	1.25	2.38	0.211	0.0173	0.38	0.302	0.373	8.59	8.79e-18	1.31e-17	3580	3090	1
387230	Mir99b	microRNA 99b	17	17830187	26	17.8	3	-0.211	-3.12	0.0018	0.0254	-4.38	1	0	-1.35	3.03	0.177	0.00246	0.335	0.124	1.37	17.7	2.92e-70	6.38e-70	20200	8130	-1
387244	Mirlet7a-1	microRNA let7a-1	13	-48538178	59	48.5	3	-0.264	-4.07	4.75e-05	0.00163	-5.68	1	1	-2.83	2.85	0.00467	0.00432	0.017	0.126	-2.69	-45.9	0	0	62.3	402	1
723965	Mirlet7a-2	microRNA let7a-2	9	41536715	22	41.6	3	0.00325	0.0363	0.971	1	-0.306	0	0	-0.953	-0.647	0.341	0.518	0.538	0.955	-0.0454	-0.457	0.648	0.666	238	152	-1
102800312	Lincppara	long intergenic noncoding RNA near Ppara	15	85703772	60	85.7	3	-0.112	-0.561	0.575	0.928	-1.35	1	0	-0.462	0.89	0.644	0.374	0.814	0.906	-0.638	-2.91	0.00361	0.00403	3.58	3.75	1
387246	Mirlet7c-1	microRNA let7c-1	16	77599656	27	77.6	3	0.0359	0.46	0.645	0.957	1.24	1	0	0.296	-0.949	0.767	0.343	0.885	0.906	-0.471	-5.37	8.04e-08	1.03e-07	212	220	-1
387247	Mirlet7d	microRNA let7d	13	-48536011	59	48.5	3	-0.0169	-0.407	0.684	0.965	-1.17	1	0	-0.588	0.585	0.556	0.559	0.731	0.977	0.221	6.05	1.47e-09	1.96e-09	14400	12900	-1
387248	Mirlet7e	microRNA let7e	17	17830351	26	17.8	3	-0.00577	-0.11	0.913	1	3.01	0	0	4.91	1.9	9.25e-07	0.0572	7.43e-06	0.5	2.1	47.4	0	0	7830	1830	-1
387252	Mirlet7f-1	microRNA let7f-1	13	-48537828	59	48.5	3	-0.034	-0.638	0.524	0.898	0.457	0	1	-2.71	-3.17	0.00671	0.00154	0.0234	0.096	-0.535	-8.16	3.25e-16	4.76e-16	463	656	1
387253	Mirlet7f-2	microRNA let7f-2	X	151912345	162	152	2	-0.0716	-1.68	0.0923	0.363	-1.36	0	0	-1.84	-0.485	0.0651	0.627	0.152	0.999	-2.28	-47.3	0	0	3040	14400	1
387249	Mirlet7g	microRNA let7g	9	106178839	70	106	2	0.0211	0.596	0.551	0.912	1.03	1	0	0.321	-0.714	0.748	0.475	0.876	0.937	-0.531	-16.1	1.22e-58	2.51e-58	30800	44300	1
387251	Mirlet7i	microRNA let7i	10	-122985639	772	123	1	0.006	0.179	0.858	1	1.26	0	0	-0.356	-1.61	0.722	0.107	0.866	0.605	1.26	38.6	0	0	28100	11600	-1
102465198	Mir7j	microRNA 7j	3	140028248	773	140	1	0.612	1.62	0.105	0.389	1.39	1	0	1.03	-0.357	0.304	0.721	0.497	0.999	1	3.2	0.00137	0.00154	2.27	0.987	1
102465309	Mir7k	microRNA 7k	5	-147283188	774	147	1	0.483	2.08	0.0373	0.213	0.678	0	0	0.68	0.00138	0.497	0.999	0.684	0.999	1.03	3.75	0.000178	0.000205	4.56	2.29	-1
75957	Mir17hg	Mir17 host gene (non-protein coding)	14	115044389	6	115	7	0.252	0.891	0.373	0.804	0.417	1	0	0.318	-0.0991	0.751	0.921	0.877	0.999	-1.85	-5.12	3.03e-07	3.77e-07	1.25	1.23	1
100526502	Mir3095	microRNA 3095	4	-58441011	304	58.4	1	-0.495	-0.763	0.445	0.848	-0.252	1	0	-0.162	0.0906	0.872	0.928	0.947	0.999	2.22	5.91	3.38e-09	4.49e-09	1.63	0	-1
723853	Mir365-2	microRNA 365-2	11	79726399	88	79.7	2	0.348	1.92	0.0552	0.273	2.15	1	0	0.409	-1.74	0.682	0.0821	0.842	0.605	-3.12	-16.4	1.18e-60	2.48e-60	1.28	11.6	1
723918	Mir547	microRNA 547	X	-67988373	40	68	3	-0.108	-0.64	0.522	0.898	-0.964	1	0	-0.0588	0.906	0.953	0.365	0.978	0.906	-3.75	-22.6	9.32e-113	2.54e-112	1.38	21.9	1
751557	Mir615	microRNA 615	15	103014909	93	103	2	2.31	7.16	8.13e-13	2.09e-10	20	0	0	20.2	0.177	1.94e-90	0.86	9.19e-88	0.999	-3.04	-9.01	2.15e-19	3.31e-19	0.401	2.97	-1
102465543	Mir6901	microRNA 6901	1	93274548	51	93.3	3	0.308	1.13	0.259	0.666	2.75	1	0	1.65	-1.1	0.0989	0.272	0.213	0.893	-0.94	-3.72	0.000196	0.000225	1.4	2.33	-1
102465556	Mir6922	microRNA 6922	11	-60202261	139	60.2	2	0.317	1.23	0.22	0.622	1.18	0	0	-0.447	-1.63	0.655	0.104	0.819	0.605	-1.28	-5.57	2.51e-08	3.28e-08	1.65	3.83	-1
102465621	Mir7027	microRNA 7027	5	114404467	636	114	1	0.757	1.27	0.205	0.592	0.32	1	0	0.0548	-0.265	0.956	0.791	0.978	0.999	2.13	5.9	3.58e-09	4.73e-09	2.15	0.241	1
102465631	Mir7042	microRNA 7042	6	113707207	651	114	1	-0.111	-0.295	0.768	1	1.37	0	0	2.25	0.888	0.0242	0.374	0.0676	0.906	0.664	1.79	0.0742	0.0798	1.31	0.539	-1
102465650	Mir7073	microRNA 7073	8	-95753150	671	95.8	1	-0.684	-1.36	0.174	0.547	-0.428	0	0	0.495	0.923	0.621	0.356	0.789	0.906	1.92	5.32	1.05e-07	1.34e-07	1.7	0.197	-1
723967	Mir9-2	microRNA 9-2	13	83738813	769	83.7	1	0.455	0.622	0.534	0.902	-0.177	1	0	-0.173	0.0041	0.862	0.997	0.946	0.999	3.93	9.57	1.1e-21	1.77e-21	9.23	0	-1
100316700	Mir1949	microRNA 1949	18	35554566	237	35.6	1	-0.542	-2.02	0.0434	0.229	-2.68	1	0	-0.95	1.73	0.342	0.0844	0.539	0.605	0.0662	0.214	0.831	0.836	1.66	1.57	-1
102465581	Mir6964	microRNA 6964	16	-97877232	596	97.9	1	0.309	1.85	0.0644	0.303	2.41	1	0	1.63	-0.782	0.103	0.434	0.221	0.937	-3.19	-18.2	1.02e-73	2.23e-73	1.36	15.9	-1
102465603	Mir6997	microRNA 6997	2	29995949	43	10	3	-0.545	-0.933	0.351	0.783	1.24	0	0	1.61	0.377	0.107	0.706	0.225	0.999	1.89	5.14	2.81e-07	3.5e-07	1.61	0.147	1
100316694	Mir1941	microRNA 1941	15	101369351	89	101	2	-0.359	-0.492	0.623	0.952	-0.595	1	0	-0.553	0.0421	0.58	0.966	0.753	0.999	1.74	4.41	1.04e-05	1.25e-05	1.13	0.0864	-1
387197	Mir201	microRNA 201	X	-67988095	40	68	3	0.0437	0.205	0.838	1	-0.609	0	0	0.629	1.24	0.529	0.216	0.707	0.799	-4.67	-21.6	1.51e-103	3.9e-103	0.645	21.5	1
102465576	Mir6954	microRNA 6954	15	76433213	592	76.4	1	0.249	0.829	0.407	0.818	2.16	1	0	1.17	-0.993	0.243	0.321	0.423	0.906	-0.846	-2.85	0.00433	0.00481	1.15	1.56	1
102466210	Mir6955	microRNA 6955	15	78891839	143	79	2	0.541	0.888	0.375	0.804	1.34	1	0	0.956	-0.384	0.339	0.701	0.538	0.999	0.471	1.26	0.209	0.221	1.06	0.476	1
102465638	Mir7055	microRNA 7055	7	45173302	15	0.04	4	-0.321	-0.256	0.798	1				-0.682		0.495		0.684		0.638	1.2	0.228	0.24	0.473	0	-1
100124478	Mir871	microRNA 871	X	-66810427	2	66.8	15	0.392	1.17	0.242	0.652	1.8	1	0	0.572	-1.23	0.568	0.218	0.739	0.801	-7.58	-22.9	5.23e-116	1.43e-115	0.717	94.9	-1
102466776	Mir6966	microRNA 6966	17	25780807	105	0.03	2	-0.297	-0.442	0.658	0.957	-0.506	1	0	-0.391	0.114	0.695	0.909	0.853	0.999	1.53	3.9	9.77e-05	0.000113	1.27	0.109	-1
102465894	Mir8105	microRNA 8105	10	128458679	53	42.9	3	-0.338	-1.13	0.261	0.666	-1.08	1	0	-0.723	0.357	0.47	0.721	0.658	0.999	-0.366	-1.18	0.24	0.252	1.23	1.07	1
100124458	Mir876	microRNA 876	4	-36645372	58	12.2	3	-0.0239	0	1	1				-0.0815		0.935		0.976		-0.994	-0.409	0.682	0.7	0.0655	0	-1
387195	Mir19b-2	microRNA 19b-2	X	-52741982	9	52.7	6	-0.0169	-0.0563	0.955	1	0.614	0	0	-0.134	-0.749	0.893	0.454	0.953	0.937	-4.37	-15.9	3.86e-57	7.86e-57	0.387	10.5	-1
102465212	Mir21c	microRNA 21c	8	-128278147	82	0.04	2	0.438	1.1	0.27	0.674	1.18	0	0	-0.784	-1.96	0.433	0.0498	0.624	0.444	-5.01	-15.3	1.58e-52	3.17e-52	0.331	12.6	-1
100042498	Mir22hg	Mir22 host gene (non-protein coding)	11	75461538	44	75.5	3	0.232	1.03	0.303	0.724	1.63	0	0	-0.7	-2.33	0.484	0.0197	0.673	0.324	-2.98	-13.8	1.43e-43	2.74e-43	1.04	8.67	1
100526547	Mir3073a	microRNA 3073a	12	112109237	42	37.4	3	-0.488	-1.15	0.248	0.659	-1.33	1	0	-0.868	0.464	0.385	0.643	0.585	0.999	-6.15	-20.8	1.89e-96	4.59e-96	0.156	22.6	-1
723873	Mir470	microRNA 470	X	-66813950	2	66.8	15	-0.0031	-0.0127	0.99	1	0.327	0	0	-0.272	-0.599	0.786	0.549	0.895	0.976	-7.32	-19.5	4.38e-85	1e-84	0.275	32.3	-1
100628611	Mir5107	microRNA 5107	18	60812075	50	60.9	3	-0.191	-0.195	0.845	1	-1.61	0	0	0.013	1.62	0.99	0.105	0.994	0.605	-5.19	-15.4	1.8e-53	3.64e-53	0.039	4.72	1
102465577	Mir6956	microRNA 6956	15	79002222	143	79	2	-0.0562	-0.26	0.795	1	-0.738	0	0	0.245	0.983	0.807	0.326	0.911	0.906	-2.82	-12.9	3.67e-38	6.76e-38	0.904	6.98	1
102465587	Mir6972	microRNA 6972	17	-34857568	56	34.8	3	-0.186	-0.44	0.66	0.957	1.78	0	0	-0.0654	-1.84	0.948	0.0651	0.978	0.508	-8.33	-29	8.46e-185	2.96e-184	0.0264	50.1	-1
102465591	Mir6978	microRNA 6978	17	-57217171	600	57.2	1	0.006	0.000948	0.999	1					-0.709		0.478		0.937	-7.57	-25.8	2.01e-146	6.3e-146	0	25	-1
102465658	Mir7085	microRNA 7085	9	44400422	677	44.4	1	-0.33	-1.19	0.233	0.638	-1.32	1	0	-1.15	0.166	0.251	0.868	0.43	0.999	-2.67	-9.78	1.35e-22	2.19e-22	0.59	4.52	1
100124460	Mir881	microRNA 881	X	-66801943	2	66.8	15	0.569	1.51	0.131	0.45	1.17	1	0	0.629	-0.542	0.529	0.588	0.707	0.996	-7.38	-20.1	3.35e-90	7.84e-90	0.151	22.9	-1
102465897	Mir1668	microRNA 1668	8	-83723877	203	83.7	1	-0.00531	-0.0155	0.988	1	0.0717	0	0	0.548	0.476	0.584	0.634	0.756	0.999	-3.3	-8.81	1.21e-18	1.84e-18	0.27	2.67	1
100628604	Mir5135	microRNA 5135	12	-76533133	425	76.5	1	-0.37	-0.348	0.728	0.989	-1.53	1	0	-0.0127	1.51	0.99	0.13	0.994	0.626	-4.74	-11.4	3.91e-30	6.75e-30	0.0198	3	1
102465310	Mir6539	microRNA 6539	14	-67859635	522	67.9	1	0.304	0.815	0.415	0.82	0.4	0	0	0.938	0.538	0.348	0.59	0.543	0.996	-4.44	-12.8	9.17e-38	1.68e-37	0.185	4.52	1
100049545	Mir741	microRNA 741	X	-66796804	2	66.8	15	0.317	0.754	0.451	0.848	-0.152	0	0	0.171	0.322	0.864	0.747	0.946	0.999	-6	-11.7	2e-31	3.48e-31	0.0397	3.75	-1
100124496	Mir743b	microRNA 743b	X	-66777255	2	66.8	15	-0.199	-0.448	0.654	0.957	0.651	0	0	-0.117	-0.768	0.907	0.442	0.959	0.937	-5.95	-15.4	1.79e-53	3.62e-53	0.0686	6.11	-1
723887	Mir463	microRNA 463	X	-66799222	2	66.8	15	-0.208	-0.454	0.65	0.957	0.254	0	0	-0.336	-0.59	0.737	0.555	0.871	0.977	-4.16	-7.41	1.25e-13	1.75e-13	0.0916	1.71	-1
723888	Mir465	microRNA 465	X	-66839051	2	66.8	15	-0.331	0	1	1	-1.45	0	0	0.0363	1.49	0.971	0.136	0.988	0.634	-3.37	-4.21	2.51e-05	3e-05	0.0198	0.956	1
723939	Mir471	microRNA 471	X	-66792594	2	66.8	15	-0.177	-0.228	0.82	1					0.695		0.487		0.937	-4.55	-6.28	3.31e-10	4.45e-10	0	1.64	-1
100049546	Mir743	microRNA 743	X	-66776756	2	66.8	15	0.303	0.327	0.744	0.993					-1.64		0.101		0.605	-4.83	-6.98	2.86e-12	3.95e-12	0	1.77	-1
100124479	Mir878	microRNA 878	X	-66801507	2	66.8	15	-0.23	-0.354	0.723	0.989	-0.574	1	0	-0.114	0.459	0.909	0.646	0.96	0.999	-4.69	-9.13	6.68e-20	1.04e-19	0.0537	2.38	-1
100124480	Mir880	microRNA 880	X	-66800529	2	66.8	15	-0.362	-0.459	0.646	0.957					0.44		0.66		0.999	-4.06	-3.9	9.45e-05	0.00011	0	1.06	-1
100124462	Mir883a	microRNA 883a	X	-66780757	2	66.8	15	-0.0804	-0.115	0.909	1					-0.494		0.622		0.999	-5.09	-6.87	6.63e-12	9.09e-12	0	1.99	-1
102465604	Mir6999	microRNA 6999	2	-91944869	612	91.9	1	0.0731	0.0744	0.941	1				0.124		0.902		0.958		0.965	1.96	0.0501	0.054	0.606	0	-1
102465624	Mir7031	microRNA 7031	5	-121819208	639	122	1	-0.737	-1.26	0.207	0.595	-0.286	0	0	-0.42	-0.134	0.675	0.894	0.835	0.999	1.11	2.7	0.00701	0.00771	1.03	0.207	-1
102465626	Mir7035	microRNA 7035	5	136105521	643	136	1	-0.472	-0.951	0.342	0.777	-0.619	1	0	-0.545	0.0741	0.586	0.941	0.756	0.999	-0.0939	-0.231	0.818	0.825	0.681	0.412	-1
102465766	Mir7661	microRNA 7661	6	108489742	726	108	1	-0.264	-0.85	0.395	0.809	-2.59	0	0	-2.86	-0.266	0.00423	0.79	0.0157	0.999	-0.113	-0.393	0.694	0.709	1.62	1.29	-1
100316710	Mir1963	microRNA 1963	7	-29083635	251	29.1	1	-0.641	-0.469	0.639	0.955				-4.06		4.88e-05		0.000289		1.73	4.33	1.48e-05	1.78e-05	1.17	0	-1
102465779	Mir7677	microRNA 7677	17	27091244	46	9.03	3	-0.277	-0.197	0.844	1	-0.213	0	0	-0.218	-0.00529	0.827	0.996	0.924	0.999	-0.678	-0.582	0.56	0.579	0.167	0	-1
102466817	Mir7211	microRNA 7211	10	-94586136	693	94.6	1	-0.0742	-0.0515	0.959	1				-0.361		0.718		0.864		-0.197	-0.212	0.832	0.836	0.25	0	1
102466849	Mir7687	microRNA 7687	8	120538695	746	121	1	0.974	2.29	0.0223	0.155	1.89	1	0	0.366	-1.52	0.714	0.128	0.864	0.626	-0.552	-1.35	0.178	0.188	0.584	0.708	1
100316737	Mir664	microRNA 664	1	185242974	36	185	3	0.0217	0.0415	0.967	1	NaN			-0.39	NaN	0.697	NaN	0.853	NaN	-0.416	-0.333	0.739	0.75	0.209	0	-1
102465615	Mir7016	microRNA 7016	4	-129684499	146	130	2	0.648	0.865	0.387	0.809	1.18	1	0	1.12	-0.0586	0.262	0.953	0.447	0.999	1.04	2.46	0.0139	0.0152	0.749	0.0533	1
102466840	Mir7655	microRNA 7655	2	18057845	723	18.1	1	-1.04	-2.76	0.00579	0.061	-3.6	1	0	-1.18	2.42	0.238	0.0154	0.417	0.295	0.536	1.39	0.163	0.174	0.981	0.368	-1
102465567	Mir6941	microRNA 6941	12	-112920482	585	113	1	0.161	0.139	0.889	1				0.982		0.326		0.52		1.65	4.04	5.34e-05	6.27e-05	1.04	0	1
102465980	Mir6937	microRNA 6937	12	28679324	582	28.7	1	0.114	0.305	0.76	1	0.364	0	0	1.07	0.704	0.286	0.481	0.474	0.937	-0.735	-2.08	0.0377	0.041	0.705	0.992	-1
102466802	Mir7081	microRNA 7081	9	-20914089	34	21	3	0.00516	0	1	1	0.389	1	0	0.339	-0.0496	0.735	0.96	0.871	0.999	1.02	2.5	0.0123	0.0135	0.912	0.213	-1
100526498	Mir3088	microRNA 3088	2	28733277	300	28.7	1	-0.746	-0.998	0.319	0.742	-2.28	1	0	-2.21	0.0607	0.0268	0.952	0.0738	0.999	1.39	3.23	0.00123	0.00139	0.866	0.0279	-1
100628610	Mir5101	microRNA 5101	12	75909102	404	75.9	1	-0.162	-0.416	0.678	0.965	-0.519	1	0	-0.304	0.215	0.761	0.83	0.884	0.999	-3.47	-8.77	1.81e-18	2.73e-18	0.208	2.57	-1
102466796	Mir7053	microRNA 7053	7	-44538105	151	0.03	2	0.419	0.623	0.533	0.902	0.153	1	0	0.0673	-0.0857	0.946	0.932	0.978	0.999	1.64	3.77	0.000166	0.000192	1.01	0.0262	1
751527	Mir19b-1	microRNA 19b-1	14	115044304	6	115	7	0.518	1.18	0.238	0.647	2.13	1	0	0.465	-1.67	0.642	0.0959	0.813	0.605	-3.27	-8.59	9.02e-18	1.34e-17	0.209	2.03	-1
100049710	Mir290a	microRNA 290a	7	3218625	5	1.79	9	0.0808	0.0642	0.949	1					-1.64		0.102		0.605	-4.69	-11.4	4.09e-30	7.03e-30	0	2.85	-1

## Sheet: Series.1.Hippo.vs.Cereb
Entrez	Symbol	Name	Chr	Loc	clusterID	clusterMeanLoc.Mb	nMirnasInCluster	coeff.for.Q.Tissue.int	Z.for.Q.Tissue.int	p.for.Q.Tissue.int	FDR.for.Q.Tissue.int	difference.of.Z.for.Q	opposite.DE.direction	significanceIndex	Z.meta.for.Q.Hippocampus	Z.meta.for.Q.Cerebellum	p.meta.for.Q.Hippocampus	p.meta.for.Q.Cerebellum	FDR.meta.for.Q.Hippocampus	FDR.meta.for.Q.Cerebellum	log2FoldChange.Hippocampus.vs.Cerebellum.Controls	stat.Hippocampus.vs.Cerebellum.Controls	p.Hippocampus.vs.Cerebellum.Controls	FDR.Hippocampus.vs.Cerebellum.Controls	GMeanExpr.Hippocampus.Controls	GMeanExpr.Cerebellum.Controls	exprDivergesInHigherQ
723892	Mir100	microRNA 100	9	41531424	22	41.6	3	0.142	3.91	9.4e-05	0.00212	6.45	1	2	2.9	-3.55	0.00371	0.000386	0.0384	0.00259	-0.435	-7.58	3.54e-14	6.94e-14	11900	13200	-1
724062	Mir101b	microRNA 101b	19	29135278	164	29.1	1	0.0113	0.362	0.718	0.888	1.05	0	0	-0.0221	-1.07	0.982	0.283	0.988	0.534	-0.382	-12.2	2.48e-34	6.73e-34	4310	4710	-1
723824	Mir103-1	microRNA 103-1	11	35782395	61	35.7	2	-0.0976	-0.541	0.588	0.837	-0.563	0	0	0.283	0.845	0.777	0.398	0.951	0.634	0.0771	0.389	0.697	0.725	2.56	1.8	1
723825	Mir103-2	microRNA 103-2	2	131288051	166	131	1	-0.185	-3.4	0.00067	0.00872	-4.63	1	0	-2.84	1.79	0.00451	0.0732	0.0435	0.212	-0.0358	-0.631	0.528	0.566	49.5	42.5	1
723829	Mir106a	microRNA 106a	X	-52742502	9	52.7	6	-0.349	-1.05	0.293	0.615	-1.31	1	0	-0.707	0.601	0.48	0.548	0.796	0.764	-0.611	-1.86	0.0624	0.0761	0.65	0.915	1
723925	Mir106b	microRNA 106b	5	-138165736	23	138	3	0.071	2.79	0.00533	0.0452	4.24	1	0	3.04	-1.2	0.00238	0.23	0.0278	0.462	-0.678	-22.9	3.46e-116	1.66e-115	268	358	-1
723826	Mir107	microRNA 107	19	-34820686	167	34.8	1	-0.0681	-3.53	0.000418	0.0066	-4.59	0	0	0.597	5.18	0.55	2.18e-07	0.831	2.7e-06	0.389	21.1	1.78e-98	7.65e-98	2300	1470	-1
723893	Mir10a	microRNA 10a	11	96317164	63	96.3	2	0.134	2.29	0.022	0.127	3.68	1	0	1.64	-2.04	0.102	0.0411	0.415	0.142	-2.1	-30.2	1.5e-200	9.72e-200	684	2520	-1
387144	Mir10b	microRNA 10b	2	74726069	168	74.7	1	0.903	5.15	2.6e-07	1.23e-05	6.71	1	1	4.66	-2.05	3.16e-06	0.0402	0.000124	0.14	-4.2	-23.2	3.56e-119	1.74e-118	234	4330	-1
100316669	Mir1188	microRNA 1188	12	109611821	1	98.5	59	0.046	0.304	0.761	0.907	0.726	0	0	1.14	0.414	0.254	0.679	0.667	0.844	0.77	4.5	6.85e-06	1.06e-05	4.77	2.06	1
102465778	Mir1191b	microRNA 1191b	10	-81416239	24	27.1	3	-0.0202	-0.208	0.835	0.943	0.289	0	0	-1.06	-1.34	0.291	0.179	0.695	0.394	-1.24	-12.3	9.05e-35	2.48e-34	6.84	14.3	-1
100316673	Mir1193	microRNA 1193	12	109715670	1	98.5	59	-0.215	-2.13	0.0332	0.175	-2.32	1	0	-0.0503	2.27	0.96	0.0229	0.988	0.0898	1.03	9.33	1.02e-20	2.22e-20	19.3	7.33	-1
100316751	Mir1197	microRNA 1197	12	109712316	1	98.5	59	-0.181	-1.44	0.149	0.429	-1.22	0	0	0.716	1.93	0.474	0.0533	0.792	0.172	1.14	8.71	2.98e-18	6.11e-18	10.5	3.72	-1
100316739	Mir1224	microRNA 1224	16	20604451	175	20.6	1	-0.141	-2.82	0.00479	0.0434	-3.34	0	0	0.627	3.97	0.53	7.2e-05	0.821	0.000521	0.968	16.8	5.08e-63	1.79e-62	105	44.4	-1
387231	Mir122	microRNA 122	18	65248860	176	65.2	1	-0.159	-1.05	0.292	0.615	-1.44	1	0	-1.3	0.139	0.193	0.889	0.578	0.954	-0.709	-4.58	4.64e-06	7.22e-06	3.2	4.31	1
100885827	Mir1231	microRNA 1231	1	-135454602	177	135	1	0.141	0.93	0.352	0.672	1.74	0	0	1.82	0.0755	0.0691	0.94	0.336	0.974	0.442	2.63	0.00865	0.0112	4.33	2.43	1
100526515	Mir1247	microRNA 1247	12	-110278047	178	110	1	0.0221	0.326	0.744	0.907	2.04	0	1	-2.68	-4.72	0.00734	2.32e-06	0.0641	2.32e-05	0.539	8.08	6.43e-16	1.28e-15	133	77	1
100526461	Mir1249	microRNA 1249	15	-84951525	179	85	1	-0.00849	-0.245	0.807	0.928	0.625	0	2	-2.89	-3.52	0.00382	0.000434	0.0384	0.00284	-0.778	-21.1	3.43e-99	1.49e-98	1550	2240	1
723950	Mir124a-2	microRNA 124a-2	3	17795661	180	17.8	1	0.268	1.7	0.0896	0.327	2.15	0	0	2.62	0.476	0.00869	0.634	0.0733	0.825	-0.567	-3.34	0.000832	0.00117	2.77	3.42	-1
723951	Mir124a-3	microRNA 124a-3	2	180894039	181	181	1	-0.0311	-0.2	0.842	0.943	-0.113	0	0	-1.01	-0.901	0.311	0.368	0.703	0.615	-0.816	-5.02	5.23e-07	8.42e-07	3.09	4.57	-1
100526517	Mir1251	microRNA 1251	10	-92137139	65	92.1	2	0.14	1.65	0.0995	0.355	2.44	1	0	0.539	-1.9	0.59	0.0575	0.867	0.18	-0.358	-3.71	0.000205	0.000298	13.7	14.9	-1
387235	Mir125a	microRNA 125a	17	17830811	26	17.8	3	0.0815	2.55	0.0109	0.0795	4.82	0	0	-1.12	-5.93	0.264	2.96e-09	0.677	5.35e-08	-1.35	-26.2	1.49e-151	7.93e-151	88300	186000	-1
387236	Mir125b-1	microRNA 125b-1	9	41581925	22	41.6	3	0.0498	2.19	0.0283	0.152	3.68	1	0	2.52	-1.15	0.0117	0.248	0.0889	0.492	0.105	2.58	0.00977	0.0126	1110	861	1
723952	Mir125b-2	microRNA 125b-2	16	77646272	27	77.6	3	-0.0218	-1.28	0.202	0.514	-1.55	0	0	0.423	1.97	0.673	0.0489	0.887	0.163	0.518	24	8.69e-127	4.42e-126	4740	2770	-1
100526460	Mir1264	microRNA 1264	X	147010600	11	147	5	0.311	1.41	0.159	0.448	1.87	1	0	0.285	-1.59	0.776	0.112	0.951	0.29	0.382	1.72	0.0857	0.103	47.5	19.1	1
387145	Mir126a	microRNA 126a	2	26591356	28	8.82	3	-0.0107	-0.524	0.6	0.837	-0.054	0	0	0.322	0.376	0.747	0.707	0.938	0.857	-0.262	-12.3	6.29e-35	1.73e-34	5090	5090	1
387147	Mir128-1	microRNA 128-1	1	128202360	183	128	1	-0.116	-5.27	1.35e-07	8.01e-06	-7.86	1	0	-0.481	7.38	0.631	1.54e-13	0.878	7.24e-12	-0.166	-3.35	0.000806	0.00114	16900	15500	-1
723815	Mir128-2	microRNA 128-2	9	-112118635	184	112	1	-0.133	-6.49	8.83e-11	1.4e-08	-9.04	1	2	-2.81	6.23	0.00498	4.61e-10	0.047	1.03e-08	0.348	11.1	7.51e-29	1.84e-28	11100	7230	-1
387237	Mir129-1	microRNA 129-1	6	29022618	185	29	1	-0.00472	-0.113	0.91	0.971	0.309	0	0	-0.916	-1.22	0.36	0.221	0.73	0.447	-2.53	-67.5	0	0	315	1520	1
723953	Mir129-2	microRNA 129-2	2	-94241363	29	31.4	3	0.0445	0.957	0.339	0.659	1.82	1	0	0.2	-1.62	0.841	0.105	0.954	0.275	-0.15	-3.03	0.00246	0.00331	2130	1980	1
102466255	Mir1291	microRNA 1291	15	-98519761	186	98.5	1	-0.322	-2.53	0.0114	0.0806	-3.31	1	0	-1.71	1.6	0.0875	0.11	0.393	0.287	0.361	3.23	0.00126	0.00174	10.6	6.74	-1
100526462	Mir1298	microRNA 1298	X	147064904	11	147	5	0.216	0.792	0.428	0.731	0.822	0	0	-0.558	-1.38	0.577	0.168	0.858	0.377	-0.363	-1.17	0.24	0.274	1060	715	1
387149	Mir130a	microRNA 130a	2	-84741114	187	84.7	1	-0.0372	-1.37	0.17	0.466	-2.61	0	1	2.31	4.93	0.0207	8.39e-07	0.15	9.62e-06	-1.05	-30.8	8.18e-208	5.53e-207	1350	2340	1
723816	Mir130b	microRNA 130b	16	-17124060	66	17.1	2	0.115	2.82	0.00486	0.0434	2.71	0	1	-2.67	-5.38	0.00753	7.55e-08	0.0647	1.04e-06	1.24	29.4	1.46e-190	8.86e-190	145	50.8	1
387150	Mir132	microRNA 132	11	75173681	67	75.2	2	0.0522	1.8	0.0712	0.291	2.88	0	2	-4.48	-7.36	7.55e-06	1.81e-13	0.000274	7.73e-12	0.887	40.6	0	0	10900	4930	1
723817	Mir133b	microRNA 133b	1	20682768	69	20.7	2	-0.342	-0.896	0.37	0.677	0.484	0	0	-0.497	-0.981	0.619	0.327	0.875	0.577	-6.92	-23.6	7.29e-123	3.67e-122	0.202	35.1	-1
387152	Mir134	microRNA 134	12	109734138	1	98.5	59	0.0703	2.47	0.0136	0.0898	3.87	1	0	2.24	-1.63	0.0253	0.102	0.173	0.27	0.0843	2.74	0.00607	0.00797	405	319	1
723955	Mir135a-2	microRNA 135a-2	10	-92072085	65	92.1	2	0.0894	1.38	0.167	0.46	2.19	1	0	1.66	-0.533	0.0976	0.594	0.415	0.796	0.102	1.58	0.114	0.135	30.3	23.6	1
723818	Mir135b	microRNA 135b	1	132198087	190	132	1	-0.0454	-0.723	0.47	0.766	-0.83	1	0	-0.236	0.594	0.813	0.552	0.954	0.764	-0.877	-12.8	2.87e-37	8.16e-37	48.8	73.9	1
387155	Mir137	microRNA 137	3	118433856	191	118	1	-0.266	-6.57	5.02e-11	1.19e-08	-5.63	0	0	1.63	7.26	0.103	3.92e-13	0.417	1.54e-11	4.76	102	0	0	2280	68.8	-1
387156	Mir138-1	microRNA 138-1	9	122682875	192	123	1	-0.0236	-0.825	0.409	0.713	-0.709	0	0	-1.53	-0.824	0.125	0.41	0.461	0.64	1.26	45.6	0	0	907	316	-1
723956	Mir138-2	microRNA 138-2	8	94324310	71	94.4	2	-0.0183	-0.57	0.569	0.827	-0.624	0	1	-3.03	-2.41	0.00241	0.016	0.0278	0.0701	1.08	33.3	1.01e-242	7.83e-242	296	117	-1
387157	Mir139	microRNA 139	7	101475375	193	101	1	-0.0014	-0.0549	0.956	0.981	0.242	0	0	-1.22	-1.47	0.221	0.143	0.615	0.338	3.23	135	0	0	2460	219	-1
387158	Mir140	microRNA 140	8	107551243	194	108	1	0.0376	1.8	0.0719	0.291	3.31	1	0	0.555	-2.75	0.579	0.00589	0.858	0.0288	-0.836	-41.8	0	0	3160	4720	-1
387159	Mir141	microRNA 141	6	-124717913	72	125	2	-0.292	-1.42	0.156	0.444	-2.5	1	0	-0.609	1.89	0.542	0.0589	0.828	0.18	1.01	5.68	1.33e-08	2.25e-08	18.2	8.07	-1
387161	Mir143	microRNA 143	18	-61649195	32	61.6	3	0.0761	2.25	0.0242	0.138	2.54	0	0	-1.45	-4	0.146	6.44e-05	0.497	0.000473	-0.521	-15.2	2.9e-52	9.58e-52	33900	40500	-1
387162	Mir144	microRNA 144	11	78073004	14	39.1	4	0.0315	0.637	0.524	0.799	1.39	0	0	-0.883	-2.28	0.377	0.0227	0.736	0.0898	-0.778	-14.2	1.28e-45	3.97e-45	91.4	131	-1
387163	Mir145a	microRNA 145a	18	-61647824	32	61.6	3	0.0315	1.05	0.292	0.615	2.19	0	0	-0.92	-3.11	0.357	0.00185	0.73	0.0103	-0.377	-12.5	1.1e-35	3.05e-35	769	833	-1
387164	Mir146	microRNA 146	11	-43374396	196	43.4	1	0.00377	0.0715	0.943	0.978	0.214	0	0	1.04	0.825	0.299	0.409	0.695	0.64	0.95	20	6.88e-89	2.85e-88	834	363	-1
751550	Mir146b	microRNA 146b	19	46342761	74	46.3	2	0.0824	0.613	0.54	0.805	0.945	1	0	0.202	-0.743	0.84	0.458	0.954	0.689	-1.05	-7.37	1.64e-13	3.17e-13	3.6	6.3	-1
387166	Mir148a	microRNA 148a	6	-51269811	198	51.3	1	0.0382	0.955	0.339	0.659	1.74	1	0	0.673	-1.07	0.501	0.285	0.805	0.534	1.62	44.7	0	0	7200	1950	1
724064	Mir148b	microRNA 148b	15	103285124	75	0.03	2	-0.00789	-0.315	0.752	0.907	0.218	0	0	0.827	0.609	0.408	0.543	0.757	0.764	0.238	8.97	3e-19	6.32e-19	3220	2270	-1
387167	Mir149	microRNA 149	1	92850377	199	92.8	1	0.0177	0.671	0.502	0.787	3.35	0	0	-0.696	-4.05	0.487	5.11e-05	0.8	0.000387	-0.129	-6.07	1.26e-09	2.22e-09	3130	2870	-1
387168	Mir150	microRNA 150	7	45121756	15	0.04	4	-0.0428	-1.26	0.208	0.521	-0.528	0	0	-1.13	-0.597	0.26	0.55	0.674	0.764	-0.302	-10.5	1.42e-25	3.31e-25	3940	4040	1
387170	Mir152	microRNA 152	11	96850392	200	96.8	1	0.0956	3.3	0.000976	0.0116	5.37	1	1	2.27	-3.1	0.0232	0.00191	0.163	0.0106	0.121	3.49	0.00049	0.000705	259	199	1
387171	Mir153	microRNA 153	12	117250816	201	117	1	-0.0762	-1.51	0.132	0.407	-2.4	1	0	-0.715	1.69	0.475	0.0918	0.792	0.254	1.21	27.4	1.11e-165	6.24e-165	3830	1380	-1
387172	Mir154	microRNA 154	12	109738432	1	98.5	59	-0.125	-4.36	1.29e-05	0.000469	-6.05	0	1	2.03	8.08	0.0419	6.35e-16	0.243	5.97e-14	0.163	5.07	3.99e-07	6.44e-07	440	327	1
387173	Mir155	microRNA 155	16	84714139	202	84.7	1	-0.034	-0.507	0.612	0.845	-0.583	0	0	1.58	2.17	0.113	0.0303	0.434	0.114	-0.438	-5.62	1.96e-08	3.29e-08	21.9	25.4	1
387174	Mir15a	microRNA 15a	14	-61632026	76	61.6	2	0.0268	1.02	0.307	0.626	1.45	0	0	3	1.55	0.00266	0.12	0.0299	0.302	-0.903	-33.1	3.6e-240	2.7e-239	1290	2020	-1
387175	Mir15b	microRNA 15b	3	69009771	77	69	2	0.0524	1.34	0.182	0.487	2.24	1	0	2.14	-0.107	0.0326	0.914	0.217	0.966	-0.492	-11.4	2.73e-30	6.98e-30	105	123	-1
387134	Mir16-1	microRNA 16-1	14	-61631879	76	61.6	2	-0.031	-0.689	0.491	0.781	-1.63	0	0	1.03	2.67	0.302	0.00769	0.695	0.0365	-1.32	-29.9	1.47e-196	9.3e-196	68.9	144	1
723949	Mir16-2	microRNA 16-2	3	69009901	77	69	2	0.0426	0.586	0.558	0.816	1.27	1	0	0.149	-1.12	0.881	0.263	0.965	0.516	-1.56	-20.1	6.64e-90	2.78e-89	14.1	35.4	-1
723905	Mir17	microRNA 17	14	115043670	6	115	7	0.00383	0.111	0.912	0.971	1.62	0	2	4.81	3.19	1.5e-06	0.00142	7.08e-05	0.00804	0.73	17.8	7.08e-71	2.6e-70	135	67.1	1
387135	Mir18	microRNA 18	14	115043850	6	115	7	0.0496	0.535	0.593	0.837	1.13	0	0	1.83	0.699	0.0669	0.485	0.33	0.712	0.382	4.07	4.62e-05	6.99e-05	15	9.25	1
735252	Mir181a-1	microRNA 181a-1	1	137966454	78	138	2	-0.0449	-1.54	0.123	0.395	-2.37	0	2	3.24	5.62	0.00119	1.96e-08	0.0165	2.97e-07	-0.551	-18.7	4.25e-78	1.64e-77	2230	2720	1
387176	Mir181a-2	microRNA 181a-2	2	38852734	79	38.8	2	0.0427	1.13	0.259	0.58	1.86	0	0	2.08	0.217	0.0376	0.828	0.238	0.938	0.315	8.87	7.61e-19	1.57e-18	713	476	1
723890	Mir181b-1	microRNA 181b-1	1	137966638	78	138	2	-0.0244	-0.539	0.59	0.837	-0.63	0	0	1.43	2.06	0.152	0.0391	0.512	0.137	-0.399	-4.76	1.94e-06	3.08e-06	62.6	71.6	1
723903	Mir181b-2	microRNA 181b-2	2	38853829	79	38.8	2	-0.0561	-1.62	0.106	0.364	-1.87	0	0	0.814	2.69	0.416	0.00724	0.757	0.0347	-0.325	-7.53	5.06e-14	9.88e-14	367	384	1
723819	Mir181c	microRNA 181c	8	-84178872	10	0.01	6	-0.0645	-3.06	0.00218	0.0224	-4.23	0	0	0.0849	4.31	0.932	1.63e-05	0.978	0.000139	-1.47	-58.6	0	0	24800	57300	1
100049549	Mir181d	microRNA 181d	8	-84178715	10	0.01	6	-0.0517	-2.3	0.0216	0.127	-4.16	0	0	1.4	5.56	0.163	2.71e-08	0.533	3.99e-07	-0.79	-34.2	4.22e-256	3.63e-255	3590	5170	1
387177	Mir182	microRNA 182	6	-30165917	33	30.2	3	0.302	1.86	0.0632	0.275	2.58	0	0	-0.127	-2.71	0.899	0.00673	0.965	0.0326	-3.39	-25.5	5.44e-143	2.83e-142	518	4590	-1
387178	Mir183	microRNA 183	6	-30169667	33	30.2	3	0.297	1.8	0.0711	0.291	2.49	0	0	-0.928	-3.42	0.353	0.000638	0.73	0.00394	-2.73	-18.6	3.16e-77	1.2e-76	64.9	363	-1
100316717	Mir1839	microRNA 1839	7	81529915	204	81.5	1	-0.0219	-1.04	0.299	0.618	-1.5	0	1	2.73	4.22	0.00639	2.4e-05	0.0569	0.000194	0.98	49.3	0	0	2030	858	-1
387179	Mir184	microRNA 184	9	-89802259	205	89.8	1	0.0894	0.477	0.633	0.848	2.12	1	0	1.79	-0.337	0.0738	0.736	0.352	0.876	3.77	22	1.13e-107	5.08e-107	60.2	3.11	1
100526530	Mir1843a	microRNA 1843a	12	-80391612	206	80.4	1	-0.1	-0.698	0.485	0.776	-1.51	0	0	0.762	2.28	0.446	0.0228	0.765	0.0898	0.0498	0.359	0.719	0.746	12.6	10.1	1
387180	Mir185	microRNA 185	16	-18327400	30	18.3	3	0.0271	0.685	0.493	0.782	1.64	1	0	1.16	-0.474	0.245	0.636	0.66	0.825	0.294	7.22	5.17e-13	9.94e-13	440	302	1
387181	Mir186	microRNA 186	3	157544278	208	158	1	-0.0117	-0.769	0.442	0.744	-0.478	0	2	-3.68	-3.2	0.000231	0.00135	0.00369	0.00775	-0.273	-14.2	8.67e-46	2.7e-45	17000	17100	1
387182	Mir187	microRNA 187	18	-24429109	209	24.4	1	0.128	3.77	0.000164	0.00324	3.9	0	1	5.96	2.06	2.49e-09	0.0391	1.96e-07	0.137	0.841	24.2	1e-129	5.15e-129	836	389	1
387183	Mir188	microRNA 188	X	-7247988	12	7.24	5	0.0328	0.759	0.448	0.75	1.27	0	0	1.58	0.312	0.114	0.755	0.434	0.889	-0.629	-13.5	1.41e-41	4.22e-41	56.9	73.3	-1
387185	Mir190a	microRNA 190a	9	-67236659	222	67.2	1	0.0781	1.77	0.0759	0.297	3.24	0	0	3.78	0.54	0.000158	0.589	0.0031	0.795	0.127	2.74	0.00619	0.00811	121	92	1
100124481	Mir190b	microRNA 190b	3	90070019	84	0.03	2	0.0275	0.28	0.779	0.919	0.393	0	0	-0.932	-1.33	0.351	0.185	0.73	0.401	0.154	1.59	0.113	0.134	11.6	8.69	1
387186	Mir191	microRNA 191	9	108568318	85	109	2	0.0145	0.781	0.435	0.739	1.94	0	2	-2.86	-4.81	0.00418	1.53e-06	0.0411	1.56e-05	0.188	8.73	2.63e-18	5.41e-18	75600	55500	1
100526529	Mir1912	microRNA 1912	X	147009440	11	147	5	0.374	1.17	0.241	0.569	1.36	1	0	0.126	-1.23	0.899	0.219	0.965	0.447	-0.794	-2.26	0.024	0.0302	7.54	8.66	-1
387187	Mir192	microRNA 192	19	6264843	86	6.26	2	0.00931	0.308	0.758	0.907	1.51	0	0	-1.8	-3.31	0.0723	0.000933	0.348	0.00555	-1.97	-74.5	0	0	4830	15800	1
100316811	Mir1930	microRNA 1930	10	77641223	224	77.6	1	-0.0895	-0.362	0.717	0.888	-0.515	0	0	-0.647	-0.132	0.518	0.895	0.821	0.958	0.778	3.11	0.00188	0.00257	2.03	0.981	-1
100316753	Mir1933	microRNA 1933	11	-21344587	227	21.3	1	-0.192	-1.15	0.248	0.572	-1.45	1	0	-0.313	1.14	0.754	0.255	0.939	0.502	0.561	3.11	0.00187	0.00256	3.7	2.11	-1
100316840	Mir1934	microRNA 1934	11	69663042	228	69.7	1	-0.123	-0.985	0.325	0.637	-1.32	0	0	-1.53	-0.215	0.126	0.83	0.461	0.938	0.159	1.22	0.222	0.254	6.69	4.85	1
387188	Mir193a	microRNA 193a	11	79711968	88	79.7	2	-0.00163	-0.0209	0.983	0.991	0.611	0	0	-0.776	-1.39	0.438	0.165	0.765	0.376	0.65	8.95	3.61e-19	7.55e-19	61.5	32.4	1
100124432	Mir193b	microRNA 193b	16	13449522	35	4.48	3	0.126	3.24	0.00121	0.0137	4.68	1	0	4.29	-0.388	1.77e-05	0.698	0.000522	0.856	-0.394	-9.44	3.87e-21	8.55e-21	102	112	-1
387189	Mir194-1	microRNA 194-1	1	185313318	36	185	3	0.328	1.29	0.196	0.504	2.44	0	0	-0.173	-2.61	0.863	0.00902	0.958	0.0424	-1.92	-6.96	3.33e-12	6.28e-12	0.74	2.34	-1
723957	Mir194-2	microRNA 194-2	19	6264642	86	6.26	2	-0.0808	-1.8	0.0722	0.291	-2	1	0	-1.72	0.278	0.0859	0.781	0.39	0.913	-2.52	-59.7	0	0	51.9	249	1
100316695	Mir1943	microRNA 1943	15	-79375227	231	79.4	1	0.0673	0.927	0.354	0.672	1.45	1	0	0.741	-0.706	0.459	0.48	0.774	0.71	-0.32	-3.97	7.32e-05	0.00011	14.5	15.4	-1
100316698	Mir1947	microRNA 1947	16	33105360	235	33.1	1	-0.00479	-0.0666	0.947	0.98	-0.171	0	0	-0.183	-0.0114	0.855	0.991	0.958	0.994	0.286	3.78	0.000157	0.000229	25.1	17.1	-1
100316699	Mir1948	microRNA 1948	18	12714810	236	12.7	1	0.00979	0.132	0.895	0.971	0.26	0	0	-0.193	-0.453	0.847	0.65	0.954	0.83	-0.265	-3.35	0.000808	0.00114	16.6	16.6	-1
100316756	Mir1955	microRNA 1955	2	92191976	90	0.1	2	-0.186	-1.37	0.172	0.468	-1.58	0	0	-1.83	-0.25	0.0671	0.802	0.33	0.931	-0.587	-4.04	5.32e-05	8e-05	3.88	4.95	1
387190	Mir195a	microRNA 195a	11	70235041	38	23.4	3	0.0348	1.05	0.292	0.615	1.59	0	1	3.8	2.21	0.000144	0.0269	0.00295	0.104	-3.34	-108	0	0	1190	10000	-1
100316709	Mir1960	microRNA 1960	5	30170738	248	30.2	1	-0.222	-0.903	0.367	0.674	-1.15	0	0	-1.6	-0.444	0.11	0.657	0.43	0.831	0.162	0.611	0.541	0.578	1.35	0.964	1
100316711	Mir1964	microRNA 1964	7	29773293	91	29.8	2	0.0549	0.791	0.429	0.731	1.45	0	0	-0.187	-1.64	0.851	0.101	0.957	0.27	-0.905	-12.6	3.19e-36	8.94e-36	18.1	28.8	-1
100316712	Mir1966	microRNA 1966	8	105615465	252	106	1	0.0122	0.0794	0.937	0.977	-0.156	0	0	-1.04	-0.882	0.3	0.378	0.695	0.616	0.433	2.85	0.00434	0.00573	5.29	3.19	-1
100316713	Mir1968	microRNA 1968	8	-13189030	92	0.03	2	0.11	0.595	0.552	0.812	0.637	0	0	-0.85	-1.49	0.396	0.137	0.757	0.329	0.605	3.29	0.001	0.0014	3.67	1.84	1
100316777	Mir1969	microRNA 1969	8	70925524	39	23.6	3	0.232	1.26	0.208	0.521	1.87	1	0	0.968	-0.903	0.333	0.367	0.72	0.615	1.42	7.22	5.23e-13	1e-12	4.97	1.32	1
100316821	Mir1981	microRNA 1981	1	-184822406	257	185	1	0.0162	0.544	0.586	0.837	1.23	0	0	-0.137	-1.37	0.891	0.171	0.965	0.381	0.801	26.3	5.71e-153	3.1e-152	278	133	1
100316778	Mir1982	microRNA 1982	10	80828796	258	80.8	1	0.1	1.45	0.147	0.424	2.23	1	0	0.0782	-2.15	0.938	0.0314	0.978	0.114	-0.571	-8.67	4.37e-18	8.92e-18	21.1	26.3	-1
100316716	Mir1983	microRNA 1983	13	-21896917	259	21.9	1	-0.0619	-1.54	0.123	0.395	-1.84	1	0	-1.04	0.805	0.299	0.421	0.695	0.649	1.11	26.8	5.32e-158	2.93e-157	419	160	-1
387239	Mir199b	microRNA 199b	2	32318459	261	32.3	1	-0.0786	-0.581	0.561	0.819	-0.498	0	0	-1.49	-0.994	0.136	0.32	0.483	0.571	-0.649	-4.7	2.6e-06	4.12e-06	4.24	5.63	1
723891	Mir19a	microRNA 19a	14	115043999	6	115	7	0.0589	0.442	0.658	0.863	0.82	0	0	0.901	0.0811	0.368	0.935	0.73	0.974	-0.252	-1.95	0.051	0.0624	6.16	6.08	-1
387242	Mir200a	microRNA 200a	4	-156054895	16	156	4	-0.216	-1.22	0.224	0.541	-1.58	1	0	-0.694	0.883	0.488	0.377	0.8	0.616	2.98	18.1	6.17e-73	2.3e-72	56	4.82	-1
387243	Mir200b	microRNA 200b	4	-156055680	16	156	4	-0.28	-1.69	0.0904	0.327	-2.46	1	0	-0.391	2.06	0.696	0.039	0.907	0.137	3.45	22	6.73e-107	3e-106	81.9	5.39	-1
723944	Mir200c	microRNA 200c	6	-124718321	72	125	2	-0.186	-0.722	0.47	0.766	-1.07	0	0	0.459	1.53	0.646	0.126	0.887	0.308	0.738	3.16	0.0016	0.00221	2.76	1.26	-1
387199	Mir203	microRNA 203	12	112130879	42	37.4	3	0.169	4.23	2.38e-05	0.000706	6.61	1	0	5.11	-1.5	3.2e-07	0.134	1.68e-05	0.324	0.219	5.19	2.11e-07	3.46e-07	202	145	1
387200	Mir204	microRNA 204	19	22750604	262	22.8	1	0.0202	0.438	0.661	0.863	1.63	1	0	0.0338	-1.59	0.973	0.111	0.988	0.289	-2.01	-48	0	0	24100	81800	-1
387201	Mir205	microRNA 205	1	-193507462	263	194	1	0.193	1.36	0.174	0.471	1.98	1	0	0.674	-1.31	0.5	0.191	0.805	0.406	-0.953	-6.41	1.49e-10	2.68e-10	3.85	6.9	-1
387202	Mir206	microRNA 206	1	20679009	69	20.7	2	0.254	1.15	0.249	0.572	1.34	0	0	1.37	0.0255	0.171	0.98	0.535	0.99	-8.12	-39	0	0	0.689	214	-1
387204	Mir208a	microRNA 208a	14	-54949059	96	55	2	-0.076	-0.87	0.384	0.693	-0.698	0	1	-3.05	-2.35	0.00228	0.0186	0.0276	0.0768	-0.769	-8.3	1.03e-16	2.07e-16	10.7	15.9	1
100124433	Mir208b	microRNA 208b	14	-54975699	96	55	2	0.326	1.49	0.135	0.41	0.749	0	0	-1.61	-2.36	0.108	0.0184	0.427	0.0764	1.9	8.52	1.61e-17	3.26e-17	6.57	1.17	1
387139	Mir20a	microRNA 20a	14	115044156	6	115	7	0.0607	1.5	0.133	0.408	2.74	0	0	3.12	0.388	0.00178	0.698	0.0227	0.856	0.606	14.8	1.49e-49	4.78e-49	98.9	53.9	1
723923	Mir20b	microRNA 20b	X	-52742112	9	52.7	6	-0.214	-0.881	0.378	0.689	-1.22	0	0	-1.22	-0.00705	0.221	0.994	0.615	0.994	-0.253	-0.983	0.325	0.365	1.57	1.58	1
387206	Mir210	microRNA 210	7	-141221383	264	141	1	-0.0146	-0.453	0.651	0.863	-0.546	0	2	3.14	3.69	0.00168	0.000226	0.022	0.00156	-0.139	-3.8	0.000146	0.000214	153	142	1
387207	Mir211	microRNA 211	7	64205805	97	0.02	2	0.141	1.47	0.14	0.421	2.13	1	0	1.67	-0.465	0.095	0.642	0.415	0.827	0.506	4.6	4.28e-06	6.69e-06	12.8	7.18	1
387208	Mir212	microRNA 212	11	75173387	67	75.2	2	0.0934	3.14	0.0017	0.018	3.5	0	2	-5.58	-9.08	2.43e-08	1.09e-19	1.43e-06	1.71e-17	1.72	68	0	0	3990	1010	1
387211	Mir215	microRNA 215	1	185313580	36	185	3	0.162	1.8	0.0721	0.291	2.69	1	0	0.804	-1.88	0.421	0.0598	0.757	0.181	-0.523	-5.73	1.02e-08	1.73e-08	12.7	15.7	-1
387212	Mir216a	microRNA 216a	11	28757011	17	14.4	4	0.967	3.64	0.000275	0.00466	5.21	1	1	2.38	-2.82	0.0172	0.00475	0.127	0.0242	-2.02	-8.88	6.83e-19	1.42e-18	1.24	4.31	-1
387213	Mir217	microRNA 217	11	28763727	17	14.4	4	0.772	3.48	0.000507	0.00707	4.97	1	0	1.95	-3.03	0.0515	0.00248	0.279	0.0132	-3.29	-11.4	4.95e-30	1.24e-29	2.04	12.2	-1
723822	Mir218-1	microRNA 218-1	5	48223941	268	48.2	1	0.201	2.86	0.00428	0.0397	3.39	1	0	1.5	-1.89	0.134	0.0581	0.483	0.18	3	37.5	5.28e-308	5.21e-307	110	9.99	1
723924	Mir218-2	microRNA 218-2	11	35616815	61	35.7	2	-0.215	-5.61	2.07e-08	1.4e-06	-7.88	1	2	-2.99	4.89	0.00281	1e-06	0.0301	1.12e-05	1.79	43.2	0	0	507	122	-1
723823	Mir219a-1	microRNA 219a-1	17	-34024982	98	0	2	0.165	2.4	0.0166	0.105	3.41	1	0	0.47	-2.94	0.639	0.00329	0.883	0.0172	-0.345	-4.51	6.48e-06	1e-05	19.1	20.8	-1
723904	Mir219a-2	microRNA 219a-2	2	-29845630	43	10	3	0.124	3.51	0.000445	0.00667	5.9	0	0	-0.132	-6.03	0.895	1.66e-09	0.965	3.4e-08	-0.298	-8.24	1.73e-16	3.46e-16	1400	1450	-1
723827	Mir221	microRNA 221	X	-19146293	99	19.2	2	-0.0529	-1.89	0.0593	0.27	-2.35	0	2	-6.45	-4.09	1.14e-10	4.26e-05	1.08e-08	0.000328	1.99	81	0	0	10700	2250	-1
723828	Mir222	microRNA 222	X	-19146892	99	19.2	2	-0.118	-3.85	0.000116	0.0025	-6.68	0	0	-8.06	-1.38	7.37e-16	0.166	1.74e-13	0.376	1.99	67.2	0	0	10400	2180	-1
387216	Mir23a	microRNA 23a	8	84208517	10	0.01	6	0.00617	0.28	0.78	0.919	1.33	0	0	-1.64	-2.97	0.101	0.00296	0.415	0.0156	0.276	9.96	2.33e-23	5.22e-23	1460	1010	1
723926	Mir25	microRNA 25	5	-138165320	23	138	3	0.0339	1.05	0.293	0.615	2.22	0	0	-0.162	-2.39	0.871	0.017	0.959	0.0734	-0.791	-29.1	6.55e-186	3.92e-185	1900	2750	-1
387218	Mir26a-1	microRNA 26a-1	9	119031795	272	119	1	-0.00553	-0.0956	0.924	0.973	0.175	0	0	-0.94	-1.11	0.347	0.265	0.73	0.517	-0.892	-14.7	6.83e-49	2.17e-48	51	79.2	1
723962	Mir26a-2	microRNA 26a-2	10	126995529	100	127	2	0.0103	0.187	0.852	0.946	0.669	0	0	-0.213	-0.881	0.832	0.378	0.954	0.616	-1.13	-23.1	2.12e-118	1.02e-117	45.3	82.4	-1
387219	Mir26b	microRNA 26b	1	74394309	87	0.09	2	0.0686	3.38	0.000727	0.00907	5.71	1	1	3.52	-2.19	0.000436	0.0285	0.00663	0.109	-1.33	-57.4	0	0	11300	23800	-1
387220	Mir27a	microRNA 27a	8	84208671	10	0.01	6	0.00929	0.358	0.72	0.889	1.34	0	0	-0.621	-1.96	0.535	0.0503	0.822	0.167	0.0446	1.41	0.158	0.184	1650	1340	-1
723906	Mir296	microRNA 296	2	-174267046	101	174	2	0.164	2.94	0.00329	0.0325	4.12	1	0	3.06	-1.06	0.00223	0.287	0.0276	0.534	0.663	10.8	3.95e-27	9.35e-27	71	37	1
723832	Mir298	microRNA 298	2	-174267503	101	174	2	0.136	3.59	0.000331	0.00541	5.84	1	1	3.69	-2.15	0.000227	0.0314	0.00369	0.114	0.879	15.2	5.8e-52	1.9e-51	1020	462	1
723927	Mir299a	microRNA 299a	12	109710637	1	98.5	59	-0.077	-1.88	0.0602	0.272	-2.47	1	0	-0.18	2.29	0.857	0.0223	0.958	0.0894	-0.309	-7.5	6.47e-14	1.26e-13	101	104	1
387222	Mir29a	microRNA 29a	6	-31062659	102	31.1	2	-0.0451	-2.21	0.027	0.149	-2.28	0	0	-3.94	-1.66	8.29e-05	0.0977	0.00192	0.265	0.0248	0.855	0.393	0.431	61200	50500	1
387223	Mir29b-1	microRNA 29b-1	6	-31063022	102	31.1	2	-0.164	-2.03	0.0426	0.212	-2.56	1	0	-0.762	1.8	0.446	0.0715	0.765	0.209	0.673	6.82	8.99e-12	1.67e-11	18.4	9.49	-1
723833	Mir300	microRNA 300	12	109724312	1	98.5	59	-0.0626	-3.7	0.000219	0.0039	-5.15	0	0	1.57	6.72	0.117	1.84e-11	0.441	5.09e-10	-0.017	-0.881	0.378	0.417	12700	10800	1
723834	Mir301	microRNA 301	11	87113003	278	87.1	1	-0.0393	-1.08	0.282	0.615	-0.735	1	0	-0.198	0.536	0.843	0.592	0.954	0.795	-0.635	-19.4	1.71e-83	6.85e-83	1600	2080	1
791069	Mir301b	microRNA 301b	16	-17124399	66	17.1	2	0.0429	0.534	0.593	0.837	0.43	0	0	-0.679	-1.11	0.497	0.267	0.803	0.517	1.28	16.4	1.94e-60	6.81e-60	33.1	11	1
100526465	Mir3057	microRNA 3057	10	81271596	24	27.1	3	-0.0739	-1.16	0.245	0.569	-1.53	0	0	0.0271	1.56	0.978	0.119	0.988	0.301	-0.182	-2.85	0.00432	0.00572	64	60.3	1
100526516	Mir3059	microRNA 3059	10	101772691	280	102	1	0.0627	1.75	0.0794	0.301	4.22	1	0	4.15	-0.0633	3.28e-05	0.95	0.000912	0.974	2.9	64.3	0	0	840	92.3	1
100526466	Mir3060	microRNA 3060	11	4139363	281	4.14	1	0.0795	1.22	0.224	0.541	1.65	1	0	0.238	-1.42	0.812	0.157	0.954	0.358	0.476	6.58	4.65e-11	8.5e-11	31.3	18.5	1
100526467	Mir3061	microRNA 3061	11	52126745	282	52.1	1	0.00934	0.218	0.827	0.938	0.501	1	0	0.334	-0.168	0.739	0.867	0.932	0.953	0.506	11.7	1.98e-31	5.14e-31	88.8	52	1
100526469	Mir3064	microRNA 3064	11	-106782692	285	107	1	0.125	0.769	0.442	0.744	1.17	1	0	0.82	-0.351	0.412	0.726	0.757	0.868	-0.674	-3.83	0.000128	0.000189	2.84	4.1	-1
100526470	Mir3066	microRNA 3066	12	17355391	286	17.4	1	-0.0551	-0.392	0.695	0.878	-0.369	0	0	-0.637	-0.268	0.524	0.788	0.821	0.917	0.265	1.82	0.0685	0.0828	5.15	3.6	1
100526546	Mir3068	microRNA 3068	12	-87437678	288	87.4	1	-0.0161	-0.679	0.497	0.785	-0.409	0	0	0.502	0.911	0.616	0.362	0.874	0.613	0.794	32.6	4.68e-233	3.41e-232	631	302	-1
100499517	Mir3072	microRNA 3072	12	109747877	1	98.5	59	0.135	1.76	0.0788	0.301	3.27	0	0	3.68	0.411	0.000234	0.681	0.00369	0.845	0.709	8.58	9.34e-18	1.9e-17	21.4	10.9	1
100526475	Mir3076	microRNA 3076	14	30572148	291	30.6	1	-0.13	-1.47	0.142	0.422	-1.72	1	0	-1.12	0.594	0.261	0.553	0.674	0.764	-0.0511	-0.532	0.594	0.629	12.8	11.3	1
100526476	Mir3077	microRNA 3077	14	57798423	292	57.8	1	-0.206	-2.01	0.0441	0.218	-2.77	1	0	-0.704	2.07	0.482	0.0387	0.796	0.137	-0.511	-4.51	6.58e-06	1.02e-05	7.45	8.88	1
100526478	Mir3081	microRNA 3081	16	-44558045	294	44.6	1	-0.0894	-0.674	0.5	0.787	-1.19	0	0	0.085	1.27	0.932	0.202	0.978	0.427	-2.55	-18.3	1.8e-74	6.75e-74	2.48	13.2	1
100526534	Mir3083	microRNA 3083	17	-26948055	46	9.03	3	-0.241	-2.75	0.00593	0.0485	-3.57	1	0	-1.62	1.95	0.105	0.0511	0.42	0.167	3.88	40.2	0	0	92.4	4.74	-1
100526549	Mir3085	microRNA 3085	19	-42280081	297	42.3	1	0.168	2.39	0.0168	0.105	4.21	1	0	2.5	-1.71	0.0124	0.0868	0.0929	0.248	3.98	53.8	0	0	247	12.1	1
100526480	Mir3086	microRNA 3086	19	-58911672	298	58.9	1	0.0686	1.32	0.187	0.493	2.16	0	0	-0.224	-2.39	0.823	0.017	0.954	0.0734	-0.116	-2.07	0.0384	0.0477	67.6	61.2	-1
100526555	Mir3087	microRNA 3087	2	25442778	299	25.4	1	0.0723	1.62	0.106	0.364	3.28	0	0	-0.127	-3.41	0.899	0.000647	0.965	0.00395	-1.45	-29.5	7.7e-192	4.73e-191	35.3	81.2	-1
100526540	Mir3093	microRNA 3093	3	88215170	107	88.2	2	-0.0232	-0.55	0.582	0.837	-0.22	0	2	-3.3	-3.08	0.000973	0.00208	0.0139	0.0114	-0.27	-6.72	1.8e-11	3.33e-11	70.4	71.2	1
100526557	Mir3097	microRNA 3097	5	35021048	305	35	1	0.0158	0.0722	0.942	0.978	-0.497	0	0	-1.55	-1.05	0.121	0.293	0.452	0.539	1.18	5.14	2.71e-07	4.41e-07	3.01	1.08	-1
100499513	Mir3099	microRNA 3099	7	6803586	307	6.8	1	-0.155	-3.51	0.00045	0.00667	-4.14	0	0	0.744	4.89	0.457	1.03e-06	0.774	1.13e-05	0.598	11	2.3e-28	5.57e-28	124	67.7	-1
387225	Mir30a	microRNA 30a	1	23272268	108	23.3	2	-0.00652	-0.306	0.76	0.907	0.244	0	0	-1.65	-1.89	0.0995	0.0586	0.415	0.18	-1.37	-69.6	0	0	108000	234000	1
387226	Mir30b	microRNA 30b	15	-68337414	109	68.3	2	0.0232	0.997	0.319	0.637	2.7	1	0	0.256	-2.44	0.798	0.0146	0.954	0.0655	-1.77	-78	0	0	7480	21300	-1
387227	Mir30c-1	microRNA 30c-1	4	-120769533	47	40.3	3	-0.0117	-0.441	0.659	0.863	-0.0414	0	0	1.01	1.05	0.313	0.293	0.703	0.539	-0.464	-16.3	1.87e-59	6.46e-59	159	184	1
723964	Mir30c-2	microRNA 30c-2	1	23291700	108	23.3	2	-0.00923	-0.309	0.757	0.907	0.0842	0	0	-0.527	-0.611	0.599	0.541	0.872	0.764	-1.05	-34.9	3.05e-267	2.67e-266	237	409	1
387228	Mir30d	microRNA 30d	15	-68341207	109	68.3	2	0.0418	2.54	0.0111	0.0795	3.85	0	0	-0.484	-4.33	0.628	1.47e-05	0.877	0.000128	-1.59	-94.6	0	0	58300	147000	-1
723895	Mir31	microRNA 31	4	-88910556	308	88.9	1	-0.0215	-0.523	0.601	0.837	-0.011	0	0	1.94	1.95	0.052	0.0507	0.279	0.167	2.35	51.9	0	0	420	68.2	-1
100526508	Mir3102	microRNA 3102	7	-100882305	310	101	1	-0.0943	-2.76	0.00574	0.0477	-3.03	0	2	-5.82	-2.79	5.87e-09	0.00529	3.96e-07	0.0267	0.959	26.3	8.77e-153	4.71e-152	442	191	-1
100526559	Mir3103	microRNA 3103	7	-128288368	311	128	1	-0.0237	-0.28	0.779	0.919	-0.026	0	0	-1.6	-1.57	0.11	0.116	0.43	0.296	-0.578	-6.39	1.65e-10	2.95e-10	11.9	15.3	1
100526509	Mir3104	microRNA 3104	7	141992178	312	142	1	-0.0495	-0.338	0.735	0.903	-0.419	0	0	0.733	1.15	0.464	0.249	0.779	0.492	-0.354	-2.24	0.0253	0.0319	3.29	3.65	1
100526464	Mir3106	microRNA 3106	8	-16168756	313	16.2	1	-0.118	-0.481	0.631	0.848	-0.969	1	0	-0.805	0.165	0.421	0.869	0.757	0.953	2.38	9.77	1.47e-22	3.27e-22	5.21	0.727	-1
723837	Mir32	microRNA 32	4	-56895228	318	56.9	1	0.0431	0.841	0.4	0.7	1.3	1	0	0.855	-0.448	0.393	0.654	0.757	0.831	-0.304	-5.33	9.6e-08	1.59e-07	49.2	50.9	-1
723838	Mir320	microRNA 320	14	70443509	319	70.4	1	0.0676	2.64	0.00835	0.0638	5.88	0	0	-1.9	-7.78	0.0576	7.2e-15	0.295	4.83e-13	-1.88	-81.9	0	0	810	2510	-1
723839	Mir323	microRNA 323	12	109712507	1	98.5	59	-0.0634	-2.41	0.0159	0.103	-2.66	0	2	3.33	5.99	0.000863	2.09e-09	0.0127	4.09e-08	0.784	30.9	1.74e-209	1.19e-208	712	344	-1
723896	Mir324	microRNA 324	11	70012042	112	0.07	2	-0.0388	-2	0.0451	0.221	-2.4	1	0	-0.505	1.9	0.613	0.0577	0.874	0.18	0.22	10.2	1.61e-24	3.7e-24	632	454	-1
723840	Mir326	microRNA 326	7	99552268	321	99.6	1	0.0104	0.402	0.688	0.877	1.01	1	0	0.25	-0.759	0.803	0.448	0.954	0.681	0.0184	0.778	0.437	0.478	1080	895	-1
723841	Mir328	microRNA 328	8	-105308363	322	105	1	0.0505	2.56	0.0105	0.0776	4.33	0	0	-0.253	-4.58	0.8	4.67e-06	0.954	4.48e-05	-0.297	-14.4	6.04e-47	1.89e-46	5400	5540	-1
723842	Mir329	microRNA 329	12	109713480	1	98.5	59	-0.0888	-4.3	1.71e-05	0.00058	-4.93	0	0	1.39	6.31	0.165	2.73e-10	0.533	6.42e-09	0.709	31.7	1.58e-220	1.1e-219	819	418	-1
723897	Mir33	microRNA 33	15	82198121	113	0.1	2	-0.00535	-0.107	0.915	0.972	0.353	0	0	-0.314	-0.667	0.754	0.505	0.939	0.732	-0.795	-16.3	5.04e-60	1.75e-59	57.8	84.2	-1
724063	Mir330	microRNA 330	7	19181464	110	19.1	2	-0.00276	-0.132	0.895	0.971	0.667	1	0	0.0447	-0.622	0.964	0.534	0.988	0.756	1.03	43.6	0	0	5210	2130	-1
723908	Mir331	microRNA 331	10	-93963767	323	94	1	0.0313	0.913	0.361	0.672	1.52	0	0	1.96	0.437	0.0501	0.662	0.278	0.835	0.0824	2.49	0.0126	0.0161	824	648	1
723930	Mir335	microRNA 335	6	30741298	324	30.7	1	-0.0706	-2.33	0.0198	0.12	-4.9	0	2	4.45	9.35	8.53e-06	8.75e-21	0.000288	2.06e-18	0.806	30.3	4.2e-201	2.76e-200	2900	1390	-1
723843	Mir337	microRNA 337	12	109585788	1	98.5	59	-0.223	-1.16	0.245	0.569	-1.32	0	0	0.37	1.69	0.712	0.0902	0.915	0.252	0.48	2.19	0.0286	0.0358	2.69	1.46	-1
723898	Mir339	microRNA 339	5	-139369649	325	139	1	0.000654	0.0223	0.982	0.991	0.692	0	0	0.75	0.0588	0.453	0.953	0.772	0.974	-0.16	-5.09	3.59e-07	5.82e-07	221	207	-1
723845	Mir340	microRNA 340	11	50069701	326	50.1	1	0.0193	0.55	0.582	0.837	1.01	0	0	1.93	0.925	0.0534	0.355	0.283	0.606	-1.26	-37.5	1.2e-307	1.16e-306	5150	10300	-1
723846	Mir341	microRNA 341	12	109611499	1	98.5	59	-0.0405	-1.21	0.225	0.541	-1.11	0	1	2.56	3.66	0.0105	0.000249	0.0843	0.0017	1.14	30.3	2.36e-201	1.57e-200	2700	1020	-1
100526558	Mir344b	microRNA 344b	7	-61790518	8	61.8	7	-0.0493	-1.39	0.165	0.459	-2.13	0	0	-4.01	-1.88	6.08e-05	0.0603	0.00159	0.182	1.36	39.8	0	0	453	147	-1
100526506	Mir344c	microRNA 344c	7	-61837310	8	61.8	7	-0.0298	-0.339	0.734	0.903	-2.5	0	0	-3.93	-1.43	8.54e-05	0.153	0.00192	0.353	2.97	33.4	4.16e-244	3.28e-243	73.3	7.5	-1
100526544	Mir344d-1	microRNA 344d-1	7	-61683123	8	61.8	7	-0.103	-0.0966	0.923	0.973	NaN			-0.233	NaN	0.815	NaN	0.954	NaN	2.42	5.84	5.21e-09	8.93e-09	0.944	0	-1
100526543	Mir344d-3	microRNA 344d-3	7	-61726248	8	61.8	7	-0.139	-0.466	0.641	0.854	-3.19	1	0	-2.99	0.197	0.00276	0.844	0.0301	0.94	4.8	16.2	4.09e-59	1.4e-58	121	3.05	-1
100526541	Mir344e	microRNA 344e	7	-61735536	8	61.8	7	0.276	0.994	0.32	0.637	1.51	1	0	0.656	-0.85	0.512	0.395	0.817	0.632	1.55	5.37	8.07e-08	1.34e-07	2.13	0.552	1
100526527	Mir344f	microRNA Mir344f	7	-62046180	19	62	4	0.151	0.921	0.357	0.672	1.15	1	0	0.488	-0.665	0.626	0.506	0.877	0.732	2.5	10.5	6.57e-26	1.54e-25	14.2	1.83	1
100526507	Mir344g	microRNA 344g	7	-61982288	19	62	4	0.538	1.58	0.114	0.382	2.06	1	0	1.08	-0.982	0.282	0.326	0.693	0.577	-0.24	-0.633	0.527	0.566	0.562	0.53	1
100885843	Mir344i	microRNA 344i	7	-62085222	19	62	4	-0.235	-0.497	0.619	0.845	-1.23	0	0	-1.43	-0.198	0.153	0.843	0.513	0.94	1.19	3.07	0.00211	0.00285	0.828	0.266	-1
723946	Mir345	microRNA 345	12	108836972	330	109	1	0.0428	1.86	0.0629	0.275	3.18	1	0	1.66	-1.52	0.0971	0.129	0.415	0.314	-0.27	-11.1	1.02e-28	2.48e-28	331	332	-1
723847	Mir346	microRNA 346	14	34894608	331	34.9	1	0.00362	0.0995	0.921	0.973	0.33	0	0	0.449	0.118	0.654	0.906	0.887	0.963	1.11	22.2	4.06e-109	1.9e-108	216	83.5	1
100628592	Mir3473d	microRNA 3473d	8	-111016449	337	111	1	0.00235	0.0185	0.985	0.991	0.065	0	0	-0.31	-0.375	0.757	0.708	0.939	0.857	0.0906	0.626	0.531	0.569	5.62	4.43	-1
102466258	Mir3473g	microRNA 3473g	2	-126902249	340	127	1	0.386	1.18	0.239	0.569	1.08	0	0	-1.24	-2.32	0.215	0.0203	0.613	0.0831	0.455	1.49	0.137	0.162	1.11	0.614	1
100499512	Mir3475	microRNA 3475	X	140310947	342	140	1	0.0472	0.844	0.398	0.699	2.13	1	0	1.99	-0.141	0.0466	0.888	0.265	0.954	3.47	55.7	0	0	453	33	1
723848	Mir34a	microRNA 34a	4	150068453	343	150	1	0.065	1.46	0.144	0.424	4.08	0	0	-0.461	-4.54	0.645	5.58e-06	0.887	5.24e-05	-3.04	-69.5	0	0	176	1230	-1
723849	Mir34b	microRNA 34b	9	-51103561	114	51.1	2	0.257	1.94	0.052	0.244	2.75	1	0	0.261	-2.48	0.794	0.013	0.954	0.0592	0.549	3.93	8.67e-05	0.000129	280	166	1
723932	Mir34c	microRNA 34c	9	-51103033	114	51.1	2	0.235	1.61	0.108	0.365	2.06	0	0	-0.311	-2.37	0.756	0.0178	0.939	0.0748	0.365	2.29	0.0219	0.0278	4360	2800	1
723921	Mir350	microRNA 350	1	-176772324	344	177	1	0.0723	2.31	0.0209	0.124	3.3	1	0	2.25	-1.06	0.0247	0.291	0.171	0.539	-0.213	-6.48	8.99e-11	1.63e-10	149	144	-1
102465895	Gm24148	predicted gene, 24148	1	-86351980	345	86.4	1	0.164	2.68	0.00745	0.0579	5.04	1	0	1.67	-3.37	0.0953	0.000759	0.415	0.00458	-0.529	-9.95	2.54e-23	5.68e-23	343	414	-1
102465583	Mir3547	microRNA 3547	17	-25245550	346	25.2	1	0.397	2.62	0.0087	0.0655	3.32	1	0	1.16	-2.16	0.247	0.0306	0.66	0.114	2.65	15.8	1.42e-56	4.82e-56	21.9	2.31	1
100628594	Mir3572	microRNA 3572	7	3655961	348	3.66	1	0.0461	0.596	0.551	0.812	0.907	1	0	0.426	-0.481	0.67	0.63	0.887	0.823	-1.4	-15.7	7.31e-56	2.47e-55	10.9	24.1	-1
723851	Mir362	microRNA 362	X	-7241982	12	7.24	5	0.08	1.74	0.0819	0.308	3.19	0	0	-0.351	-3.54	0.726	0.000404	0.922	0.00267	-0.713	-17.6	1.3e-69	4.68e-69	59.9	81.9	-1
723852	Mir363	microRNA 363	X	-52741692	9	52.7	6	-0.185	-1.24	0.216	0.53	-1.2	0	0	-2.1	-0.895	0.0361	0.371	0.233	0.616	-0.758	-4.68	2.87e-06	4.53e-06	6.16	9.65	1
723899	Mir365-1	microRNA 365-1	16	13453839	35	4.48	3	0.146	0.301	0.764	0.907	0.633	0	0	1.14	0.506	0.254	0.613	0.667	0.807	-0.255	-0.518	0.605	0.639	0.195	0.211	-1
723933	Mir369	microRNA 369	12	109743417	1	98.5	59	-0.0962	-4.41	1.02e-05	0.000404	-5.86	0	0	1.04	6.9	0.301	5.23e-12	0.695	1.64e-10	0.995	42	0	0	4170	1740	-1
723854	Mir370	microRNA 370	12	109618257	1	98.5	59	-0.123	-4.24	2.25e-05	0.000706	-5.21	1	0	-0.151	5.05	0.88	4.31e-07	0.965	5.19e-06	1.49	53.8	0	0	1040	312	-1
751546	Mir374b	microRNA 374b	X	-103573059	48	34.5	3	0.0151	0.318	0.751	0.907	0.684	0	0	-0.211	-0.895	0.833	0.371	0.954	0.616	-0.351	-6.88	6e-12	1.13e-11	45.9	48.6	-1
723900	Mir375	microRNA 375	1	-74900657	350	74.9	1	0.305	2.22	0.0263	0.147	2.97	1	0	0.799	-2.18	0.424	0.0296	0.759	0.112	1.24	9.26	2.05e-20	4.4e-20	563	185	1
723855	Mir376a	microRNA 376a	12	109723780	1	98.5	59	-0.114	-3.49	0.000484	0.00695	-4.78	0	0	1.19	5.97	0.235	2.44e-09	0.644	4.59e-08	0.698	22.8	2.2e-115	1.04e-114	743	382	-1
723934	Mir376b	microRNA 376b	12	109723457	1	98.5	59	-0.0791	-3.17	0.0015	0.0162	-3.99	0	0	1.64	5.64	0.1	1.73e-08	0.415	2.72e-07	0.374	12.7	9.13e-37	2.59e-36	2330	1500	-1
723856	Mir376c	microRNA 376c	12	109722717	1	98.5	59	-0.136	-3.69	0.000222	0.0039	-4.99	0	0	0.224	5.22	0.823	1.81e-07	0.954	2.36e-06	0.109	3.15	0.00164	0.00225	177	136	-1
723857	Mir377	microRNA 377	12	109740509	1	98.5	59	-0.0884	-2.79	0.00535	0.0452	-3.26	0	0	1.15	4.41	0.25	1.04e-05	0.662	9.4e-05	1.05	35.3	3.29e-272	3e-271	510	204	-1
723889	Mir378a	microRNA 378a	18	71963440	351	72	1	0.0241	0.44	0.66	0.863	2.32	0	0	-0.909	-3.23	0.363	0.00125	0.73	0.00725	-3.03	-50.8	0	0	19.9	139	-1
100628571	Mir378b	microRNA 378b	11	88352772	352	88.4	1	0.105	0.443	0.658	0.863	0.633	1	0	0.4	-0.233	0.689	0.816	0.901	0.936	-1.41	-5.38	7.41e-08	1.24e-07	1	2.03	1
723858	Mir379	microRNA 379	12	109709059	1	98.5	59	-0.0543	-2.51	0.0122	0.0826	-2.66	0	1	2.74	5.4	0.00609	6.56e-08	0.0553	9.34e-07	0.758	34	6.84e-253	5.78e-252	1310	645	-1
723859	Mir380	microRNA 380	12	109711802	1	98.5	59	-0.0858	-3.17	0.00151	0.0162	-3.74	0	0	1.1	4.83	0.273	1.34e-06	0.679	1.43e-05	1.29	42.3	0	0	1910	648	-1
723935	Mir381	microRNA 381	12	109726821	1	98.5	59	-0.149	-4.88	1.05e-06	4.51e-05	-6.93	1	0	-0.805	6.13	0.421	8.95e-10	0.757	1.91e-08	-0.857	-25.8	1.02e-146	5.38e-146	13400	20300	1
723912	Mir382	microRNA 382	12	109733770	1	98.5	59	0.0191	0.718	0.473	0.766	1.04	0	0	2.1	1.07	0.0355	0.287	0.233	0.534	0.167	6.62	3.48e-11	6.37e-11	883	658	1
723860	Mir383	microRNA 383	8	-38252132	354	38.2	1	-0.0603	-0.913	0.361	0.672	-1.71	1	0	-0.0253	1.68	0.98	0.0928	0.988	0.255	1.14	18.3	4.97e-75	1.88e-74	664	257	-1
723861	Mir384	microRNA 384	X	-105344281	355	105	1	-0.00273	-0.105	0.916	0.972	0.122	0	0	1.17	1.04	0.243	0.296	0.66	0.542	-0.321	-10.3	1.04e-24	2.41e-24	2870	3020	1
723862	Mir409	microRNA 409	12	109743157	1	98.5	59	-0.0495	-2.04	0.0412	0.208	-2.47	0	0	0.76	3.23	0.447	0.00122	0.765	0.00716	1.9	58.8	0	0	4030	899	-1
723936	Mir411	microRNA 411	12	109710174	1	98.5	59	-0.134	-6.04	1.52e-09	1.44e-07	-8.63	1	0	-0.468	8.16	0.64	3.28e-16	0.883	3.86e-14	0.398	19.6	1.88e-85	7.68e-85	30300	19200	-1
723913	Mir412	microRNA 412	12	109743288	1	98.5	59	-0.0706	-1.17	0.241	0.569	-0.919	0	0	0.502	1.42	0.616	0.155	0.874	0.357	1.87	29	4.28e-185	2.53e-184	71.7	15.9	-1
751519	Mir423	microRNA 423	11	-77078063	365	77.1	1	0.0294	1.07	0.284	0.615	2.53	0	0	-0.944	-3.47	0.345	0.000512	0.73	0.00321	-0.382	-12.9	3.32e-38	9.62e-38	1440	1560	-1
723864	Mir425	microRNA 425	9	108568776	85	109	2	0.0764	3.76	0.000171	0.00324	6.27	0	0	-1.69	-7.96	0.0909	1.72e-15	0.405	1.35e-13	0.123	6.04	1.57e-09	2.74e-09	1830	1410	1
723865	Mir429	microRNA 429	4	-156053904	16	156	4	-0.244	-1.31	0.191	0.5	-2.1	1	0	-0.784	1.32	0.433	0.187	0.763	0.401	3.64	21.5	1.63e-102	7.2e-102	138	7.27	-1
723914	Mir448	microRNA 448	X	147158209	11	147	5	0.355	1.33	0.183	0.487	1.63	1	0	0.112	-1.52	0.911	0.13	0.967	0.314	-0.944	-3.23	0.00122	0.00169	110	107	-1
723868	Mir449a	microRNA 449a	13	113037533	49	113	3	0.0779	0.813	0.416	0.723	1.72	0	0	2.79	1.07	0.00532	0.286	0.0492	0.534	-0.185	-1.9	0.0573	0.07	12.8	11.7	1
735309	Mir449c	microRNA 449c	13	113035982	49	113	3	0.176	1.04	0.298	0.618	1.67	1	0	0.594	-1.08	0.552	0.28	0.831	0.531	-0.364	-1.98	0.0478	0.0587	2.53	2.63	-1
751532	Mir450b	microRNA 450b	X	-53047996	7	53	7	0.0613	0.799	0.424	0.729	1.57	0	0	2.28	0.711	0.0226	0.477	0.162	0.707	0.607	7.39	1.48e-13	2.88e-13	24.6	13.1	1
735262	Mir455	microRNA 455	4	63256850	367	63.3	1	0.372	2.88	0.00393	0.0372	5.25	1	0	0.416	-4.83	0.677	1.37e-06	0.888	1.43e-05	-0.849	-5.64	1.73e-08	2.91e-08	104	164	-1
100124447	Mir467d	microRNA 467d	2	10507629	3	10.5	13	0.162	2.47	0.0136	0.0898	3.74	1	0	2.54	-1.2	0.0111	0.231	0.086	0.463	-0.58	-9.3	1.41e-20	3.05e-20	27	34.5	-1
723874	Mir483	microRNA 483	7	-142654923	118	143	2	0.884	6.11	9.99e-10	1.18e-07	8.19	1	0	6.83	-1.36	8.42e-12	0.175	1.32e-09	0.388	-0.392	-3.36	0.000788	0.00112	9.41	10.3	-1
723916	Mir484	microRNA 484	16	14159625	394	14.2	1	0.0393	1.44	0.151	0.43	3.66	0	2	-3.72	-7.39	0.000197	1.51e-13	0.00369	7.24e-12	-2.23	-90.3	0	0	2010	7810	-1
723875	Mir485	microRNA 485	12	109734901	1	98.5	59	-0.098	-5.24	1.6e-07	8.42e-06	-5.97	0	0	1.41	7.38	0.158	1.53e-13	0.525	7.24e-12	0.714	33.2	3.13e-242	2.38e-241	1200	610	-1
723940	Mir487b	microRNA 487b	12	109727332	1	98.5	59	-0.153	-5.66	1.56e-08	1.23e-06	-10	0	0	0.142	10.1	0.887	3.55e-24	0.965	1.67e-21	0.67	28.4	2.25e-177	1.3e-176	3250	1700	-1
735253	Mir488	microRNA 488	1	158505624	395	159	1	-0.119	-3.44	0.000591	0.008	-4.99	0	1	2.14	7.13	0.0323	1.02e-12	0.217	3.69e-11	1.45	37.7	0	0	2720	829	-1
723877	Mir489	microRNA 489	6	-3721896	119	3.72	2	0.153	0.549	0.583	0.837	0.431	0	0	2.07	1.63	0.0389	0.102	0.238	0.27	-0.309	-0.986	0.324	0.364	0.765	0.83	-1
735279	Mir490	microRNA 490	6	36421741	396	36.4	1	0.0605	1.61	0.107	0.364	2.68	1	0	0.308	-2.37	0.758	0.0176	0.939	0.0743	0.184	4.22	2.4e-05	3.65e-05	198	146	1
735282	Mir491	microRNA 491	4	88122039	397	88.1	1	-0.108	-1.47	0.142	0.422	-1.11	0	0	0.904	2.01	0.366	0.0443	0.73	0.152	1.72	21.2	4.33e-100	1.9e-99	41.1	10.2	-1
100124466	Mir493	microRNA 493	12	109580232	1	98.5	59	-0.0147	-0.201	0.841	0.943	0.783	0	0	1.37	0.591	0.169	0.555	0.533	0.765	2.61	32.7	1.97e-234	1.46e-233	66.3	8.47	1
723878	Mir494	microRNA 494	12	109715317	1	98.5	59	-0.157	-1.46	0.145	0.424	-1.18	0	0	1.24	2.42	0.214	0.0155	0.613	0.0688	0.714	6.27	3.68e-10	6.49e-10	11.8	5.75	-1
751522	Mir495	microRNA 495	12	109718753	1	98.5	59	-0.0566	-2.11	0.0347	0.181	-2.39	0	0	1.89	4.28	0.0583	1.88e-05	0.296	0.000158	0.34	12.1	8.25e-34	2.23e-33	624	410	-1
751524	Mir496a	microRNA 496a	12	109739118	1	98.5	59	-0.0841	-2.33	0.02	0.12	-2	0	2	3.69	5.69	0.000224	1.26e-08	0.00369	2.04e-07	0.608	19	1.3e-80	5.08e-80	396	216	-1
735275	Mir499	microRNA 499	2	155622879	399	156	1	-0.0826	-0.908	0.364	0.672	-1.15	1	0	-0.212	0.938	0.832	0.348	0.954	0.598	-1.18	-11.4	7.12e-30	1.76e-29	8.3	15.9	1
723974	Mir500	microRNA 500	X	-7237682	12	7.24	5	0.0292	0.737	0.461	0.762	1.47	1	0	1.32	-0.149	0.188	0.882	0.564	0.953	-0.647	-15.5	3.59e-54	1.2e-53	88.2	115	-1
751560	Mir501	microRNA 501	X	-7241242	12	7.24	5	0.0894	1.24	0.214	0.528	3.4	1	0	2.07	-1.34	0.0388	0.181	0.238	0.398	-0.121	-1.41	0.158	0.185	372	332	1
100124476	Mir504	microRNA 504	X	-59097657	400	59.1	1	-0.114	-1.15	0.25	0.572	-0.861	0	0	0.378	1.24	0.705	0.215	0.912	0.442	2.86	11.4	3.41e-30	8.62e-30	50.8	5.17	-1
751545	Mir505	microRNA 505	X	-60394402	401	60.4	1	-0.118	-1.7	0.0887	0.326	-2.07	1	0	-0.853	1.22	0.394	0.223	0.757	0.449	0.179	2.5	0.0125	0.0159	24.9	18.1	-1
100628625	Mir5100	microRNA 5100	11	60728662	403	60.7	1	0.105	0.984	0.325	0.637	1.87	1	0	1.38	-0.488	0.166	0.625	0.533	0.819	0.393	2.66	0.00782	0.0101	22.6	14.1	1
100124488	Mir511	microRNA 511	2	14261002	409	14.3	1	0.145	0.87	0.384	0.693	1.22	1	0	0.856	-0.361	0.392	0.718	0.757	0.862	-0.333	-1.78	0.0757	0.0913	2.3	2.67	-1
100628598	Mir5129	microRNA 5129	2	-45023099	421	45	1	0.062	0.747	0.455	0.756	-1.47	0	1	-3.92	-2.44	8.94e-05	0.0145	0.00192	0.0655	2.67	32.5	4.45e-231	3.19e-230	64.5	7.99	-1
100628601	Mir5132	microRNA 5132	X	-74023527	122	74	2	-0.189	-0.908	0.364	0.672	-1.29	0	0	0.174	1.47	0.862	0.142	0.958	0.337	-0.764	-3.32	0.000894	0.00125	1.34	1.96	1
751544	Mir532	microRNA 532	X	-7248401	12	7.24	5	0.021	0.879	0.38	0.689	1.93	0	0	2.03	0.0967	0.0422	0.923	0.243	0.966	-0.717	-27.3	1.43e-163	7.97e-163	1310	1790	-1
723917	Mir539	microRNA 539	12	109728128	1	98.5	59	-0.0875	-1.58	0.115	0.384	-1.63	0	0	0.00409	1.64	0.997	0.102	0.997	0.27	0.831	14.6	4.03e-48	1.27e-47	50.6	23.3	-1
723880	Mir540	microRNA 540	12	109586079	1	98.5	59	-0.0611	-2.05	0.0402	0.205	-3	0	0	1.24	4.24	0.215	2.21e-05	0.613	0.000182	0.653	19.3	1.25e-82	4.97e-82	386	205	-1
723941	Mir541	microRNA 541	12	109742408	1	98.5	59	-0.114	-3.82	0.000132	0.00273	-5.78	0	0	1	6.78	0.316	1.21e-11	0.703	3.55e-10	1.33	46.9	0	0	20100	6690	-1
723901	Mir542	microRNA 542	X	-53049402	7	53	7	0.0582	0.659	0.51	0.791	1.35	0	0	1.59	0.238	0.112	0.812	0.432	0.936	0.644	6.49	8.38e-11	1.53e-10	16.3	8.55	1
723881	Mir543	microRNA 543	12	109717257	1	98.5	59	-0.0481	-1.98	0.0473	0.229	-2.56	0	0	1.33	3.9	0.182	9.66e-05	0.558	0.000688	0.0455	1.77	0.0773	0.093	394	318	-1
791072	Mir551b	microRNA 551b	3	29416822	426	29.4	1	0.0398	0.726	0.468	0.766	0.0166	0	0	-1.22	-1.24	0.221	0.215	0.615	0.442	4.78	73.1	0	0	554	15.7	1
100885829	Mir5617	microRNA 5617	X	-20863125	427	20.9	1	-0.312	-1.94	0.0518	0.244	-2.94	0	0	-3.15	-0.209	0.00162	0.834	0.0219	0.939	0.48	2.9	0.0037	0.00492	4.25	2.52	-1
100885832	Mir5620	microRNA 5620	7	7298890	430	7.3	1	-0.0228	-0.163	0.87	0.957	0.00709	0	0	-0.193	-0.2	0.847	0.842	0.954	0.94	-0.747	-4.9	9.8e-07	1.56e-06	3.31	4.73	-1
100885833	Mir5621	microRNA 5621	11	115795823	431	116	1	0.351	1.9	0.0578	0.269	2.5	0	0	-0.274	-2.78	0.784	0.0055	0.954	0.0275	-0.28	-1.5	0.135	0.159	2.49	2.5	1
100885842	Mir5627	microRNA 5627	12	44210312	437	44.2	1	-0.0105	-0.0552	0.956	0.981	0.715	0	0	-0.511	-1.23	0.61	0.22	0.874	0.447	-2.19	-12	4.69e-33	1.25e-32	1.34	6.27	-1
100885844	Mir5709	microRNA 5709	17	-67026146	439	67	1	-0.0553	-0.26	0.795	0.925	-0.023	0	0	-0.966	-0.943	0.334	0.346	0.72	0.595	-1.21	-5.69	1.27e-08	2.16e-08	1.28	2.82	1
100124451	Mir574	microRNA 574	5	64970317	441	65	1	0.0709	1.51	0.13	0.407	2.43	1	0	0.796	-1.63	0.426	0.102	0.759	0.27	0.227	4.6	4.13e-06	6.47e-06	91.3	64.8	1
100124489	Mir582	microRNA 582	13	109324743	442	109	1	-0.065	-1.8	0.0713	0.291	-2.3	1	0	-1.34	0.964	0.182	0.335	0.558	0.587	-1.29	-36	2.57e-283	2.39e-282	2280	4640	1
735266	Mir592	microRNA 592	6	-27936654	443	27.9	1	0.0149	0.385	0.7	0.883	0.922	0	0	1.33	0.407	0.184	0.684	0.56	0.846	0.95	22.2	7.88e-109	3.62e-108	253	110	1
100124452	Mir598	microRNA 598	14	63727188	444	63.7	1	0.0315	0.846	0.398	0.699	1.55	0	0	-0.828	-2.38	0.408	0.0172	0.757	0.0734	-1.61	-50.2	0	0	1220	3110	-1
102465959	Mir6236	microRNA 6236	9	110281286	445	110	1	0.0511	0.522	0.602	0.837	0.642	0	0	1.48	0.838	0.139	0.402	0.489	0.636	1.03	10.9	1.17e-27	2.78e-27	3420	1400	1
102465148	Mir6239	microRNA 6239	14	-117953742	448	118	1	0.037	0.362	0.717	0.888	1.15	0	0	1.78	0.632	0.0754	0.527	0.356	0.75	0.55	2.7	0.00693	0.00903	143	113	1
102465227	Mir6418	microRNA 6418	5	-137529479	516	138	1	-0.137	-1.78	0.0752	0.297	-2.22	1	0	-1.38	0.84	0.167	0.401	0.533	0.636	0.278	3.4	0.00067	0.000954	19.3	13.2	-1
102465258	Mir6516	microRNA 6516	11	117077347	520	117	1	-0.0377	-0.717	0.473	0.766	-0.803	0	0	-0.899	-0.0962	0.368	0.923	0.73	0.966	0.207	3.84	0.000124	0.000183	55.4	39.9	-1
100124468	Mir653	microRNA 653	6	-3721300	119	3.72	2	-0.0437	-0.433	0.665	0.866	-1.55	0	0	1.95	3.51	0.0507	0.000455	0.279	0.00293	-1.28	-11.7	8.69e-32	2.31e-31	7.04	14.2	1
102466676	Mir6538	microRNA 6538	12	-26414900	521	26.4	1	0.0125	0.115	0.908	0.971	0.741	0	0	0.839	0.0982	0.401	0.922	0.757	0.966	0.913	9.42	4.36e-21	9.6e-21	25.9	11	-1
102466172	Mir6540	microRNA 6540	16	-42303361	523	42.3	1	0.0868	2.4	0.0164	0.105	3.49	1	0	2.61	-0.88	0.00915	0.379	0.0745	0.616	-1.22	-33.9	1.15e-251	9.58e-251	80.4	157	-1
751555	Mir665	microRNA 665	12	109586313	1	98.5	59	-0.161	-3.99	6.53e-05	0.00163	-4.4	0	0	0.786	5.19	0.432	2.1e-07	0.763	2.67e-06	0.484	11.4	4.35e-30	1.09e-29	93.1	55.1	-1
751521	Mir666	microRNA 666	12	109717084	1	98.5	59	-0.0262	-0.856	0.392	0.696	-0.456	0	0	1.1	1.56	0.271	0.12	0.677	0.302	1.02	33.7	6.01e-249	4.9e-248	1240	512	-1
751552	Mir667	microRNA 667	12	109720005	1	98.5	59	-0.0774	-2.7	0.00701	0.0563	-3.37	0	2	3.7	7.06	0.000218	1.64e-12	0.00369	5.49e-11	0.969	37.6	0	0	1360	581	-1
751523	Mir668	microRNA 668	12	109734731	1	98.5	59	-0.0999	-3.96	7.57e-05	0.00179	-4.42	0	1	2.07	6.48	0.0388	8.89e-11	0.238	2.32e-09	0.718	29.6	7.26e-193	4.52e-192	2060	1040	-1
735259	Mir670	microRNA 670	2	-94261299	29	31.4	3	-0.0331	-0.56	0.576	0.835	-0.592	0	0	0.211	0.802	0.833	0.422	0.954	0.649	-1.33	-20.9	2.29e-97	9.74e-97	25.2	52.3	1
751535	Mir672	microRNA 672	X	-104116174	535	104	1	-0.134	-2.91	0.00361	0.0349	-2.58	0	0	1.55	4.13	0.122	3.64e-05	0.452	0.000285	1.64	35	3.73e-268	3.33e-267	117	30.5	-1
751547	Mir673	microRNA 673	12	109571989	1	98.5	59	-0.0801	-2.68	0.00741	0.0579	-3.77	1	0	-1.47	2.3	0.143	0.0214	0.495	0.0867	0.606	20.4	8.52e-93	3.6e-92	1040	570	-1
732489	Mir674	microRNA 674	2	117185126	536	117	1	0.00519	0.2	0.842	0.943	0.96	0	0	-0.985	-1.94	0.325	0.0518	0.713	0.168	-0.509	-18.9	5.67e-80	2.2e-79	753	891	-1
751534	Mir676	microRNA 676	X	100381096	537	100	1	0.0518	1.87	0.061	0.273	3.23	1	0	1.92	-1.32	0.0552	0.188	0.286	0.401	1.77	57.9	0	0	1360	331	1
102466799	Mir6769b	microRNA 6769b	8	-71631046	538	71.6	1	-0.0277	-0.492	0.623	0.845	-0.403	0	0	-0.952	-0.548	0.341	0.583	0.73	0.795	-0.194	-3.28	0.00103	0.00143	35.9	33.8	1
751518	Mir677	microRNA 677	10	128085285	539	128	1	0.106	1.48	0.14	0.421	2.36	1	0	0.834	-1.53	0.404	0.126	0.757	0.308	0.507	7.11	1.16e-12	2.2e-12	39.5	23.2	1
751539	Mir679	microRNA 679	12	109715576	1	98.5	59	-0.0446	-0.626	0.531	0.804	-0.496	0	0	0.593	1.09	0.553	0.276	0.831	0.526	0.773	10	1.28e-23	2.9e-23	31.5	15.1	-1
102466987	Mir6896	microRNA 6896	1	34117358	550	34.1	1	-0.0285	-0.322	0.748	0.907	-0.299	0	0	0.533	0.831	0.594	0.406	0.868	0.64	-0.271	-2.7	0.00695	0.00903	13	12.9	1
102466760	Mir6899	microRNA 6899	1	-64042437	553	64	1	0.0563	0.627	0.531	0.804	1.06	1	0	0.235	-0.821	0.814	0.411	0.954	0.64	-1.34	-13.7	5.39e-43	1.63e-42	7.95	17.5	-1
102465544	Mir6902	microRNA 6902	1	93346091	51	93.3	3	-0.0835	-0.303	0.762	0.907	-0.198	0	0	-1.06	-0.863	0.289	0.388	0.695	0.625	-0.489	-1.82	0.0683	0.0828	1.02	1.24	-1
102465546	Mir6906	microRNA 6906	10	60126775	559	60.1	1	-0.13	-1.16	0.244	0.569	-1.61	1	0	-0.164	1.44	0.869	0.149	0.959	0.35	-0.296	-2.52	0.0119	0.0152	7.17	7.35	1
102466762	Mir6908	microRNA 6908	10	-78445094	52	26.1	3	0.027	0.118	0.906	0.971	0.178	0	0	-0.523	-0.7	0.601	0.484	0.873	0.712	-0.333	-1.35	0.177	0.206	1.37	1.39	-1
102466207	Mir6911	microRNA 6911	10	80278163	563	80.3	1	-0.0814	-1.12	0.264	0.587	-1.31	1	0	-0.632	0.679	0.528	0.497	0.821	0.728	-0.484	-6.82	9.42e-12	1.75e-11	23.7	27.8	1
102466763	Mir6913	microRNA 6913	10	81386346	24	27.1	3	-0.0342	-0.329	0.742	0.907	-0.223	0	0	0.803	1.03	0.422	0.305	0.757	0.551	-0.0566	-0.501	0.616	0.649	8.21	7.21	1
102465551	Mir6914	microRNA 6914	10	128382837	137	128	2	-0.152	-1.57	0.117	0.384	-1.96	0	0	0.116	2.08	0.908	0.0378	0.967	0.137	-0.277	-2.7	0.00684	0.00894	10.2	10.5	1
102465979	Mir6915	microRNA 6915	10	128388831	137	128	2	-0.00234	-0.0126	0.99	0.992	-0.0371	0	0	-0.379	-0.342	0.705	0.733	0.912	0.874	-0.153	-0.776	0.438	0.478	2.28	2.12	-1
102466765	Mir6919	microRNA 6919	11	50232244	138	0.06	2	-0.22	-0.991	0.322	0.637	-1.25	1	0	-0.211	1.04	0.833	0.298	0.954	0.544	-0.612	-2.48	0.013	0.0165	1.17	1.56	1
102465555	Mir6921	microRNA 6921	11	-60200537	139	60.2	2	-0.0647	-0.274	0.784	0.92	-0.381	1	0	-0.021	0.36	0.983	0.719	0.988	0.862	0.0885	0.342	0.732	0.758	1.34	1.07	1
102466767	Mir6928	microRNA 6928	11	101030339	573	101	1	0.0675	0.399	0.69	0.877	0.841	0	0	1.16	0.316	0.247	0.752	0.66	0.888	0.143	0.762	0.446	0.485	2.97	2.13	1
102465560	Mir6929	microRNA 6929	11	-101419186	574	101	1	-0.77	-1.45	0.147	0.424	0.169	0	0	1.11	0.943	0.266	0.346	0.677	0.595	1.16	2.21	0.0272	0.0341	0.456	0.087	-1
102466988	Mir6931	microRNA 6931	11	-102999847	576	103	1	-0.263	-1.21	0.225	0.541	-2.37	0	0	-2.9	-0.526	0.00378	0.599	0.0384	0.797	1.22	5.32	1.06e-07	1.75e-07	3.43	1.22	-1
102465562	Mir6932	microRNA 6932	11	107637721	577	108	1	-0.105	-0.658	0.511	0.791	-0.885	0	0	-0.946	-0.0614	0.344	0.951	0.73	0.974	0.0727	0.433	0.665	0.699	3.95	3.02	1
102465563	Mir6934	microRNA 6934	11	-119154075	579	119	1	-0.00787	-0.0304	0.976	0.988	-0.343	0	0	0.429	0.772	0.668	0.44	0.887	0.672	-2.22	-7.7	1.36e-14	2.69e-14	0.52	2.31	1
102466769	Mir6938	microRNA 6938	12	-85245922	583	85.2	1	-0.27	-1.25	0.213	0.528	-1.42	0	0	0.27	1.69	0.787	0.0914	0.954	0.254	0.311	1.31	0.19	0.22	1.89	1.18	-1
102466989	Mir6940	microRNA 6940	12	112733321	142	0.04	2	-0.142	-0.809	0.418	0.724	-1.06	1	0	-0.633	0.428	0.527	0.669	0.821	0.838	-0.189	-0.995	0.32	0.36	2.49	2.48	1
102466770	Mir6943	microRNA 6943	13	55453105	54	18.5	3	-0.179	-0.849	0.396	0.699	-1.21	1	0	-1.04	0.175	0.3	0.861	0.695	0.95	0.222	1.02	0.309	0.35	2.2	1.5	-1
102465569	Mir6944	microRNA 6944	13	-55477680	54	18.5	3	-0.0458	-1.14	0.256	0.576	-2.24	0	2	-6.76	-4.52	1.38e-11	6.2e-06	1.63e-09	5.72e-05	2.62	65	0	0	1030	139	-1
102465570	Mir6945	microRNA 6945	13	-55507624	54	18.5	3	0.231	1.14	0.254	0.576	1.47	1	0	0.507	-0.967	0.612	0.333	0.874	0.587	1.95	9.29	1.61e-20	3.48e-20	5.71	1.01	1
102465571	Mir6946	microRNA 6946	14	20690634	586	20.7	1	0.011	0.156	0.876	0.96	0.568	0	0	-0.761	-1.33	0.446	0.184	0.765	0.401	-0.992	-13.3	2.49e-40	7.37e-40	14.7	24.6	-1
102466771	Mir6948	microRNA 6948	14	-54643048	136	54.6	2	0.0792	1.18	0.237	0.569	1.81	1	0	0.703	-1.1	0.482	0.27	0.796	0.52	0.0285	0.41	0.681	0.715	24.2	19.7	1
102466772	Mir6952	microRNA 6952	15	-76064827	37	25.3	3	0.362	1.65	0.0985	0.354	2.1	1	0	1.72	-0.379	0.0849	0.705	0.39	0.857	-1.5	-6.02	1.75e-09	3.04e-09	0.984	2.41	-1
102465575	Mir6953	microRNA 6953	15	76248190	37	25.3	3	0.0623	0.929	0.353	0.672	1.42	1	0	0.554	-0.868	0.58	0.385	0.858	0.622	-0.0552	-0.768	0.443	0.482	22.7	19.6	-1
102465578	Mir6958	microRNA 6958	15	-89185464	55	89.2	3	0.0185	0.155	0.877	0.96	0.418	0	0	-1.02	-1.44	0.309	0.151	0.703	0.352	-0.645	-4.99	6.03e-07	9.68e-07	5.12	6.93	-1
102465981	Mir6959	microRNA 6959	15	-89305657	55	89.2	3	-0.108	-0.53	0.596	0.837	-0.648	1	0	-0.0177	0.63	0.986	0.528	0.988	0.75	0.21	0.893	0.372	0.411	1.94	1.41	-1
102466774	Mir6962	microRNA 6962	15	101193868	89	101	2	0.089	0.33	0.741	0.907	0.646	0	0	1.1	0.457	0.27	0.648	0.677	0.83	0.77	2.75	0.00602	0.00794	1.63	0.694	-1
102466775	Mir6963	microRNA 6963	15	-103350454	75	0.03	2	-1.11	-1.41	0.16	0.448	-0.741	1	0	-0.511	0.229	0.609	0.819	0.874	0.936	0.0595	0.07	0.944	0.958	0.127	0.0634	1
102465584	Mir6968	microRNA 6968	17	26935471	46	9.03	3	0.0485	0.221	0.825	0.938	0.0214	0	0	1.05	1.03	0.292	0.301	0.695	0.547	-0.489	-2.17	0.0303	0.0379	1.61	1.69	1
102466777	Mir6971	microRNA 6971	17	-34841808	56	34.8	3	-0.0844	-1.01	0.315	0.635	-0.803	0	0	-1.27	-0.47	0.203	0.638	0.602	0.826	-1.07	-11.7	1.17e-31	3.07e-31	9.37	16.9	1
102466778	Mir6976	microRNA 6976	17	-46553826	599	46.6	1	-0.172	-1.05	0.292	0.615	-1.34	1	0	-0.619	0.719	0.536	0.472	0.822	0.703	0.169	1.02	0.309	0.35	4.12	2.98	1
102465590	Mir6977	microRNA 6977	17	-56418845	145	0.09	2	0.185	1.14	0.255	0.576	1.15	0	0	-0.218	-1.37	0.827	0.171	0.954	0.381	1.14	7.05	1.83e-12	3.46e-12	6.45	2.34	1
102465593	Mir6982	microRNA 6982	18	60958072	50	60.9	3	0.66	1.32	0.187	0.493	0.0083	0	0	-0.535	-0.543	0.593	0.587	0.868	0.795	3.59	10.9	9.48e-28	2.27e-27	3.82	0.168	1
102465595	Mir6985	microRNA 6985	19	-4263817	603	4.26	1	-0.0995	-0.907	0.364	0.672	-0.799	0	0	-0.921	-0.122	0.357	0.903	0.73	0.962	-0.821	-6.16	7.36e-10	1.29e-09	5.61	8.69	1
102466780	Mir6986	microRNA 6986	19	-4623897	604	4.62	1	0.0402	0.19	0.85	0.945	0.644	0	0	1.92	1.28	0.055	0.202	0.286	0.427	-0.265	-1.17	0.244	0.278	1.55	1.62	1
102465597	Mir6988	microRNA 6988	19	6051333	606	6.05	1	-0.106	-1.73	0.0841	0.314	-2.06	1	0	-1.25	0.811	0.21	0.417	0.613	0.647	-0.624	-9.1	9.4e-20	2e-19	23	29.7	1
102466213	Mir6990	microRNA 6990	19	-6914195	120	6.87	2	-0.236	-1.27	0.203	0.514	-1.69	1	0	-0.976	0.718	0.329	0.473	0.716	0.703	-0.0052	-0.024	0.981	0.982	2.41	2.03	1
102465601	Mir6994	microRNA 6994	19	11923727	609	11.9	1	0.0614	0.371	0.711	0.888	0.292	0	0	-0.82	-1.11	0.412	0.266	0.757	0.517	0.126	0.743	0.458	0.497	3.51	2.57	1
102465602	Mir6996	microRNA 6996	2	-26470058	28	8.82	3	0.0267	0.123	0.902	0.971	0.264	1	0	0.105	-0.158	0.916	0.874	0.967	0.953	0.222	0.962	0.336	0.375	1.85	1.24	-1
723902	Mir7-1	microRNA 7-1	13	-58392778	129	58.4	2	-0.0166	-0.617	0.537	0.805	-0.75	1	0	-0.0264	0.723	0.979	0.469	0.988	0.703	-0.979	-32	9.29e-225	6.56e-224	316	522	1
723884	Mir7-2	microRNA 7-2	7	78888276	613	78.9	1	0.223	2.07	0.0386	0.199	2.55	1	0	0.689	-1.86	0.491	0.0631	0.801	0.189	4.93	17	6.02e-65	2.14e-64	193	4.52	1
735285	Mir700	microRNA 700	4	-135416554	614	135	1	0.104	3	0.00271	0.0273	2.98	0	0	3.98	1.01	6.82e-05	0.315	0.0017	0.565	-2.56	-11.3	9.12e-30	2.25e-29	59.3	298	-1
102466783	Mir7000	microRNA 7000	2	-92387383	90	0.1	2	-0.0869	-0.668	0.504	0.787	-0.943	0	0	-1.13	-0.183	0.26	0.855	0.674	0.947	0.21	1.59	0.111	0.133	6.4	4.75	-1
102466784	Mir7004	microRNA 7004	2	-168640695	617	169	1	0.0832	0.745	0.456	0.756	1.17	1	0	0.278	-0.888	0.781	0.375	0.952	0.616	-1.48	-12.8	1.02e-37	2.94e-37	4.7	11.6	-1
102465608	Mir7006	microRNA 7006	2	-181587899	618	182	1	-0.0266	-0.227	0.82	0.935	0.0789	0	0	0.835	0.756	0.404	0.45	0.757	0.681	1.12	8.99	2.39e-19	5.06e-19	11.7	4.46	-1
102465610	Mir7008	microRNA 7008	3	31038965	620	31	1	-0.315	-2.18	0.029	0.154	-2.73	1	0	-0.914	1.82	0.361	0.0686	0.73	0.201	-0.987	-6.29	3.27e-10	5.81e-10	2.81	4.88	1
102466991	Mir7010	microRNA 7010	3	-82106246	623	82.1	1	0.258	0.617	0.537	0.805	1.5	0	0	1.88	0.384	0.0602	0.701	0.302	0.856	-0.232	-0.569	0.569	0.607	0.45	0.448	1
102465613	Mir7013	microRNA 7013	3	95004167	625	95	1	0.129	0.667	0.505	0.787	0.637	0	0	-0.682	-1.32	0.495	0.187	0.803	0.401	0.294	1.51	0.132	0.156	3.02	1.76	-1
102465614	Mir7015	microRNA 7015	4	-120973258	627	121	1	-0.0921	-2.2	0.0276	0.151	-2.99	1	0	-1.01	1.98	0.314	0.048	0.703	0.161	-0.189	-4.37	1.22e-05	1.86e-05	89.6	85.6	1
102466788	Mir7019	microRNA 7019	4	-138316131	132	0.08	2	-0.0287	-0.276	0.782	0.92	-0.516	1	0	-0.442	0.0738	0.659	0.941	0.887	0.974	-0.404	-3.08	0.0021	0.00285	12.1	13.8	1
735283	Mir702	microRNA 702	5	136991432	629	137	1	-0.0501	-1.04	0.3	0.618	-1.28	0	0	-1.72	-0.445	0.0849	0.656	0.39	0.831	0.505	8.98	2.64e-19	5.57e-19	113	66.4	-1
102465625	Mir7032	microRNA 7032	5	123996851	640	124	1	0.0152	0.0781	0.938	0.977	0.333	0	0	-0.44	-0.773	0.66	0.44	0.887	0.672	-0.663	-3.08	0.00207	0.00282	1.64	2.17	-1
102465627	Mir7036	microRNA 7036	5	-137296623	148	0	2	0.112	0.443	0.658	0.863	0.538	1	0	0.519	-0.0193	0.604	0.985	0.874	0.991	-0.398	-1.43	0.152	0.178	0.966	1.07	1
735289	Mir704	microRNA 704	6	-47803575	648	47.8	1	-0.153	-0.699	0.484	0.776	-0.606	0	0	1.1	1.71	0.27	0.0874	0.677	0.248	0.213	0.854	0.393	0.431	1.63	1.13	-1
102466793	Mir7043	microRNA 7043	6	-116645977	652	117	1	-0.0789	-0.491	0.624	0.845	-0.629	0	0	0.199	0.827	0.843	0.408	0.954	0.64	-0.377	-2.05	0.0402	0.0498	2.4	2.7	1
102465632	Mir7044	microRNA 7044	6	118085191	653	118	1	-0.0333	-0.402	0.688	0.877	-0.351	1	0	-0.129	0.222	0.897	0.824	0.965	0.938	0.924	10.1	3.46e-24	7.87e-24	21.9	9.17	-1
102465633	Mir7046	microRNA 7046	7	-24970009	150	25	2	-0.0124	-0.263	0.792	0.925	0.497	0	0	-0.0969	-0.594	0.923	0.552	0.972	0.764	-0.935	-22.1	2.56e-108	1.17e-107	129	207	1
102465634	Mir7047	microRNA 7047	7	-24987603	150	25	2	-0.132	-2.51	0.0121	0.0826	-3.42	1	0	-0.847	2.57	0.397	0.0102	0.757	0.0468	-0.153	-2.5	0.0123	0.0157	48.3	45.2	1
102466794	Mir7048	microRNA 7048	7	-25217667	134	25.2	2	0.151	0.768	0.442	0.744	1.1	1	0	0.434	-0.668	0.664	0.504	0.887	0.732	-0.632	-3.07	0.00211	0.00285	1.88	2.53	-1
102465637	Mir7052	microRNA 7052	7	44470346	151	0.03	2	-0.0135	-0.201	0.841	0.943	0.0403	0	0	-1.49	-1.53	0.136	0.125	0.483	0.308	-0.692	-10.3	7.53e-25	1.75e-24	22.1	30.1	1
102465639	Mir7056	microRNA 7056	7	-47083165	658	47.1	1	1.5	3.3	0.000982	0.0116	2.33	1	0	0.63	-1.7	0.529	0.0889	0.821	0.25	1.1	3.07	0.00212	0.00285	1	0.339	1
102465641	Mir7059	microRNA 7059	7	-126579473	661	127	1	-0.0997	-0.651	0.515	0.795	-0.547	0	0	0.475	1.02	0.635	0.307	0.882	0.553	0.0393	0.238	0.812	0.835	3.56	2.91	1
102466798	Mir7063	microRNA 7063	7	141620700	665	142	1	-0.119	-0.859	0.39	0.696	-1.11	1	0	-0.807	0.301	0.42	0.763	0.757	0.895	-0.259	-1.85	0.0644	0.0783	4.75	4.66	1
102465646	Mir7066	microRNA 7066	8	-70102523	667	70.1	1	0.186	0.804	0.421	0.726	0.423	0	0	-0.501	-0.924	0.617	0.356	0.874	0.606	2.77	12.1	9.66e-34	2.6e-33	7.57	0.737	1
102465984	Mir7067	microRNA 7067	8	-70895507	39	23.6	3	0.087	0.395	0.693	0.878	0.516	0	0	-0.0302	-0.546	0.976	0.585	0.988	0.795	-1.61	-6.63	3.29e-11	6.06e-11	0.852	2.47	-1
102465647	Mir7068	microRNA 7068	8	-72470015	668	72.5	1	-0.0606	-1.11	0.267	0.592	-1.19	0	0	-2.61	-1.42	0.00893	0.156	0.074	0.357	0.195	3.86	0.000113	0.000168	75.3	54.8	-1
102465648	Mir7070	microRNA 7070	8	85062085	152	85	2	0.124	0.641	0.522	0.799	1.19	0	0	1.38	0.189	0.167	0.85	0.533	0.944	0.579	3.01	0.00258	0.00346	3.35	1.74	1
102465649	Mir7071	microRNA 7071	8	88138205	670	88.1	1	-0.248	-1.01	0.313	0.635	-1.24	1	0	-0.995	0.241	0.32	0.809	0.708	0.936	-0.00758	-0.0288	0.977	0.981	1.34	1.03	1
102465652	Mir7075	microRNA 7075	8	-107096024	673	107	1	-0.111	-1.54	0.122	0.395	-1.85	1	0	-1.64	0.208	0.101	0.835	0.415	0.939	-0.578	-7.84	4.51e-15	8.93e-15	19.2	24.2	1
102465654	Mir7079	microRNA 7079	8	123104974	154	123	2	0.175	0.927	0.354	0.672	1.39	1	0	0.989	-0.401	0.323	0.689	0.711	0.849	0.187	0.899	0.369	0.409	2.72	1.87	1
735284	Mir708	microRNA 708	7	96249423	131	96.3	2	0.0539	1.76	0.0782	0.301	3.32	0	0	-1.05	-4.37	0.293	1.24e-05	0.695	0.00011	2.09	69.1	0	0	2390	471	1
102465655	Mir7080	microRNA 7080	8	123130105	154	123	2	0.475	1.89	0.0591	0.27	-2.42	0	1	-4.4	-1.98	1.09e-05	0.0479	0.000342	0.161	7.74	36.3	3.85e-289	3.64e-288	250	0.699	-1
102465662	Mir7092	microRNA 7092	X	74317361	155	0.02	2	0.114	0.59	0.555	0.815	0.801	0	0	1.66	0.855	0.0978	0.393	0.415	0.63	-0.735	-3.57	0.000351	0.000508	1.73	2.56	-1
102466805	Mir7093	microRNA 7093	X	134757630	683	135	1	0.0115	0.0834	0.934	0.977	0.236	0	0	0.293	0.0565	0.77	0.955	0.948	0.974	-0.0134	-0.0919	0.927	0.945	4.73	3.97	1
102466808	Mir7117	microRNA 7117	15	27571493	687	27.6	1	0.0943	0.499	0.618	0.845	0.619	0	0	-0.0242	-0.643	0.981	0.52	0.988	0.743	-0.774	-3.87	0.00011	0.000164	1.76	2.58	1
102465699	Mir7213	microRNA 7213	15	-79998969	695	80	1	-0.505	-1.79	0.0741	0.295	-1.98	1	0	-0.447	1.53	0.655	0.126	0.887	0.308	0.878	2.97	0.00302	0.00404	1.53	0.584	-1
102465703	Mir7220	microRNA 7220	18	60953872	50	60.9	3	-0.0659	-0.239	0.811	0.931	-3.6	0	0	-4.7	-1.1	2.57e-06	0.271	0.00011	0.52	3.52	12.6	1.25e-36	3.52e-36	44.6	2.89	-1
102465706	Mir7224	microRNA 7224	2	67675456	128	67.7	2	-0.0108	-0.262	0.793	0.925	-0.595	1	0	-0.164	0.431	0.87	0.666	0.959	0.837	0.665	15.3	3.76e-53	1.25e-52	148	77.3	-1
102466820	Mir7226	microRNA 7226	4	-118210504	700	118	1	-0.0629	-0.498	0.618	0.845	-0.275	0	0	0.644	0.919	0.52	0.358	0.821	0.608	1.18	8.38	5.36e-17	1.08e-16	9.04	3.1	-1
102466822	Mir7235	microRNA 7235	11	-97146363	159	0.04	2	0.0227	0.307	0.759	0.907	0.283	0	0	1.72	1.44	0.0855	0.151	0.39	0.352	-0.96	-11.6	4.25e-31	1.1e-30	14.2	23.3	-1
102465713	Mir7236	microRNA 7236	11	-121387144	706	121	1	0.202	1.25	0.212	0.528	0.204	0	0	-1.45	-1.66	0.146	0.0974	0.497	0.265	2.72	17.5	8.43e-69	3.02e-68	16.5	1.81	1
102466915	Mir7237	microRNA 7237	8	121978023	707	122	1	-0.167	-1.05	0.293	0.615	-1.31	1	0	-1.16	0.153	0.248	0.878	0.66	0.953	0.0137	0.0805	0.936	0.952	3.5	2.76	1
102466823	Mir7240	microRNA 7240	8	70798134	39	23.6	3	0.146	1.57	0.116	0.384	2.02	1	0	0.441	-1.58	0.659	0.115	0.887	0.294	2.25	22.2	5.43e-109	2.52e-108	33.4	5.35	1
102466241	Mir7243	microRNA 7243	9	-102304923	709	102	1	-0.282	-1.51	0.132	0.407	-1.72	1	0	-1.45	0.27	0.146	0.787	0.497	0.917	-0.287	-1.46	0.146	0.171	1.94	2.17	1
791070	Mir744	microRNA 744	11	-65734732	710	65.7	1	-0.0745	-2.51	0.012	0.0826	-3.6	1	0	-2.05	1.55	0.0407	0.121	0.243	0.302	0.256	10.5	6.44e-26	1.52e-25	4640	3250	-1
791071	Mir758	microRNA 758	12	109712809	1	98.5	59	0.0338	1.05	0.292	0.615	2	1	0	1.04	-0.958	0.298	0.338	0.695	0.59	0.502	14.9	3.46e-50	1.12e-49	435	255	1
791077	Mir760	microRNA 760	3	-122293584	713	122	1	0.00946	0.194	0.846	0.944	0.604	0	0	1.07	0.468	0.284	0.64	0.694	0.827	1.02	19.2	7.7e-82	3.04e-81	76.4	30.9	1
791081	Mir764	microRNA 764	X	147002258	11	147	5	0.25	1.71	0.0866	0.321	1.49	0	0	-0.667	-2.16	0.505	0.0309	0.808	0.114	1.62	11.6	6.04e-31	1.55e-30	90	20.3	1
102466237	Mir7666	microRNA 7666	8	-40307874	730	40.3	1	0.331	1.62	0.106	0.364	2.34	1	0	1.08	-1.26	0.281	0.206	0.693	0.431	-2.26	-11.4	3.4e-30	8.62e-30	1.19	5.66	-1
102465770	Mir7668	microRNA 7668	7	29906508	91	29.8	2	-0.12	-0.64	0.522	0.799	-0.441	1	0	-0.419	0.0221	0.675	0.982	0.888	0.991	-1.83	-9.41	4.78e-21	1.05e-20	1.21	4.49	1
102466844	Mir7674	microRNA 7674	2	32050945	736	32	1	0.0151	0.0615	0.951	0.981	0.24	0	0	0.35	0.11	0.726	0.912	0.922	0.966	-0.296	-1.08	0.278	0.317	1.1	1.22	-1
723883	Mir7b	microRNA 7b	17	56242987	145	0.09	2	-0.0309	-0.637	0.524	0.799	-0.655	1	0	-0.452	0.203	0.651	0.839	0.887	0.94	1.64	33.4	3.2e-244	2.57e-243	250	66.7	-1
791074	Mir802	microRNA 802	16	93369719	747	93.4	1	0.337	1.4	0.161	0.449	2.06	1	0	1.26	-0.805	0.208	0.421	0.611	0.649	-0.379	-1.53	0.125	0.148	1.32	1.44	-1
102465893	Mir8103	microRNA 8103	11	97063767	159	0.04	2	0.332	4.08	4.49e-05	0.00125	6.01	1	0	1.35	-4.65	0.177	3.24e-06	0.549	3.18e-05	-1.06	-12.5	6.52e-36	1.81e-35	11	19.1	-1
102466886	Mir8111	microRNA 8111	8	84005627	25	28	3	-0.03	-0.41	0.682	0.877	-0.376	0	0	0.207	0.582	0.836	0.56	0.954	0.77	-0.0317	-0.398	0.69	0.721	19.3	16.4	1
102465900	Mir8112	microRNA 8112	6	71271670	761	71.3	1	0.113	1.63	0.102	0.362	3.7	0	0	-0.327	-4.02	0.743	5.73e-05	0.936	0.000427	-2.83	-19.6	3.52e-85	1.42e-84	15	91.1	-1
100124456	Mir872	microRNA 872	4	94665156	766	94.7	1	-0.0182	-0.941	0.346	0.668	0.363	0	0	-1.47	-1.84	0.14	0.0661	0.49	0.196	-0.0269	-1.31	0.191	0.221	2960	2520	1
100124491	Mir874	microRNA 874	13	-58023124	767	58	1	-0.0692	-3.4	0.000681	0.00872	-3.84	1	0	-0.359	3.48	0.72	0.000495	0.922	0.00314	0.149	5.19	2.1e-07	3.46e-07	1260	949	-1
100124459	Mir877	microRNA 877	17	-35960729	80	0.02	2	-0.049	-1.55	0.12	0.392	-1.63	1	0	-0.888	0.741	0.374	0.459	0.733	0.689	0.241	7.12	1.07e-12	2.04e-12	227	160	-1
100124492	Mir879	microRNA 879	5	9375703	768	9.38	1	0.0269	0.601	0.548	0.812	1.16	0	0	1.38	0.218	0.168	0.827	0.533	0.938	-1.36	-30.2	4.18e-200	2.67e-199	373	802	-1
387133	Mir9-1	microRNA 9-1	3	88215597	107	88.2	2	-0.05	-0.53	0.596	0.837	0.00767	0	0	-0.897	-0.904	0.37	0.366	0.73	0.615	-0.629	-6.33	2.52e-10	4.5e-10	22.8	30.3	-1
723968	Mir9-3	microRNA 9-3	7	79505263	770	79.5	1	-0.0526	-0.86	0.39	0.696	-0.723	0	0	-0.82	-0.0969	0.412	0.923	0.757	0.966	-0.868	-13.3	3.06e-40	8.98e-40	25.8	39.3	1
723942	Mir92-2	microRNA 92-2	X	-52741837	9	52.7	6	0.0429	1.07	0.287	0.615	2.02	1	0	0.293	-1.73	0.769	0.0844	0.948	0.243	-0.482	-11	6.6e-28	1.59e-27	257	301	-1
100124470	Mir92b	microRNA 92b	3	-89227115	771	89.2	1	0.0106	0.399	0.69	0.877	3.85	0	1	-1.96	-5.81	0.05	6.37e-09	0.278	1.07e-07	0.267	10.9	7.09e-28	1.7e-27	50300	34700	1
723885	Mir93	microRNA 93	5	-138165522	23	138	3	0.048	2.23	0.0255	0.144	4.95	0	0	-0.373	-5.32	0.709	1.02e-07	0.915	1.38e-06	-0.0506	-2.04	0.0409	0.0506	1700	1480	-1
723886	Mir96	microRNA 96	6	-30169445	33	30.2	3	0.385	1.96	0.0494	0.237	3.15	1	0	1.32	-1.83	0.186	0.0679	0.562	0.201	-3.38	-17.9	5.95e-72	2.2e-71	2.44	26.6	-1
723947	Mir98	microRNA 98	X	151913213	162	152	2	0.0876	3.24	0.00118	0.0136	5.1	1	0	0.94	-4.16	0.347	3.23e-05	0.73	0.000257	0.381	14.7	3.8e-49	1.21e-48	3540	2260	1
387229	Mir99a	microRNA 99a	16	77598935	27	77.6	3	0.0109	0.527	0.598	0.837	1.21	1	0	0.842	-0.369	0.4	0.712	0.757	0.858	0.241	6.86	6.73e-12	1.26e-11	8680	6080	1
387230	Mir99b	microRNA 99b	17	17830187	26	17.8	3	0.121	2.8	0.00507	0.0445	5.33	1	0	0.384	-4.94	0.701	7.64e-07	0.911	8.98e-06	-1.46	-28.8	6.96e-183	4.07e-182	29300	66300	-1
387244	Mirlet7a-1	microRNA let7a-1	13	-48538178	59	48.5	3	-0.0312	-0.7	0.484	0.776	-0.646	0	0	0.347	0.993	0.729	0.321	0.922	0.571	-0.659	-12.9	5.13e-38	1.48e-37	52	68.5	1
723965	Mirlet7a-2	microRNA let7a-2	9	41536715	22	41.6	3	0.0359	0.745	0.456	0.756	1.67	1	0	0.427	-1.24	0.669	0.214	0.887	0.442	-0.729	-13.8	2.38e-43	7.23e-43	52.2	73.4	-1
102800312	Lincppara	long intergenic noncoding RNA near Ppara	15	85703772	60	85.7	3	0.279	1.81	0.0707	0.291	2.42	1	0	2.04	-0.384	0.0417	0.701	0.243	0.856	-0.869	-5.95	2.61e-09	4.49e-09	3.46	5.55	-1
387246	Mirlet7c-1	microRNA let7c-1	16	77599656	27	77.6	3	-0.0479	-1.63	0.104	0.364	-1.99	0	0	0.765	2.76	0.444	0.00585	0.765	0.0288	0.0456	1.28	0.2	0.231	157	126	-1
387247	Mirlet7d	microRNA let7d	13	-48536011	59	48.5	3	-0.0112	-0.509	0.611	0.845	-0.252	0	0	-0.919	-0.666	0.358	0.505	0.73	0.732	-0.83	-42.6	0	0	13800	20500	1
387248	Mirlet7e	microRNA let7e	17	17830351	26	17.8	3	0.079	4.01	5.98e-05	0.00157	6.14	0	0	-0.267	-6.41	0.79	1.47e-10	0.954	3.64e-09	-0.471	-23.5	1.69e-122	8.33e-122	7660	8870	-1
387252	Mirlet7f-1	microRNA let7f-1	13	-48537828	59	48.5	3	0.0124	0.494	0.621	0.845	1.33	1	0	0.237	-1.09	0.812	0.277	0.954	0.526	-0.689	-23.6	7.56e-123	3.76e-122	285	384	-1
387253	Mirlet7f-2	microRNA let7f-2	X	151912345	162	152	2	0.00822	0.371	0.71	0.888	1.51	1	0	0.76	-0.754	0.448	0.451	0.765	0.681	-0.794	-27.9	1.25e-171	7.11e-171	2400	3440	-1
387249	Mirlet7g	microRNA let7g	9	106178839	70	106	2	0.0178	0.731	0.465	0.765	1.82	0	0	-0.111	-1.93	0.912	0.054	0.967	0.173	-1.18	-41.6	0	0	28300	53100	-1
387251	Mirlet7i	microRNA let7i	10	-122985639	772	123	1	0.0449	1.86	0.0629	0.275	3.37	0	1	-2.55	-5.92	0.0108	3.15e-09	0.085	5.48e-08	-0.442	-19.6	1.66e-85	6.82e-85	25700	29200	-1
102465198	Mir7j	microRNA 7j	3	140028248	773	140	1	0.139	0.696	0.486	0.776	1.2	1	0	1.02	-0.181	0.308	0.856	0.703	0.947	-1.27	-5.96	2.52e-09	4.35e-09	1.39	3.25	-1
102465309	Mir7k	microRNA 7k	5	-147283188	774	147	1	-0.208	-0.867	0.386	0.693	-1.36	0	0	0.121	1.48	0.904	0.14	0.967	0.334	-0.845	-3.46	0.000542	0.000777	1.21	1.97	1
75957	Mir17hg	Mir17 host gene (non-protein coding)	14	115044389	6	115	7	0.142	0.0526	0.958	0.981				0.0442		0.965		0.988						0	0	1
100526502	Mir3095	microRNA 3095	4	-58441011	304	58.4	1	0.385	1.05	0.294	0.615	1.3	1	0	0.977	-0.319	0.329	0.75	0.716	0.888	-0.317	-0.915	0.36	0.4	0.644	0.615	-1
723853	Mir365-2	microRNA 365-2	11	79726399	88	79.7	2	-0.0463	-0.141	0.888	0.97	-0.53	0	0	-0.902	-0.372	0.367	0.71	0.73	0.858	1.08	3.43	0.00061	0.000872	1.41	0.486	-1
723918	Mir547	microRNA 547	X	-67988373	40	68	3	-0.198	-1.8	0.0725	0.291	-3	0	0	0.684	3.69	0.494	0.000226	0.803	0.00156	-1.37	-11.7	9.35e-32	2.47e-31	5.35	12	1
751557	Mir615	microRNA 615	15	103014909	93	103	2	4.25	14.3	1.85e-46	8.77e-44	12.6	1	2	10	-2.58	1.23e-23	0.00998	5.81e-21	0.0464	-4.54	-14.9	1.63e-50	5.31e-50	0.321	8.38	-1
102465543	Mir6901	microRNA 6901	1	93274548	51	93.3	3	0.0487	0.247	0.805	0.928	0.962	0	0	-0.355	-1.32	0.723	0.188	0.922	0.401	-2.05	-9.96	2.25e-23	5.06e-23	1.05	4.54	-1
102465556	Mir6922	microRNA 6922	11	-60202261	139	60.2	2	-0.0594	-0.226	0.821	0.935	-0.175	0	0	0.244	0.42	0.807	0.675	0.954	0.841	0.156	0.541	0.588	0.625	1.19	0.809	-1
102465621	Mir7027	microRNA 7027	5	114404467	636	114	1	-0.00811	-0.0399	0.968	0.985	0.165	0	0	0.813	0.648	0.416	0.517	0.757	0.74	0.0859	0.392	0.695	0.724	2.02	1.5	-1
102465631	Mir7042	microRNA 7042	6	113707207	651	114	1	0.229	0.985	0.325	0.637	1.13	0	0	1.19	0.0582	0.234	0.954	0.644	0.974	-0.955	-3.76	0.000172	0.000251	0.992	1.65	-1
102465650	Mir7073	microRNA 7073	8	-95753150	671	95.8	1	0.00854	0.0349	0.972	0.987	0.0495	0	0	0.493	0.443	0.622	0.658	0.877	0.831	-0.16	-0.638	0.523	0.564	1.35	1.25	-1
723967	Mir9-2	microRNA 9-2	13	83738813	769	83.7	1	0.146	0.423	0.672	0.87	1.14	1	0	0.547	-0.594	0.585	0.553	0.862	0.764	-1.03	-4.94	7.93e-07	1.27e-06	1.46	2.43	-1
100316700	Mir1949	microRNA 1949	18	35554566	237	35.6	1	-0.216	-0.953	0.341	0.659	-0.919	0	0	0.234	1.15	0.815	0.249	0.954	0.492	0.898	4.06	5.01e-05	7.54e-05	3.01	1.19	-1
102465581	Mir6964	microRNA 6964	16	-97877232	596	97.9	1	0.317	1.76	0.0778	0.301	2.49	1	0	0.78	-1.71	0.435	0.0874	0.764	0.248	-1.22	-6.47	9.59e-11	1.73e-10	1.71	3.71	-1
102465603	Mir6997	microRNA 6997	2	29995949	43	10	3	0.0331	0.17	0.865	0.956	0.2	0	0	0.423	0.223	0.672	0.823	0.887	0.938	-0.624	-2.94	0.00333	0.00444	1.64	2.32	1
100316694	Mir1941	microRNA 1941	15	101369351	89	101	2	0.413	0.909	0.363	0.672	0.972	1	0	0.0177	-0.954	0.986	0.34	0.988	0.592	-0.121	-0.273	0.785	0.81	0.357	0.346	1
387197	Mir201	microRNA 201	X	-67988095	40	68	3	-0.0166	-0.125	0.901	0.971	-1.54	0	0	1.49	3.03	0.136	0.00247	0.483	0.0132	-2.12	-14	1.17e-44	3.6e-44	2.55	10	1
102465576	Mir6954	microRNA 6954	15	76433213	592	76.4	1	-0.0373	-0.237	0.813	0.931	-0.155	0	0	0.17	0.326	0.865	0.744	0.958	0.884	-2	-11.7	1.31e-31	3.42e-31	1.88	6.89	1
102466210	Mir6955	microRNA 6955	15	78891839	143	79	2	-0.227	-1.01	0.311	0.633	-1.31	0	0	0.6	1.91	0.548	0.0557	0.831	0.177	-0.246	-1.01	0.31	0.35	1.4	1.3	1
102465638	Mir7055	microRNA 7055	7	45173302	15	0.04	4	-0.00834	-0.0482	0.962	0.982	0.156	0	0	1.1	0.944	0.271	0.345	0.677	0.595	-0.172	-0.953	0.341	0.379	2.96	2.65	-1
100124478	Mir871	microRNA 871	X	-66810427	2	66.8	15	0.104	0.423	0.672	0.87	1.12	0	0	1.26	0.146	0.206	0.884	0.608	0.953	2.43	9.25	2.28e-20	4.89e-20	4.72	0.595	1
102466776	Mir6966	microRNA 6966	17	25780807	105	0.03	2	-0.0923	-0.363	0.717	0.888	-0.525	0	0	-0.565	-0.0399	0.572	0.968	0.857	0.983	-0.191	-0.667	0.505	0.547	0.929	0.982	1
102465894	Mir8105	microRNA 8105	10	128458679	53	42.9	3	-0.236	-1.3	0.194	0.504	-1.46	1	0	-1	0.455	0.316	0.649	0.703	0.83	-2.09	-11.4	5.54e-30	1.38e-29	1.42	5.9	1
100124458	Mir876	microRNA 876	4	-36645372	58	12.2	3	0.0492	0.0536	0.957	0.981				-0.0234		0.981		0.988		0.187	0.172	0.864	0.884	0.132	0	-1
387195	Mir19b-2	microRNA 19b-2	X	-52741982	9	52.7	6	0.0415	0.0891	0.929	0.974	0.143	0	0	0.632	0.489	0.527	0.625	0.821	0.819	-0.552	-1.23	0.219	0.252	0.274	0.349	-1
102465212	Mir21c	microRNA 21c	8	-128278147	82	0.04	2	-0.216	-0.486	0.627	0.846	-0.752	1	0	-0.743	0.00846	0.457	0.993	0.774	0.994	0.0275	0.0663	0.947	0.959	0.375	0.349	-1
100042498	Mir22hg	Mir22 host gene (non-protein coding)	11	75461538	44	75.5	3	0.0218	0.0914	0.927	0.974	0.0287	0	0	0.906	0.878	0.365	0.38	0.73	0.616	-0.568	-2.1	0.0354	0.044	1.13	1.34	1
100526547	Mir3073a	microRNA 3073a	12	112109237	42	37.4	3	-0.158	-0.251	0.802	0.928	0.0193	0	0	-0.0802	-0.0995	0.936	0.921	0.978	0.966	-0.577	-0.965	0.334	0.374	0.114	0.203	1
723873	Mir470	microRNA 470	X	-66813950	2	66.8	15	-0.528	-1.03	0.302	0.62	-0.768	1	0	-0.24	0.528	0.81	0.598	0.954	0.797	2.15	5.8	6.63e-09	1.13e-08	1.08	0.0895	-1
100628611	Mir5107	microRNA 5107	18	60812075	50	60.9	3	-0.191	-0.246	0.806	0.928	-0.0484	0	0	0.109	0.157	0.913	0.875	0.967	0.953	-0.0707	-0.0617	0.951	0.961	0.0696	0.0294	1
102465577	Mir6956	microRNA 6956	15	79002222	143	79	2	0.293	1.53	0.127	0.401	2.75	1	0	0.554	-2.2	0.58	0.0281	0.858	0.108	-3.54	-17.7	1.75e-70	6.35e-70	0.916	11.2	-1
102465587	Mir6972	microRNA 6972	17	-34857568	56	34.8	3	-0.513	-0.362	0.717	0.888	NaN			NaN	0.149	NaN	0.882	NaN	0.953	-0.142	-0.119	0.906	0.925	0.0143	0.0299	1
102465591	Mir6978	microRNA 6978	17	-57217171	600	57.2	1																		0	0	0
102465658	Mir7085	microRNA 7085	9	44400422	677	44.4	1	0.339	1.13	0.256	0.576	1.91	0	0	2.06	0.149	0.0394	0.882	0.238	0.953	0.146	0.407	0.684	0.716	0.695	0.487	1
100124460	Mir881	microRNA 881	X	-66801943	2	66.8	15	-0.838	-1.51	0.131	0.407	0.578	0	0	1.24	0.66	0.216	0.509	0.613	0.734	1.54	3.35	0.000795	0.00113	0.584	0.0601	-1
102465897	Mir1668	microRNA 1668	8	-83723877	203	83.7	1	0.0827	0.182	0.856	0.948	0.453	0	0	-0.0542	-0.507	0.957	0.612	0.988	0.807	-0.923	-2.03	0.0426	0.0525	0.217	0.432	-1
100628604	Mir5135	microRNA 5135	12	-76533133	425	76.5	1	-0.105	0	1	1	-0.394	0	0	0.026	0.42	0.979	0.674	0.988	0.841	-0.928	-1.23	0.219	0.252	0.0318	0.219	1
102465310	Mir6539	microRNA 6539	14	-67859635	522	67.9	1	-0.746	-1.29	0.196	0.504	-1.48	1	0	-0.215	1.26	0.829	0.206	0.954	0.431	-0.359	-0.65	0.516	0.557	0.188	0.197	1
100049545	Mir741	microRNA 741	X	-66796804	2	66.8	15	0.0277	0.123	0.902	0.971	-0.329	0	0	-0.423	-0.0942	0.672	0.925	0.887	0.966	1.67	3.81	0.000137	0.000202	0.616	0.0452	-1
100124496	Mir743b	microRNA 743b	X	-66777255	2	66.8	15	-0.85	-1.29	0.197	0.504	-0.404	1	0	-0.175	0.229	0.861	0.819	0.958	0.936	0.506	0.54	0.589	0.625	0.198	0	-1
723887	Mir463	microRNA 463	X	-66799222	2	66.8	15	0.694	0.471	0.638	0.852	0.543	0	0	0.598	0.0554	0.55	0.956	0.831	0.974	-0.0265	-0.0223	0.982	0.982	0.0723	0.0148	1
723888	Mir465	microRNA 465	X	-66839051	2	66.8	15	0.265	0.138	0.89	0.97				0.0771		0.939		0.978		-0.0412	-0.0345	0.972	0.979	0.0416	0	1
723939	Mir471	microRNA 471	X	-66792594	2	66.8	15																		0	0	0
100049546	Mir743	microRNA 743	X	-66776756	2	66.8	15																		0	0	0
100124479	Mir878	microRNA 878	X	-66801507	2	66.8	15	-0.336	-0.118	0.906	0.971	-0.459	0	0	-0.485	-0.0261	0.628	0.979	0.877	0.99	0.25	0.251	0.802	0.826	0.136	0.0158	-1
100124480	Mir880	microRNA 880	X	-66800529	2	66.8	15																		0	0	0
100124462	Mir883a	microRNA 883a	X	-66780757	2	66.8	15					NaN			NaN		NaN		NaN						0	0	0
102465604	Mir6999	microRNA 6999	2	-91944869	612	91.9	1	-0.0754	-0.421	0.674	0.87	-0.272	1	0	-0.126	0.145	0.899	0.884	0.965	0.953	-2.52	-13.1	4.2e-39	1.23e-38	1.25	7.17	1
102465624	Mir7031	microRNA 7031	5	-121819208	639	122	1	-0.331	-1.53	0.125	0.398	-2.03	1	0	-1.38	0.649	0.169	0.516	0.533	0.74	-1.29	-6.02	1.76e-09	3.05e-09	1.21	2.89	1
102465626	Mir7035	microRNA 7035	5	136105521	643	136	1	-0.378	-1.84	0.0664	0.286	-3.78	1	0	-0.901	2.88	0.367	0.00403	0.73	0.0208	-3.16	-13.9	4.2e-44	1.28e-43	0.683	6.53	1
102465766	Mir7661	microRNA 7661	6	108489742	726	108	1	-0.16	-0.494	0.621	0.845	-0.908	1	0	-0.023	0.885	0.982	0.376	0.988	0.616	-1.7	-5.18	2.23e-07	3.66e-07	0.427	1.28	1
100316710	Mir1963	microRNA 1963	7	-29083635	251	29.1	1	0.0215	0.0166	0.987	0.991					0.0571		0.954		0.974	-4.33	-13.4	4.82e-41	1.43e-40	0	2.85	-1
102465779	Mir7677	microRNA 7677	17	27091244	46	9.03	3	-0.322	-0.616	0.538	0.805	-1.32	1	0	-0.06	1.26	0.952	0.207	0.988	0.431	-3.41	-10.2	2.16e-24	4.94e-24	0.0956	1.97	1
102466817	Mir7211	microRNA 7211	10	-94586136	693	94.6	1	0.0156	0.0391	0.969	0.985	1.45	0	0	-0.455	-1.9	0.649	0.0572	0.887	0.18	-2.93	-8.95	3.69e-19	7.68e-19	0.306	2.27	-1
102466849	Mir7687	microRNA 7687	8	120538695	746	121	1	-0.107	-0.407	0.684	0.877	-0.376	0	0	0.144	0.52	0.886	0.603	0.965	0.799	0.904	3.5	0.000468	0.000675	2.04	0.819	-1
100316737	Mir664	microRNA 664	1	185242974	36	185	3	-0.176	-0.247	0.805	0.928	-0.0437	0	0	0.197	0.24	0.844	0.81	0.954	0.936	0.0552	0.0504	0.96	0.968	0.109	0.0133	-1
102465615	Mir7016	microRNA 7016	4	-129684499	146	130	2	-0.82	-2.33	0.0199	0.12	-3.21	1	0	-1.22	1.99	0.221	0.0466	0.615	0.159	1.63	4.3	1.74e-05	2.66e-05	1.13	0.259	-1
102466840	Mir7655	microRNA 7655	2	18057845	723	18.1	1	-0.149	-0.595	0.552	0.812	-0.628	1	0	-0.109	0.519	0.913	0.604	0.967	0.799	-0.44	-1.68	0.0931	0.111	1.07	1.27	1
102465567	Mir6941	microRNA 6941	12	-112920482	585	113	1	-0.393	-1.1	0.272	0.599	-1.61	1	0	-1.06	0.546	0.288	0.585	0.695	0.795	1.75	5.16	2.44e-07	3.98e-07	1.67	0.301	-1
102465980	Mir6937	microRNA 6937	12	28679324	582	28.7	1	0.157	0.478	0.633	0.848	0.691	1	0	0.622	-0.0684	0.534	0.945	0.822	0.974	-1.55	-4.49	7.07e-06	1.09e-05	0.394	1.12	-1
102466802	Mir7081	microRNA 7081	9	-20914089	34	21	3	0.313	1	0.317	0.637	1.2	1	0	0.893	-0.309	0.372	0.757	0.732	0.89	-0.774	-2.54	0.011	0.0142	0.784	1.04	-1
100526498	Mir3088	microRNA 3088	2	28733277	300	28.7	1	0.669	1.33	0.182	0.487	1.36	1	0	0.789	-0.573	0.43	0.566	0.763	0.776	1.73	4.63	3.73e-06	5.85e-06	0.971	0.189	1
100628610	Mir5101	microRNA 5101	12	75909102	404	75.9	1	-0.227	-0.613	0.54	0.805	-0.514	0	0	-0.64	-0.126	0.522	0.9	0.821	0.961	-2.21	-6.28	3.31e-10	5.86e-10	0.287	1.41	1
102466796	Mir7053	microRNA 7053	7	-44538105	151	0.03	2	-0.042	-0.163	0.87	0.957	-0.254	0	0	0.283	0.537	0.777	0.592	0.951	0.795	-1.13	-4.15	3.3e-05	5.01e-05	0.795	1.54	1
751527	Mir19b-1	microRNA 19b-1	14	115044304	6	115	7	-0.144	-0.197	0.844	0.944	-0.306	0	0	-0.347	-0.0408	0.729	0.967	0.922	0.983	-0.113	-0.18	0.857	0.879	0.154	0.129	-1
100049710	Mir290a	microRNA 290a	7	3218625	5	1.79	9																		0	0	0

## Sheet: Series.1.Ctx.vs.Cereb
Entrez	Symbol	Name	Chr	Loc	clusterID	clusterMeanLoc.Mb	nMirnasInCluster	coeff.for.Q.Tissue.int	Z.for.Q.Tissue.int	p.for.Q.Tissue.int	FDR.for.Q.Tissue.int	difference.of.Z.for.Q	opposite.DE.direction	significanceIndex	Z.meta.for.Q.Cortex	Z.meta.for.Q.Cerebellum	p.meta.for.Q.Cortex	p.meta.for.Q.Cerebellum	FDR.meta.for.Q.Cortex	FDR.meta.for.Q.Cerebellum	log2FoldChange.Cortex.vs.Cerebellum.Controls	stat.Cortex.vs.Cerebellum.Controls	p.Cortex.vs.Cerebellum.Controls	FDR.Cortex.vs.Cerebellum.Controls	GMeanExpr.Cortex.Controls	GMeanExpr.Cerebellum.Controls	exprDivergesInHigherQ
723892	Mir100	microRNA 100	9	41531424	22	41.6	3	0.0879	2.14	0.0326	0.188	5.89	1	1	2.34	-3.55	0.0193	0.000386	0.134	0.00259	-1.04	-10.4	3.56e-25	8.66e-25	8040	13200	-1
724062	Mir101b	microRNA 101b	19	29135278	164	29.1	1	0.00643	0.258	0.796	0.965	0.716	0	0	-0.357	-1.07	0.721	0.283	0.891	0.534	-0.604	-22	1e-107	5.4e-107	3620	4710	1
723824	Mir103-1	microRNA 103-1	11	35782395	61	35.7	2	0.37	1.09	0.275	0.638	0.888	0	0	1.73	0.845	0.0831	0.398	0.318	0.634	2.16	6.9	5.17e-12	9.5e-12	6.19	1.8	1
723825	Mir103-2	microRNA 103-2	2	131288051	166	131	1	-0.0629	-1.23	0.218	0.596	-1.98	1	0	-0.192	1.79	0.848	0.0732	0.94	0.212	-0.0432	-0.699	0.485	0.533	48.6	42.5	-1
723829	Mir106a	microRNA 106a	X	-52742502	9	52.7	6	0.323	1.03	0.305	0.669	1.15	0	0	1.76	0.601	0.0791	0.548	0.31	0.764	-0.745	-2.34	0.0194	0.0252	0.673	0.915	-1
723925	Mir106b	microRNA 106b	5	-138165736	23	138	3	-0.0061	-0.174	0.862	0.982	1.31	1	0	0.106	-1.2	0.916	0.23	0.971	0.462	-0.353	-11.3	1.05e-29	2.76e-29	327	358	1
723826	Mir107	microRNA 107	19	-34820686	167	34.8	1	-0.106	-4.87	1.12e-06	4.08e-05	-7.22	1	1	-2.04	5.18	0.0416	2.18e-07	0.232	2.7e-06	0.613	23.8	5.83e-125	3.54e-124	2620	1470	-1
723893	Mir10a	microRNA 10a	11	96317164	63	96.3	2	0.154	2.66	0.00792	0.0736	3.84	1	0	1.8	-2.04	0.0725	0.0411	0.309	0.142	-2.41	-36.1	7.27e-286	8.84e-285	549	2520	-1
387144	Mir10b	microRNA 10b	2	74726069	168	74.7	1	0.26	2.46	0.0138	0.101	2.46	1	0	0.411	-2.05	0.681	0.0402	0.873	0.14	-2.87	-22.2	7.72e-109	4.21e-108	713	4330	-1
100316669	Mir1188	microRNA 1188	12	109611821	1	98.5	59	-0.0968	-0.582	0.561	0.849	-0.843	1	0	-0.43	0.414	0.668	0.679	0.866	0.844	0.638	3.52	0.000431	0.000625	4.01	2.06	1
102465778	Mir1191b	microRNA 1191b	10	-81416239	24	27.1	3	0.0586	0.584	0.559	0.849	0.743	0	0	-0.601	-1.34	0.548	0.179	0.804	0.394	-1.32	-12.7	5.97e-37	1.72e-36	6.38	14.3	-1
100316673	Mir1193	microRNA 1193	12	109715670	1	98.5	59	-0.195	-1.97	0.0491	0.259	-2.15	0	0	0.123	2.27	0.902	0.0229	0.964	0.0898	0.589	4.69	2.71e-06	4.19e-06	14.5	7.33	-1
100316751	Mir1197	microRNA 1197	12	109712316	1	98.5	59	-0.172	-1.37	0.172	0.532	-1.21	0	0	0.724	1.93	0.469	0.0533	0.763	0.172	1.24	9.85	6.66e-23	1.52e-22	11.9	3.72	-1
100316739	Mir1224	microRNA 1224	16	20604451	175	20.6	1	-0.147	-3.68	0.000237	0.00535	-2.75	0	0	1.22	3.97	0.223	7.2e-05	0.536	0.000521	2.33	48.1	0	0	264	44.4	-1
387231	Mir122	microRNA 122	18	65248860	176	65.2	1	-0.0834	-0.359	0.72	0.934	-0.272	1	0	-0.132	0.139	0.895	0.889	0.962	0.954	0.45	1.92	0.0553	0.0694	5.21	4.31	-1
100885827	Mir1231	microRNA 1231	1	-135454602	177	135	1	-0.0867	-0.499	0.618	0.882	-0.88	1	0	-0.805	0.0755	0.421	0.94	0.719	0.974	0.0742	0.385	0.7	0.746	3.12	2.43	-1
100526515	Mir1247	microRNA 1247	12	-110278047	178	110	1	-0.0306	-0.355	0.723	0.934	0.861	0	2	-3.86	-4.72	0.000112	2.32e-06	0.0026	2.32e-05	-1	-12.8	2.17e-37	6.4e-37	44.4	77	-1
100526461	Mir1249	microRNA 1249	15	-84951525	179	85	1	-0.00911	-0.163	0.871	0.982	2.49	0	0	-1.02	-3.52	0.306	0.000434	0.62	0.00284	-0.944	-18.5	1.32e-76	5.74e-76	1360	2240	1
723950	Mir124a-2	microRNA 124a-2	3	17795661	180	17.8	1	0.118	0.836	0.403	0.738	1.33	0	0	1.81	0.476	0.0711	0.634	0.309	0.825	0.39	2.64	0.00834	0.0111	5.64	3.42	1
723951	Mir124a-3	microRNA 124a-3	2	180894039	181	181	1	-0.0868	-0.533	0.594	0.873	-0.279	0	0	-1.18	-0.901	0.238	0.368	0.543	0.615	-1.08	-6.29	3.1e-10	5.43e-10	2.68	4.57	-1
100526517	Mir1251	microRNA 1251	10	-92137139	65	92.1	2	-0.000453	-0.00555	0.996	1	0.542	0	0	-1.36	-1.9	0.175	0.0575	0.481	0.18	0.69	6.86	6.79e-12	1.24e-11	29.7	14.9	-1
387235	Mir125a	microRNA 125a	17	17830811	26	17.8	3	0.0847	1.75	0.0802	0.365	7.09	1	0	1.15	-5.93	0.249	2.96e-09	0.551	5.35e-08	-1.91	-28.7	4.67e-181	3.69e-180	61800	186000	-1
387236	Mir125b-1	microRNA 125b-1	9	41581925	22	41.6	3	0.0968	2.53	0.0114	0.0912	4.47	1	0	3.32	-1.15	0.000914	0.248	0.0144	0.492	-0.0193	-0.445	0.656	0.707	982	861	1
723952	Mir125b-2	microRNA 125b-2	16	77646272	27	77.6	3	0.024	1.42	0.157	0.531	1.89	0	1	3.86	1.97	0.000115	0.0489	0.0026	0.163	-0.00787	-0.446	0.656	0.707	3260	2770	-1
100526460	Mir1264	microRNA 1264	X	147010600	11	147	5	0.302	1.18	0.239	0.615	0.385	0	0	-1.2	-1.59	0.229	0.112	0.54	0.29	0.666	2.68	0.0074	0.00994	56.3	19.1	1
387145	Mir126a	microRNA 126a	2	26591356	28	8.82	3	0.0035	0.167	0.867	0.982	0.572	0	0	0.948	0.376	0.343	0.707	0.661	0.857	0.313	14.1	6.34e-45	2.05e-44	7350	5090	1
387147	Mir128-1	microRNA 128-1	1	128202360	183	128	1	-0.183	-6.73	1.72e-11	2.04e-09	-11	1	2	-3.61	7.38	0.000304	1.54e-13	0.00577	7.24e-12	0.733	9.91	3.88e-23	9.05e-23	32000	15500	-1
723815	Mir128-2	microRNA 128-2	9	-112118635	184	112	1	-0.177	-6.82	9.17e-12	1.45e-09	-10.7	1	2	-4.44	6.23	9.13e-06	4.61e-10	0.000333	1.03e-08	0.817	22	2.63e-107	1.4e-106	15500	7230	-1
387237	Mir129-1	microRNA 129-1	6	29022618	185	29	1	-0.0652	-1.26	0.208	0.589	-0.462	0	0	-1.69	-1.22	0.0917	0.221	0.348	0.447	-1.25	-23.8	3.53e-125	2.17e-124	756	1520	1
723953	Mir129-2	microRNA 129-2	2	-94241363	29	31.4	3	0.00775	0.205	0.838	0.976	1.16	0	0	-0.463	-1.62	0.643	0.105	0.863	0.275	0.368	7.55	4.43e-14	8.64e-14	3010	1980	1
102466255	Mir1291	microRNA 1291	15	-98519761	186	98.5	1	-0.134	-0.998	0.318	0.689	-0.3	0	0	1.3	1.6	0.194	0.11	0.496	0.287	-0.253	-1.73	0.0844	0.104	7.13	6.74	1
100526462	Mir1298	microRNA 1298	X	147064904	11	147	5	0.234	0.739	0.46	0.782	2.16	1	0	0.783	-1.38	0.434	0.168	0.732	0.377	-0.869	-2.85	0.00433	0.00592	973	715	1
387149	Mir130a	microRNA 130a	2	-84741114	187	84.7	1	-0.0471	-1.83	0.0668	0.323	-3.13	0	0	1.79	4.93	0.0729	8.39e-07	0.309	9.62e-06	-1.28	-30	1.08e-197	9.69e-197	1110	2340	1
723816	Mir130b	microRNA 130b	16	-17124060	66	17.1	2	0.11	2.78	0.00543	0.056	1.64	0	2	-3.74	-5.38	0.000185	7.55e-08	0.00365	1.04e-06	2.03	50.6	0	0	244	50.8	1
387150	Mir132	microRNA 132	11	75173681	67	75.2	2	-0.0277	-0.793	0.428	0.754	0.915	0	2	-6.45	-7.36	1.14e-10	1.81e-13	1.08e-08	7.73e-12	2.18	74.4	0	0	26300	4930	-1
723817	Mir133b	microRNA 133b	1	20682768	69	20.7	2	-0.732	-2.34	0.0193	0.123	-1.25	0	0	-2.24	-0.981	0.0254	0.327	0.165	0.577	-6.19	-23.7	8.99e-124	5.39e-123	0.459	35.1	1
387152	Mir134	microRNA 134	12	109734138	1	98.5	59	0.0486	1.47	0.142	0.508	2.28	1	0	0.644	-1.63	0.52	0.102	0.784	0.27	0.177	5.24	1.64e-07	2.65e-07	421	319	1
723955	Mir135a-2	microRNA 135a-2	10	-92072085	65	92.1	2	0.0056	0.0814	0.935	0.994	-0.854	0	0	-1.39	-0.533	0.166	0.594	0.474	0.796	0.459	6.26	3.75e-10	6.53e-10	37.3	23.6	1
723818	Mir135b	microRNA 135b	1	132198087	190	132	1	-0.247	-5.07	4.06e-07	1.93e-05	-7.88	1	0	-7.29	0.594	3.15e-13	0.552	7.46e-11	0.764	1.28	20.5	1.11e-93	5.46e-93	226	73.9	-1
387155	Mir137	microRNA 137	3	118433856	191	118	1	-0.291	-5.26	1.46e-07	8.65e-06	-6.07	0	0	1.19	7.26	0.234	3.92e-13	0.54	1.54e-11	4.75	88.1	0	0	2270	68.8	-1
387156	Mir138-1	microRNA 138-1	9	122682875	192	123	1	-0.0719	-1.38	0.169	0.532	-0.961	0	0	-1.78	-0.824	0.0743	0.41	0.309	0.64	1.18	22.6	1.67e-113	9.41e-113	850	316	-1
723956	Mir138-2	microRNA 138-2	8	94324310	71	94.4	2	-0.0382	-0.944	0.345	0.716	-0.49	0	1	-2.9	-2.41	0.00373	0.016	0.0412	0.0701	1.09	25.3	1.42e-141	9.35e-141	294	117	-1
387157	Mir139	microRNA 139	7	101475375	193	101	1	-0.00606	-0.197	0.844	0.978	1	0	0	-0.461	-1.47	0.645	0.143	0.863	0.338	3.55	91.2	0	0	3070	219	-1
387158	Mir140	microRNA 140	8	107551243	194	108	1	0.00356	0.134	0.894	0.983	1.82	0	0	-0.932	-2.75	0.351	0.00589	0.666	0.0288	-0.903	-34.3	1.42e-257	1.5e-256	2970	4720	1
387159	Mir141	microRNA 141	6	-124717913	72	125	2	-0.342	-0.834	0.404	0.738	-4.11	1	0	-2.22	1.89	0.0265	0.0589	0.167	0.18	6.2	16	1.36e-57	5.13e-57	226	8.07	-1
387161	Mir143	microRNA 143	18	-61649195	32	61.6	3	0.133	1.38	0.168	0.532	2.22	0	0	-1.78	-4	0.0756	6.44e-05	0.309	0.000473	0.0953	1.16	0.245	0.282	47700	40500	1
387162	Mir144	microRNA 144	11	78073004	14	39.1	4	0.0175	0.379	0.704	0.928	0.6	0	0	-1.68	-2.28	0.0934	0.0227	0.351	0.0898	-0.142	-2.46	0.0139	0.0183	140	131	1
387163	Mir145a	microRNA 145a	18	-61647824	32	61.6	3	0.0126	0.276	0.783	0.963	2.75	0	0	-0.363	-3.11	0.717	0.00185	0.889	0.0103	0.0876	2.11	0.035	0.0447	1070	833	1
387164	Mir146	microRNA 146	11	-43374396	196	43.4	1	0.144	0.988	0.323	0.693	0.365	0	0	1.19	0.825	0.234	0.409	0.54	0.64	1.33	11.5	1.49e-30	4e-30	953	363	1
751550	Mir146b	microRNA 146b	19	46342761	74	46.3	2	0.141	1.05	0.295	0.657	1.33	1	0	0.585	-0.743	0.559	0.458	0.81	0.689	-1.2	-8.09	6.03e-16	1.22e-15	3.3	6.3	-1
387166	Mir148a	microRNA 148a	6	-51269811	198	51.3	1	0.0122	0.14	0.889	0.983	-1.83	0	0	-2.9	-1.07	0.00371	0.285	0.0412	0.534	1.56	21.9	3.74e-106	1.97e-105	6670	1950	1
724064	Mir148b	microRNA 148b	15	103285124	75	0.03	2	0.0168	0.445	0.657	0.886	-0.671	1	0	-0.0625	0.609	0.95	0.543	0.983	0.764	0.165	4.13	3.68e-05	5.52e-05	3010	2270	1
387167	Mir149	microRNA 149	1	92850377	199	92.8	1	0.00148	0.0274	0.978	1	4.9	1	0	0.847	-4.05	0.397	5.11e-05	0.701	0.000387	-0.0135	-0.292	0.77	0.811	3380	2870	1
387168	Mir150	microRNA 150	7	45121756	15	0.04	4	-0.0747	-0.762	0.446	0.76	2.23	1	0	1.64	-0.597	0.102	0.55	0.374	0.764	0.192	2.09	0.0364	0.0462	5430	4040	1
387170	Mir152	microRNA 152	11	96850392	200	96.8	1	0.0982	3.17	0.00155	0.0216	4.49	1	0	1.39	-3.1	0.165	0.00191	0.474	0.0106	-0.0999	-2.71	0.00665	0.00898	214	199	-1
387171	Mir153	microRNA 153	12	117250816	201	117	1	-0.115	-3.1	0.00195	0.0257	-4.5	1	0	-2.81	1.69	0.00494	0.0918	0.0507	0.254	1.69	37.9	0	0	5320	1380	-1
387172	Mir154	microRNA 154	12	109738432	1	98.5	59	-0.167	-4.18	2.88e-05	0.000803	-6.55	0	0	1.53	8.08	0.125	6.35e-16	0.417	5.97e-14	0.792	18.3	5.08e-75	2.17e-74	656	327	-1
[truncated: 423 more rows]

## Sheet: Series.1.Str.vs.Cereb
Entrez	Symbol	Name	Chr	Loc	clusterID	clusterMeanLoc.Mb	nMirnasInCluster	coeff.for.Q.Tissue.int	Z.for.Q.Tissue.int	p.for.Q.Tissue.int	FDR.for.Q.Tissue.int	difference.of.Z.for.Q	opposite.DE.direction	significanceIndex	Z.meta.for.Q.Striatum	Z.meta.for.Q.Cerebellum	p.meta.for.Q.Striatum	p.meta.for.Q.Cerebellum	FDR.meta.for.Q.Striatum	FDR.meta.for.Q.Cerebellum	log2FoldChange.Striatum.vs.Cerebellum.Controls	stat.Striatum.vs.Cerebellum.Controls	p.Striatum.vs.Cerebellum.Controls	FDR.Striatum.vs.Cerebellum.Controls	GMeanExpr.Striatum.Controls	GMeanExpr.Cerebellum.Controls	exprDivergesInHigherQ
[truncated: 480 more rows]

[truncated: 9 more sheets: Series.1.Ctx.vs.Hippo, Series.1.Str.vs.Hippo, Series.1.Str.vs.Ctx, Series.2.Cereb.vs.Liver, Series.2.Ctx.vs.Liver, Series.2.Str.vs.Liver, Series.2.Ctx.vs.Cereb, Series.2.Str.vs.Cereb, Series.2.Str.vs.Ctx]
