# Supplementary material for: MicroRNA signatures of endogenous Huntingtin CAG repeat expansion in mice
Source: PLoS One. 2018 Jan 11;13(1):e0190550. doi: 10.1371/journal.pone.0190550 (PMC5764268; doi:10.1371/journal.pone.0190550)
Supplement: S5 Table — For each microRNA, this table summarizes mRNA modules that are enriched in the predicted targets of the microRNA. The mRNA modules were identified in mRNA data from the same mice; the analysis is described in [14]. Columns are annotated in a separate sheet in the file. (XLS) [file pone.0190550.s010.xls]

## Sheet: Striatum
miRNA	miRNA.Z.for.Q	module	miRNA.mod.cor	miRNA.mod.corIsNegative	rank	dataSetName	pValue	Bonferroni	FDR	nCommonGenes	fracOfEffectiveClassSize	expectedFracOfEffectiveClassSize	enrichmentRatio	classSize	effectiveClassSize	fracOfEffectiveSetSize	effectiveSetSize	shortDataSetName	overlapGenes	mirSymbol	mirAltSymbol	mirAltSymbol2
Mir107	4.04	1	0.249	0	2	Targets of miR-107-3p (mirTarBase)	0.0241	1	1	1	0.00971	0.000234	41.5	215	103	1	1	Targets of miR-107-3p (mirTarBase)	Hif1a	miR-107-3p	Mir107-3p	Mir107
Mir128-1	-4.89	39	-0.544	1	35	Targets of miR-128 (MicroRNA.org)	1.28e-07	0.00116	3.55e-06	96	0.344	0.21	1.64	303	279	0.0297	3232	Targets of miR-128 (MicroRNA.org)	Tcf12|Dcbld2|Adgrg2|Gpd2|Vps8|Polr1a|Slit2|Suv420h1|Mtss1|Hltf|Pafah1b1|Dnajc27|Enah|Cast|Kif21a|Eif4g3|Arl5a|Nrxn1|Lhfpl3|Pigk|Slc36a4|Chl1|Ikzf2|Trim66|Rufy3|Itch|Kif3a|Eml6|Slc12a2|Plagl1|Ehbp1|Anapc1|Ndst3|Cr1l|Usp46|Zfp618|Gnl3l|Ebf2|Ccdc50|Mcph1|Tbc1d12|Fam199x|Hecw1|Nf1|Cfap61|Nhs|4931428F04Rik|Neo1|Prune2|Slc44a5|Fam169a|Rb1cc1|Faf2|Iffo2|Cep192|Bicd1|Exoc1|Mfsd7b|Cep135|A230046K03Rik|Pcd…	miR-128	Mir128	Mir128
Mir128-2	-5.62	39	-0.576	1	35	Targets of miR-128 (MicroRNA.org)	1.28e-07	0.00116	3.55e-06	96	0.344	0.21	1.64	303	279	0.0297	3232	Targets of miR-128 (MicroRNA.org)	Tcf12|Dcbld2|Adgrg2|Gpd2|Vps8|Polr1a|Slit2|Suv420h1|Mtss1|Hltf|Pafah1b1|Dnajc27|Enah|Cast|Kif21a|Eif4g3|Arl5a|Nrxn1|Lhfpl3|Pigk|Slc36a4|Chl1|Ikzf2|Trim66|Rufy3|Itch|Kif3a|Eml6|Slc12a2|Plagl1|Ehbp1|Anapc1|Ndst3|Cr1l|Usp46|Zfp618|Gnl3l|Ebf2|Ccdc50|Mcph1|Tbc1d12|Fam199x|Hecw1|Nf1|Cfap61|Nhs|4931428F04Rik|Neo1|Prune2|Slc44a5|Fam169a|Rb1cc1|Faf2|Iffo2|Cep192|Bicd1|Exoc1|Mfsd7b|Cep135|A230046K03Rik|Pcd…	miR-128	Mir128	Mir128
Mir130a	7.52	1	0.291	0	31	Targets of miR-130a (MicroRNA.org)	2.89e-06	0.0261	4.98e-05	57	0.268	0.147	1.82	215	213	0.0253	2256	Targets of miR-130a (MicroRNA.org)	Prnp|Csde1|Reps2|Armcx1|Cab39l|Idh3a|Pkp2|Slc25a46|Ube2e3|Gabra1|Mtmr6|Wdr37|Ube2v2|Tox3|Zdhhc3|Hif1a|Pde4d|Rnf14|C330007P06Rik|Srpk2|Acbd5|Clcn3|Pdhx|Fundc1|Uba3|Tmem30a|Lrp11|Uso1|Cacul1|Ipo5|Ndfip1|Nemf|Plaa|Col4a3bp|Rnf11|Stam|Pgam5|Mtmr7|Rab11a|Ugcg|Tpp2|Chic1|Rnf128|Hbs1l|Actr10|Smad2|Acsl4|Mastl|Mmgt1|Manea|Tnfrsf21|Ctnnb1|Tmed5|Tapt1|Hspa9|Tmx3|Immt	miR-130a	Mir130a	Mir130a
Mir132	-12.2	1	-0.629	1	29	Targets of miR-132 (MicroRNA.org)	2.24e-06	0.0203	4.02e-05	63	0.296	0.168	1.76	215	213	0.0244	2580	Targets of miR-132 (MicroRNA.org)	Pdcl|Mapk8|Homez|Tfg|Csde1|Pnpla8|Ehd3|Usp45|Wdr12|Gart|Usp14|Kif2a|Psmd12|Cct8|Tox3|Wdr82|Mob4|Srpk2|1600014C10Rik|Nemf|Cul4a|Abcd2|Sestd1|Prkaa2|Rragb|Polr2m|Napb|Lgr4|Ube2n|Ndfip1|Col4a3bp|Txnl1|Reep5|Wdr37|Nap1l2|Calu|Dync1li1|Atp11c|Sms|Tmem169|Rab11a|Psmd1|Lrfn5|Chic1|Slc35a5|Hbs1l|Napg|Tigar|Smad2|Zfp874a|Pdha1|Acsl4|Plaa|Arcn1|Anapc2|Mmgt1|Serinc1|Sucla2|Tax1bp1|Ctnnb1|Tmem33|Dstn|Immt	miR-132	Mir132	Mir132
Mir132	-12.2	39	-0.786	1	31	Targets of miR-132 (MicroRNA.org)	9.58e-08	0.000866	2.82e-06	82	0.294	0.168	1.75	303	279	0.0318	2580	Targets of miR-132 (MicroRNA.org)	Hus1|Adgrg2|Gpd2|Dlg5|Slit2|Arhgef37|0610010F05Rik|Lin9|Suv420h1|Mtss1|Prune2|Klhdc10|Pafah1b1|Kif16b|Sod2|Rfc1|Stag2|Ppp2r5e|Cdc42bpa|Xiap|Qser1|Slc36a4|Frs2|Rcan3|Fat1|Ate1|Pcdha7|Itch|Rb1|Crebl2|Pcdha6|Eml6|Slc12a2|Plagl1|Fam196b|Pcdh15|Ndst3|Wrn|Arhgef10|Ift80|Neo1|Zfp455|Ebf2|Kcnh8|Rev3l|Ankfy1|Zdhhc20|Fam169a|Rb1cc1|Atp6v1a|Pcdha9|Nrxn1|Zfp608|A230046K03Rik|Tbc1d9|Cfap61|Pcdha5|Dnajc6|Usp13…	miR-132	Mir132	Mir132
Mir135b	-3.07	34	0.0851	0	14	Targets of miR-135b (MicroRNA.org)	1.92e-06	0.0173	3.55e-05	53	0.315	0.169	1.87	178	168	0.0205	2590	Targets of miR-135b (MicroRNA.org)	Nrxn3|Runx1t1|Aebp2|Pbx1|Atf2|Sertad2|Ccdc15|Slf1|Mospd2|Fbxl3|Stag1|Grm7|Bend7|Jade1|Gramd4|Ggnbp2|Rimbp3|Fbxl12os|Lig3|Reln|Arhgap19|Mmp16|Crebrf|Mre11a|Tarsl2|Galnt13|Kdm3b|Bmpr1a|Pnisr|Psip1|Lrif1|Ctcf|Zbtb34|Zc3h7a|Fam206a|Usp42|Vti1a|Ddx42|Zfp831|Tbl1xr1|Wdr33|Kif27|Dcc|Pibf1|Med23|Zfp960|Sin3a|Large|Slc35f1|Utrn|Map2k6|Smyd3|Cdh13	miR-135b	Mir135b	Mir135b
Mir137	2.66	1	0.0834	0	18	Targets of miR-137 (MicroRNA.org)	2.18e-07	0.00197	5.64e-06	62	0.291	0.154	1.89	215	213	0.0263	2360	Targets of miR-137 (MicroRNA.org)	Ctnna2|Cops2|Mapk8|Wdr12|Gart|Armcx1|Cab39l|Nxt2|Slc25a46|Dnm1l|Gabra1|Mtmr7|Vma21|Ptdss1|Dr1|Ufm1|Ube2v2|Tox3|Hif1a|Mob4|Idnk|Ccnc|Tmem33|Cul4a|Abcd2|Sestd1|Csde1|Fundc1|Uba3|Tmem30a|Rit2|Uso1|Pafah1b2|Gls|Fyn|Usp45|Lgr4|Txnl1|Sms|Hnrnpa3|Ugcg|Wdr37|Sec23a|Serinc1|Yars2|Impa1|Sgpp1|Slc35a5|Actr10|Cdh10|Ppp2r3c|Zdhhc3|2900011O08Rik|Cse1l|Arcn1|Mastl|Sucla2|Esf1|Hspa9|Pex13|Tmx3|Psmc6	miR-137	Mir137	Mir137
Mir137	2.66	25	-0.441	1	1	Targets of miR-137 (microCosm)	0.00957	1	0.407	10	0.0893	0.0376	2.37	125	112	0.0191	524	Targets of miR-137 (microCosm)	Car7|Dym|Rasip1|Inpp5a|Wbscr17|Tpd52l1|Tbk1|Prickle1|Hlf|Raver2	miR-137	Mir137	Mir137
Mir138-1	-4.89	52	0.103	0	3	Targets of miR-138 (MicroRNA.org)	0.00104	1	0.00759	25	0.278	0.148	1.88	91	90	0.011	2273	Targets of miR-138 (MicroRNA.org)	Clic5|Gfra1|Sema6d|Dennd5a|Trappc10|Abcc9|Coro2a|Bmpr1b|Zc3h7b|Ddhd1|Vwf|Flt4|Crispld2|Amigo1|Itga6|Nrp1|Vcan|Ogdh|2410131K14Rik|Wnt5b|Arhgef26|Notch3|Timp3|Myh11|4932438H23Rik	miR-138	Mir138	Mir138
Mir138-2	-10.4	52	0.406	0	3	Targets of miR-138 (MicroRNA.org)	0.00104	1	0.00759	25	0.278	0.148	1.88	91	90	0.011	2273	Targets of miR-138 (MicroRNA.org)	Clic5|Gfra1|Sema6d|Dennd5a|Trappc10|Abcc9|Coro2a|Bmpr1b|Zc3h7b|Ddhd1|Vwf|Flt4|Crispld2|Amigo1|Itga6|Nrp1|Vcan|Ogdh|2410131K14Rik|Wnt5b|Arhgef26|Notch3|Timp3|Myh11|4932438H23Rik	miR-138	Mir138	Mir138
Mir139	-10.6	46	-0.425	1	8	Targets of miR-139-5p (MicroRNA.org)	3e-09	2.72e-05	1.51e-07	60	0.345	0.163	2.12	184	174	0.024	2502	Targets of miR-139-5p (MicroRNA.org)	Cep68|Slitrk4|Dnajc5|Fndc3a|Usp47|Phf6|Rad50|Lrrc9|Rp2|Dzip3|Atxn7l1|Astn1|Syn3|Sbf2|Ipo11|Cul5|Ctdspl2|Pkd2|Adgrl2|Morc3|Rab27a|Zdhhc2|Bbs1|Adnp|Pds5b|Rabgap1|Cacna2d1|Dhx57|Prpf4|Pcdhb18|Drp2|Rc3h2|Tet2|Nr3c2|Ibtk|Zswim3|Smarca2|Casc4|Pam|Zmym2|Nup155|Ube3c|Mid2|Dmd|Zfp595|Nedd4|2310035C23Rik|Zfx|Dock11|Lrch2|Ipo8|Robo1|Dgke|Tmem106b|Tacc2|Scaper|Myef2|Dpp6|Wdr35|Med14	miR-139-5p	Mir139-5p	Mir139
Mir139	-10.6	46	-0.425	1	3	Targets of miR-139-5p (targetScan)	0.000865	1	0.0477	11	0.0797	0.0258	3.08	184	138	0.0495	222	Targets of miR-139-5p (targetScan)	Astn1|Csrnp3|Ctdspl2|Dmd|Dnajc5|Lrch2|Pdik1l|Rc3h2|Scaper|Vldlr|Zfx	miR-139-5p	Mir139-5p	Mir139
Mir149	-4.34	11	0.12	0	3	Targets of miR-149-5p (mirTarBase)	0.0176	1	1	15	0.163	0.0909	1.79	240	92	0.0387	388	Targets of miR-149-5p (mirTarBase)	Aldoc|Fnbp1|Gab1|Igfbp5|Il1rap|Smad7|Mbp|Scd2|Cxcl12|Gprc5b|Trp53inp2|Elovl5|Wwtr1|Fam102a|Unc5b	miR-149-5p	Mir149-5p	Mir149
Mir149	-4.34	43	-0.245	1	3	Targets of miR-149 (MicroRNA.org)	0.0451	1	0.168	45	0.213	0.167	1.28	229	211	0.0176	2563	Targets of miR-149 (MicroRNA.org)	Atg4a|Aen|Lmbr1l|Ap1b1|Zfp54|Slc10a7|Tbkbp1|Pkdcc|Xrcc2|Efna5|Slc35e3|Pdss2|Tnip1|Spats2l|Prmt3|Smyd2|Klhdc2|Gins3|Zbtb8b|St6galnac4|Faah|Msi1|Ehd4|A930015D03Rik|Fam57b|Poll|Hexim2|Ttn|Actr1b|Ankrd9|Nicn1|Os9|Spink10|Abcg4|Tbc1d22b|Wdr41|Stmn2|Ndrg3|Rap2a|Mob3a|Tep1|Sult4a1|Mapkapk2|Fkbp1b|Gkap1	miR-149	Mir149	Mir149
Mir153	-4.5	34	0.291	0	1	Targets of miR-153 (targetScan)	2e-06	0.0247	0.00176	24	0.19	0.0661	2.88	178	126	0.0423	568	Targets of miR-153 (targetScan)	B3galnt2|Bag4|Cadm2|Dcc|Fat3|Fbxl3|Kdsr|Mapk1ip1l|Otud4|Pcdhga7|Pcdhga8|Pcdhgb4|Pcdhgb6|Pcdhgb7|Pcdhgc5|Jade1|Runx1t1|Scn3a|Sertad2|Sh3kbp1|Tfdp2|Utrn|Zbtb34|Zbtb43	miR-153	Mir153	Mir153
Mir153	-4.5	46	-0.226	1	2	Targets of miR-153 (targetScan)	0.000703	1	0.0438	20	0.145	0.0661	2.19	184	138	0.0352	568	Targets of miR-153 (targetScan)	Appl1|Cadm3|Dcp1a|Dmd|Dpp6|Morc3|Pcdhga1|Pcdhga11|Pcdhga2|Pcdhga4|Pcdhga9|Pcdhgb1|Rab11fip2|Rabgap1|Rbbp5|Slc9a6|Syn3|Tet2|Zdhhc2|Zfp654	miR-153	Mir153	Mir153
Mir155	2.55	7	0.362	0	3	Targets of miR-155-5p (mirTarBase)	0.0467	1	1	2	0.0282	0.00492	5.73	271	71	0.0952	21	Targets of miR-155-5p (mirTarBase)	Fadd|Pea15a	miR-155-5p	Mir155-5p	Mir155
Mir155	2.55	39	0.225	0	49	Targets of miR-155 (MicroRNA.org)	1.15e-06	0.0104	2.29e-05	76	0.272	0.16	1.7	303	279	0.0308	2464	Targets of miR-155 (MicroRNA.org)	Hus1|Prepl|Ctps2|Mtss1|Pafah1b1|Kif16b|Sod2|Mtm1|Cast|Cand1|Stag2|Tcf12|Gprasp1|Iffo2|Agps|Nrxn1|Suv420h1|Frs2|Fat1|Rufy3|Itch|Eml6|Slc12a2|Usp29|Pbrm1|Wrn|Mpdz|Otud7b|Clasp2|Zfp618|Neo1|Faxc|Tbc1d8b|Igsf3|Mcph1|Pot1a|Pak3|Hecw1|3632451O06Rik|Pcdh15|Zdhhc20|Prune2|Klhl20|Plekhm3|Ccdc50|Ube4a|Col4a4|A230046K03Rik|Far2|Pah|Pcdh19|Ogfod1|Dnajc6|Trpm2|Hjurp|E130308A19Rik|Trak2|Dpyd|F8|Baz2b|Abcb7|Doc…	miR-155	Mir155	Mir155
Mir155	2.55	46	0.0591	0	35	Targets of miR-155 (MicroRNA.org)	3.13e-06	0.0283	5.39e-05	52	0.299	0.16	1.86	184	174	0.0211	2464	Targets of miR-155 (MicroRNA.org)	Cep68|Slitrk4|Dnajc5|Nipal3|Zfp354c|Phf6|Zfp827|Ogt|Jmjd4|Gdap1|Zfp879|Xpot|2310035C23Rik|Ctdspl2|Adgrl2|Morc3|Bbs1|Rab11fip2|Stx16|Epha3|Cpsf6|Cacna2d1|Cenpc1|Rc3h2|Ddx6|Nr3c2|Pam|Zmym2|Mid2|Rp2|Dock11|2610002M06Rik|Lrch2|Yod1|Sbf2|Fndc3a|Mier1|Tmem106b|Smc2|Exd2|Zfp287|Scaper|Zfp654|Dpp6|Top2b|Cklf|Nalcn|March6|Dmd|Sugp2|Fam73a|Med14	miR-155	Mir155	Mir155
Mir15a	3.82	1	0.243	0	20	Targets of miR-15a (MicroRNA.org)	4.62e-07	0.00418	1.06e-05	77	0.362	0.214	1.69	215	213	0.0234	3284	Targets of miR-15a (MicroRNA.org)	Asb8|Ctnna2|Rtn3|Tfg|Cops2|Csde1|Pnpla8|Mapk8|Tmem150c|App|Armcx1|Usp14|Idh3a|Slc25a46|Tfcp2|Ddx1|Ccdc127|Gabra1|Mff|Vma21|Ptdss1|Ufm1|Ube2v2|Wars|Sugt1|Pde4d|Wdr82|Mob4|Atp11c|C330007P06Rik|Tmem33|Cul4a|Hnrnpa3|Sestd1|Tmem30a|Scoc|Lrp11|Polr2m|Pafah1b2|Uqcc1|Napb|Cacul1|Lgr4|Srpk2|Nap1l2|Aar2|Calu|Col4a3bp|Cab39|Sms|Sprn|Strap|Mtmr7|Rnmt|Arcn1|Tpp2|Vps41|Rab23|Chic1|Slc41a2|Sec62|Sgpp1|Rnf128|Tm…	miR-15a	Mir15a	Mir15a
Mir16-1	3.65	1	0.367	0	12	Targets of miR-16 (MicroRNA.org)	4.45e-08	0.000403	1.45e-06	79	0.371	0.21	1.77	215	213	0.0245	3228	Targets of miR-16 (MicroRNA.org)	Pdcl|Ctnna2|Rtn3|Tfg|Cops2|Csde1|Pnpla8|Mapk8|Tmem150c|App|Armcx1|Usp14|Idh3a|Slc25a46|Tfcp2|Ddx1|Ccdc127|Gabra1|Mff|Vma21|Ptdss1|Ufm1|Ube2v2|Wars|Sugt1|Pde4d|Wdr82|Mob4|Atp11c|C330007P06Rik|Acbd5|1600014C10Rik|Tmem33|Cul4a|Hnrnpa3|Sestd1|Tmem30a|Scoc|Lrp11|Polr2m|Pafah1b2|Uqcc1|Napb|1700123O20Rik|Cacul1|Srpk2|Nap1l2|Aar2|Zdhhc3|Calu|Zfp65|Sms|Sprn|Strap|Mtmr7|Rnmt|Arcn1|Tpp2|Rab23|Chic1|Slc41a2|…	miR-16	Mir16	Mir16
Mir17	7.63	39	0.52	0	45	Targets of miR-17 (MicroRNA.org)	6e-07	0.00543	1.32e-05	87	0.312	0.19	1.64	303	279	0.0298	2919	Targets of miR-17 (MicroRNA.org)	Dcbld2|Rufy3|Slc16a5|Cdh2|Rfc1|Prepl|Prune2|Pafah1b1|Dnajc27|Mtm1|Cast|Cand1|Ppp2r5e|Arl5a|Parp8|Magi1|Suv420h1|Yipf6|Frs2|Exoc1|Rcan3|Ric3|Ate1|Pcdha7|Itch|Rb1|Pcdha6|Chd5|Usp29|Pbrm1|Ppp1r26|Mpdz|Arhgef10|Usp46|Ankrd27|Atl3|Zfp275|Ebf2|Tbc1d8b|Npat|Tbc1d12|Ankfy1|Nrxn1|Pomt2|Hecw1|Hus1|Neo1|Klhl20|Ccdc157|Rb1cc1|Ccdc50|Chd3|Pcdha9|Col4a4|Cep135|Atp6v1a|Cdc42bpa|Cblb|Ssfa2|Stag2|Igsf3|Dnajc18|Pc…	miR-17	Mir17	Mir17
Mir17	7.63	39	0.52	0	2	Targets of miR-17-5p (mirTarBase)	0.00124	1	0.788	23	0.167	0.0855	1.95	303	138	0.063	365	Targets of miR-17-5p (mirTarBase)	Abca1|Cdh2|Chl1|Kif21a|Nf1|Rb1|Rdx|Rev3l|Ift88|Rcan3|Pbrm1|Dcbld2|Yipf6|Igsf3|Qser1|Cfap69|Tbc1d12|Klhl20|Slc44a5|Npat|Tbc1d8b|Ogfod1|Prune2	miR-17-5p	Mir17-5p	Mir17
Mir181a-1	5.57	1	0.389	0	25	Targets of miR-181a (MicroRNA.org)	9.46e-07	0.00855	1.95e-05	78	0.366	0.221	1.65	215	213	0.0229	3402	Targets of miR-181a (MicroRNA.org)	Mapk8|Tm9sf3|Homez|Ctnna2|Pkp2|Prnp|Cops2|Pnpla8|Usp14|Nxt2|Ccdc127|Gabra1|Mtmr7|Wars|Vma21|Ccnc|Tmx3|Eif4g2|Smap1|Wdr37|Dr1|Kif2a|Insig2|Tox3|Wdr82|Mrrf|C330007P06Rik|Srpk2|Clcn3|Hbs1l|Hnrnpa3|Pdhx|Cab39l|Rragb|Scoc|Lrp11|Pafah1b2|Rnf14|Lrfn5|Gls|Ipo5|Tmem126b|Ube2n|Plaa|Usp45|Ccdc25|Nap1l2|Aar2|Dync1li1|Cab39|Stam|Gdpd1|Rab11a|Atad1|Ugcg|Tpp2|Vps41|Sec62|Rnmt|Yars2|Sgpp1|Napg|Paip1|Nudcd1|Slc25…	miR-181a	Mir181a	Mir181a
Mir181a-1	5.57	11	-0.171	1	1	Targets of miR-181a (microCosm)	0.00436	1	0.293	17	0.0817	0.0401	2.04	240	208	0.0304	559	Targets of miR-181a (microCosm)	Osgin1|Smad7|Sfxn5|Adhfe1|Csrp1|Mum1|Ly6a|Aco2|Fam43a|Car2|Pbxip1|Id2|Fam57a|Krt28|Col15a1|Gatm|Erv3	miR-181a	Mir181a	Mir181a
Mir181a-1	5.57	34	-0.463	1	12	Targets of miR-181a (MicroRNA.org)	1.88e-06	0.017	3.49e-05	64	0.381	0.221	1.72	178	168	0.0188	3402	Targets of miR-181a (MicroRNA.org)	Pbx1|Nrxn3|Stag1|Aebp2|Cbfa2t2|Atf2|Grap2|Pibf1|Mospd2|Fbxl3|Cmya5|Carm1|Sde2|Adgrb3|Csmd3|Pde4b|Fbxl12os|Notch2|Srsf1|Rev1|Otud4|Ppp1cb|Mapk1ip1l|Pnisr|Slc35d1|Crebrf|Fat3|Zfp281|Galnt13|Tab2|Oxct1|Prdm4|Siae|Usp12|Tbc1d23|Lclat1|Cd163|Psip1|Osbp|Ctcf|Atmin|Lrif1|Zbtb34|Nbr1|Scn3a|Prtg|Cdh8|Srr|Hnrnpul2|Usp42|C330018D20Rik|Skil|Ppm1a|Zbtb43|Lhfpl4|Tbl1xr1|Grm7|Reln|Tsr1|Med23|BC055324|Zfp960|Map…	miR-181a	Mir181a	Mir181a
Mir181a-1	5.57	25	-0.398	1	1	Targets of miR-181abcd (targetScan)	0.00521	1	0.138	17	0.179	0.0915	1.96	125	95	0.0216	786	Targets of miR-181abcd (targetScan)	4921524J17Rik|Ankrd50|Atp2a2|Cntn4|Grm1|Hlf|Inpp5a|Osbpl3|Picalm|Rab6b|Rmnd5a|Sept3|Slc25a37|Srgap1|Syt11|Tbc1d4|Tead1	miR-181abcd	Mir181abcd	Mir181a
Mir181a-2	4.16	1	0.244	0	25	Targets of miR-181a (MicroRNA.org)	9.46e-07	0.00855	1.95e-05	78	0.366	0.221	1.65	215	213	0.0229	3402	Targets of miR-181a (MicroRNA.org)	Mapk8|Tm9sf3|Homez|Ctnna2|Pkp2|Prnp|Cops2|Pnpla8|Usp14|Nxt2|Ccdc127|Gabra1|Mtmr7|Wars|Vma21|Ccnc|Tmx3|Eif4g2|Smap1|Wdr37|Dr1|Kif2a|Insig2|Tox3|Wdr82|Mrrf|C330007P06Rik|Srpk2|Clcn3|Hbs1l|Hnrnpa3|Pdhx|Cab39l|Rragb|Scoc|Lrp11|Pafah1b2|Rnf14|Lrfn5|Gls|Ipo5|Tmem126b|Ube2n|Plaa|Usp45|Ccdc25|Nap1l2|Aar2|Dync1li1|Cab39|Stam|Gdpd1|Rab11a|Atad1|Ugcg|Tpp2|Vps41|Sec62|Rnmt|Yars2|Sgpp1|Napg|Paip1|Nudcd1|Slc25…	miR-181a	Mir181a	Mir181a
Mir181a-2	4.16	11	-0.222	1	1	Targets of miR-181a (microCosm)	0.00436	1	0.293	17	0.0817	0.0401	2.04	240	208	0.0304	559	Targets of miR-181a (microCosm)	Osgin1|Smad7|Sfxn5|Adhfe1|Csrp1|Mum1|Ly6a|Aco2|Fam43a|Car2|Pbxip1|Id2|Fam57a|Krt28|Col15a1|Gatm|Erv3	miR-181a	Mir181a	Mir181a
Mir181a-2	4.16	34	-0.184	1	12	Targets of miR-181a (MicroRNA.org)	1.88e-06	0.017	3.49e-05	64	0.381	0.221	1.72	178	168	0.0188	3402	Targets of miR-181a (MicroRNA.org)	Pbx1|Nrxn3|Stag1|Aebp2|Cbfa2t2|Atf2|Grap2|Pibf1|Mospd2|Fbxl3|Cmya5|Carm1|Sde2|Adgrb3|Csmd3|Pde4b|Fbxl12os|Notch2|Srsf1|Rev1|Otud4|Ppp1cb|Mapk1ip1l|Pnisr|Slc35d1|Crebrf|Fat3|Zfp281|Galnt13|Tab2|Oxct1|Prdm4|Siae|Usp12|Tbc1d23|Lclat1|Cd163|Psip1|Osbp|Ctcf|Atmin|Lrif1|Zbtb34|Nbr1|Scn3a|Prtg|Cdh8|Srr|Hnrnpul2|Usp42|C330018D20Rik|Skil|Ppm1a|Zbtb43|Lhfpl4|Tbl1xr1|Grm7|Reln|Tsr1|Med23|BC055324|Zfp960|Map…	miR-181a	Mir181a	Mir181a
Mir181a-2	4.16	25	-0.301	1	1	Targets of miR-181abcd (targetScan)	0.00521	1	0.138	17	0.179	0.0915	1.96	125	95	0.0216	786	Targets of miR-181abcd (targetScan)	4921524J17Rik|Ankrd50|Atp2a2|Cntn4|Grm1|Hlf|Inpp5a|Osbpl3|Picalm|Rab6b|Rmnd5a|Sept3|Slc25a37|Srgap1|Syt11|Tbc1d4|Tead1	miR-181abcd	Mir181abcd	Mir181a
Mir181b-2	2.64	1	0.295	0	15	Targets of miR-181b (MicroRNA.org)	9.07e-08	0.00082	2.68e-06	85	0.399	0.237	1.68	215	213	0.0233	3642	Targets of miR-181b (MicroRNA.org)	Tm9sf3|Homez|Pkp2|Ctnnb1|Cops2|Pnpla8|Reps2|Usp14|Nxt2|Ccdc127|Gabra1|Mtmr7|Usp45|Ccnc|Tmx3|Smap1|Wdr37|Dr1|Insig2|Tox3|Pde4d|Wdr82|Mrrf|Cdh10|C330007P06Rik|Srpk2|Clcn3|Tmem33|Hbs1l|Rab6a|Hnrnpa3|Pdhx|Map2k4|Cab39l|Rragb|Scoc|Lrp11|Polr2m|Pafah1b2|Rnf14|Lrfn5|Gls|Ipo5|Tmem126b|Ube2n|Plaa|Reep5|Ccdc25|Nap1l2|Aar2|Cab39|Impa1|Gdpd1|Rab11a|Mapk8|Atad1|Rab23|Ugcg|Tpp2|Vps41|Sec62|Rnmt|Yars2|Sgpp1|Nap…	miR-181b	Mir181b	Mir181b
Mir181b-2	2.64	9	0.312	0	1	Targets of miR-181b-5p (mirTarBase)	0.0444	1	1	2	0.029	0.00492	5.89	419	69	0.0952	21	Targets of miR-181b-5p (mirTarBase)	Atp5g1|Pdxp	miR-181b-5p	Mir181b-5p	Mir181b
Mir181b-2	2.64	34	-0.266	1	7	Targets of miR-181b (MicroRNA.org)	9.27e-07	0.00839	1.91e-05	68	0.405	0.237	1.71	178	168	0.0187	3642	Targets of miR-181b (MicroRNA.org)	Pbx1|Nrxn3|Stag1|Aebp2|Cbfa2t2|Atf2|Grap2|Pibf1|Mospd2|Fbxl3|Cmya5|Carm1|1700048O20Rik|Sde2|Adgrb3|Csmd3|Pde4b|Fbxl12os|Notch2|Srsf1|Rev1|Otud4|Ppp1cb|Pnisr|Slc35d1|Reln|Grem2|Crebrf|Fat3|Zfp281|Galnt13|Tab2|Kdm3b|Prdm4|Usp12|Fam206a|Lclat1|Cd163|Psip1|Gxylt1|Ctcf|Zfp235|Atmin|Lrif1|Zbtb34|Nbr1|Scn3a|Prtg|Hnrnpul2|Usp42|C330018D20Rik|Skil|Ppm1a|Zbtb43|Lhfpl4|Mgea5|Tbl1xr1|Grm7|Tsr1|Sh3kbp1|Med23|…	miR-181b	Mir181b	Mir181b
Mir181b-2	2.64	39	0.255	0	26	Targets of miR-181b (MicroRNA.org)	2.59e-08	0.000234	9e-07	107	0.384	0.237	1.62	303	279	0.0294	3642	Targets of miR-181b (MicroRNA.org)	Tcf12|Rufy3|Mtm1|Gpd2|Dpyd|Hecw1|Cblb|Arhgef37|0610010F05Rik|C77370|Lin9|Cr1l|Epm2aip1|Mybl1|Pafah1b1|Tbc1d1|Kif16b|Sod2|Cntrl|Sulf2|Tspyl4|Ppp2r5e|Arl5a|Xiap|Agps|March1|Nrxn1|Pigk|Qser1|Slc36a4|Pcdh15|Pcdha7|Itch|Crebl2|Pcdha6|Slc12a2|Fam196b|Cep97|Pbrm1|Ppp1r26|Usp46|Ankrd27|Clasp2|Zfp455|Ebf2|Ccdc50|Cfap61|Abcb7|Kcnh8|Nf1|Eif2ak4|Cntn1|Ankfy1|Nkrf|Hus1|Neo1|Prune2|Slc44a5|Herc3|Fam169a|Pcdha9…	miR-181b	Mir181b	Mir181b
Mir181b-2	2.64	25	-0.273	1	1	Targets of miR-181abcd (targetScan)	0.00521	1	0.138	17	0.179	0.0915	1.96	125	95	0.0216	786	Targets of miR-181abcd (targetScan)	4921524J17Rik|Ankrd50|Atp2a2|Cntn4|Grm1|Hlf|Inpp5a|Osbpl3|Picalm|Rab6b|Rmnd5a|Sept3|Slc25a37|Srgap1|Syt11|Tbc1d4|Tead1	miR-181abcd	Mir181abcd	Mir181b
Mir181c	13.4	39	0.698	0	63	Targets of miR-181c (MicroRNA.org)	4.71e-06	0.0426	7.64e-05	91	0.326	0.212	1.54	303	279	0.028	3251	Targets of miR-181c (MicroRNA.org)	Hus1|Rufy3|Mtm1|Gpd2|Dpyd|Cblb|Arhgef37|C77370|Mtss1|Cr1l|Mybl1|Pafah1b1|Tbc1d1|Kif16b|Sod2|Sulf2|Tspyl4|Ppp2r5e|Arl5a|Xiap|Agps|Nrxn1|Slc36a4|Ikzf2|Fat1|Mapk10|Pcdha7|Itch|Crebl2|Pcdha6|Slc12a2|Cep97|Ppp1r26|Usp46|Ankrd27|Clasp2|Zfp455|Ebf2|Cfap61|Abcb7|Nf1|Cntn1|Folh1|Cntrl|Nkrf|Pcdh15|Neo1|Prune2|Slc44a5|Fam169a|Ccdc50|Pcdha9|Kank1|Grm8|Atp6v1a|Cdc42bpa|Pcdhb19|Vps36|Gtf3c3|Stag2|Zfp608|Pot1a|…	miR-181c	Mir181c	Mir181c
Mir181c	13.4	25	-0.668	1	1	Targets of miR-181abcd (targetScan)	0.00521	1	0.138	17	0.179	0.0915	1.96	125	95	0.0216	786	Targets of miR-181abcd (targetScan)	4921524J17Rik|Ankrd50|Atp2a2|Cntn4|Grm1|Hlf|Inpp5a|Osbpl3|Picalm|Rab6b|Rmnd5a|Sept3|Slc25a37|Srgap1|Syt11|Tbc1d4|Tead1	miR-181abcd	Mir181abcd	Mir181c
Mir181d	13.7	1	0.558	0	6	Targets of miR-181d (MicroRNA.org)	1.98e-09	1.79e-05	1.04e-07	92	0.432	0.247	1.75	215	213	0.0243	3788	Targets of miR-181d (MicroRNA.org)	Mapk8|Tm9sf3|Homez|Ctnna2|Pkp2|Prnp|Cops2|Pnpla8|Reps2|Usp14|Nxt2|Slc25a46|Ccdc127|Gabra1|Mtmr7|Usp45|Ccnc|Tmx3|Smap1|Wdr37|Dr1|Ube2v2|Insig2|Tox3|Pde4d|Wdr82|Mrrf|Cdh10|Srpk2|Clcn3|Tmem33|Hbs1l|Rab6a|Hnrnpa3|Pdhx|Map2k4|Cab39l|Rragb|Scoc|Lrp11|Polr2m|Pafah1b2|Rnf14|Lrfn5|1700123O20Rik|Gls|Ipo5|Tmem126b|Ube2n|Plaa|Reep5|Ccdc25|Nap1l2|Aar2|Dync1li1|Cab39|Impa1|Gdpd1|Rab11a|Psmd1|Atad1|Rab23|Ugcg|T…	miR-181d	Mir181d	Mir181d
Mir181d	13.7	34	-0.577	1	19	Targets of miR-181d (MicroRNA.org)	4.07e-06	0.0368	6.75e-05	68	0.405	0.247	1.64	178	168	0.018	3788	Targets of miR-181d (MicroRNA.org)	Pbx1|Nrxn3|Stag1|Cbfa2t2|Sertad2|Atf2|Grap2|Pibf1|Mospd2|Fbxl3|Cmya5|Carm1|Sde2|Adgrb3|Jade1|Csmd3|Pde4b|Fbxl12os|Notch2|Srsf1|Rev1|Aebp2|Otud4|Ppp1cb|Pnisr|Slc35d1|Reln|Crebrf|Fat3|Zfp281|Galnt13|Tab2|Oxct1|Kdm3b|Prdm4|Usp12|Fam206a|Usp48|Lclat1|Cd163|Psip1|Gxylt1|Ctcf|Zfp235|Atmin|Lrif1|Zbtb34|Nbr1|Scn3a|Prtg|Hnrnpul2|Usp42|C330018D20Rik|Skil|Ppm1a|Zbtb43|Lhfpl4|Mgea5|Tbl1xr1|Grm7|Tsr1|Sh3kbp1|…	miR-181d	Mir181d	Mir181d
Mir181d	13.7	39	0.759	0	33	Targets of miR-181d (MicroRNA.org)	1.12e-07	0.00101	3.21e-06	108	0.387	0.247	1.57	303	279	0.0285	3788	Targets of miR-181d (MicroRNA.org)	Tcf12|Rufy3|Mtm1|Gpd2|Dpyd|Cblb|Arhgef37|0610010F05Rik|C77370|Lin9|Mtss1|Cr1l|Mybl1|Pafah1b1|Tbc1d1|Kif16b|Sod2|Cntrl|Sulf2|Tspyl4|Stk36|Ppp2r5e|Arl5a|Xiap|Agps|March1|Nrxn1|Pigk|Faf2|Qser1|Slc36a4|Pcdha7|Itch|Crebl2|Pcdha6|Slc12a2|Plagl1|Fam196b|Klhl20|Cep97|Pbrm1|Ppp1r26|Otud7b|Usp46|Ankrd27|Clasp2|Zfp455|Ebf2|Ccdc50|Cfap61|Abcb7|Kcnh8|Nf1|Eif2ak4|Cntn1|Ankfy1|Nkrf|Hus1|Pcdh15|Gmps|Neo1|Prune2|…	miR-181d	Mir181d	Mir181d
Mir181d	13.7	25	-0.636	1	1	Targets of miR-181abcd (targetScan)	0.00521	1	0.138	17	0.179	0.0915	1.96	125	95	0.0216	786	Targets of miR-181abcd (targetScan)	4921524J17Rik|Ankrd50|Atp2a2|Cntn4|Grm1|Hlf|Inpp5a|Osbpl3|Picalm|Rab6b|Rmnd5a|Sept3|Slc25a37|Srgap1|Syt11|Tbc1d4|Tead1	miR-181abcd	Mir181abcd	Mir181d
Mir186	-2.87	1	-0.277	1	4	Targets of miR-186 (MicroRNA.org)	1.03e-09	9.33e-06	6.06e-08	105	0.493	0.296	1.66	215	213	0.0231	4552	Targets of miR-186 (MicroRNA.org)	Pdcl|Mapk8|Tm9sf3|Ctnna2|Uap1|Prnp|Cops2|Csde1|Pnpla8|App|Reps2|Usp45|Cab39l|Usp14|Idh3a|Nxt2|Ndufs1|Slc25a46|Clcn3|Tfcp2|Chp1|Gabra1|Pkp2|Kif2a|Vma21|Tmx3|Smap1|Wdr37|Dr1|Dnm1l|Fbxo45|Ube2v2|AW209491|Sugt1|Tox3|Hif1a|Wdr82|Idnk|Atp11c|Ccnc|C330007P06Rik|Srpk2|Acbd5|Cdh10|Tmem33|Rab6a|Hnrnpa3|Sestd1|Fundc1|Uba3|Scoc|Rit2|Pafah1b2|Tmed5|Lrfn5|Ipo5|Fyn|Tmem126b|Ndfip1|Col4a3bp|B230217C12Rik|Rnf11|C…	miR-186	Mir186	Mir186
Mir186	-2.87	39	-0.377	1	5	Targets of miR-186 (MicroRNA.org)	1.02e-11	9.22e-08	1.25e-09	136	0.487	0.296	1.65	303	279	0.0299	4552	Targets of miR-186 (MicroRNA.org)	Hus1|Dcbld2|Adgrg2|Rufy3|Mtm1|Dlg5|Dpyd|Trpm7|Hecw1|Slit2|Cblb|Cdh2|Eif4g3|C77370|Ano1|Lin9|Ctps2|Klhdc10|Mybl1|Dnajc27|Sema4d|Cast|Ogfod1|Stag2|Xiap|Tcf12|Parp8|Magi1|Agps|Suv420h1|Nrxn1|Lhfpl3|Pigk|Qser1|Frs2|Chl1|Rcan3|Fat1|Mapk10|Pcdha7|Rb1|Kif3a|Pcdha6|Lama2|Slc12a2|Klhl20|Zranb3|Pbrm1|Itch|Usp46|Ccdc50|Crb1|Atl3|Clasp2|Acaca|Zfp275|Gnl3l|Ebf2|Igsf3|Zc3hav1|Npat|Kcnh8|Rev3l|4732471J01Rik|Ric…	miR-186	Mir186	Mir186
Mir186	-2.87	46	-0.455	1	7	Targets of miR-186 (MicroRNA.org)	7.23e-10	6.53e-06	4.48e-08	90	0.517	0.296	1.75	184	174	0.0198	4552	Targets of miR-186 (MicroRNA.org)	Cpsf6|Tmtc1|Tgs1|Slc35a3|Dhx57|Stxbp5|Fndc3a|Zfp92|Phf6|Ogt|Arhgap26|2310035C23Rik|Stat5b|Zfp879|Rad50|Rab11fip2|Xpot|Astn1|Slc4a7|Sbf2|Cul5|Epha3|Zc3h14|2610005L07Rik|Adgrl2|4930430F08Rik|Morc3|Med14|Zdhhc2|Bbs1|Ctdspl2|Zfp827|Tacc2|Wdr35|Pds5b|Wdr59|Dlg3|Dcp1a|2810474O19Rik|Cacna2d1|Sap130|Prpf4|Fam120b|Nalcn|Pcdhb18|Gdap1|Rc3h2|Ddx6|Vldlr|Stam2|Nr3c2|Fam73a|Casc4|Pnn|Pam|Zmym2|Bcas3|Pdik1l|Exd…	miR-186	Mir186	Mir186
Mir203	5.41	1	0.461	0	26	Targets of miR-203 (MicroRNA.org)	1.04e-06	0.00943	2.12e-05	85	0.399	0.25	1.6	215	213	0.0221	3842	Targets of miR-203 (MicroRNA.org)	Pdcl|Homez|Pkp2|Immt|Cops2|Csde1|Pnpla8|Mapk8|Reps2|Usp45|Cul1|Slc25a46|Clcn3|Dnm1l|Chp1|Gabra1|Kif2a|Mtmr7|Vma21|Tmx3|Dr1|Ube2v2|Ccdc127|AW209491|Insig2|Tox3|Hif1a|Wdr82|Atp11c|Ccnc|C330007P06Rik|Cdh10|Tmem33|Nemf|Cul4a|Sestd1|Map2k4|Prkaa2|Fundc1|Yars2|Rit2|Mphosph10|Pafah1b2|Slc30a9|Tmed5|Lrfn5|Ipo5|Srpk2|Ube2n|Ndfip1|Sucla2|Ccdc25|Nap1l2|Fyn|Cab39|Stam|Sprn|Tmem169|Pgam5|Atad1|Arcn1|Ugcg|Tpp2…	miR-203	Mir203	Mir203
Mir203	5.41	1	0.461	0	1	Targets of miR-203 (targetScan)	0.0024	1	0.0811	19	0.12	0.0591	2.03	215	158	0.0374	508	Targets of miR-203 (targetScan)	2900011O08Rik|Cab39|Cdh10|Dnm1l|Dr1|Fyn|Gls|Impa1|Kif2a|Pafah1b2|Pde4d|Plaa|Pnpla8|Rab23|Senp5|Sestd1|Tmem33|Tox3|Ugcg	miR-203	Mir203	Mir203
Mir203	5.41	10	0.326	0	1	Targets of miR-203 (MicroRNA.org)	5.19e-12	4.7e-08	6.81e-10	89	0.484	0.25	1.93	190	184	0.0232	3842	Targets of miR-203 (MicroRNA.org)	Jazf1|Ssx2ip|Exog|Zfp207|Dlg1|Pdgfc|Ddx5|Atcay|D930016D06Rik|Serbp1|Ints6|Asb7|Gap43|Cul2|Rai2|Smarca1|Atl1|Wdr36|Rbm39|Naa30|Scn3b|Svop|Wrnip1|Gda|Zmpste24|Dcaf10|Minpp1|Zfp949|Riok3|Pgrmc1|Ppp2r2b|Slc2a3|Thnsl1|Farsb|Zfp715|Rab39b|Marcks|Prkacb|Tm9sf2|Pspc1|Orc2|Lgi1|Rnf168|Rap2c|Clic6|Zfp655|D10Wsu102e|Nap1l3|Ptpn9|Acvr2a|Necap1|Nudt11|Naa35|Tmem35|Dyrk1a|Ldoc1l|2210408I21Rik|Hsf2|Smg8|Wdr44|P…	miR-203	Mir203	Mir203
Mir203	5.41	25	-0.394	1	1	Targets of miR-203 (MicroRNA.org)	0.00124	1	0.00871	46	0.377	0.25	1.51	125	122	0.012	3842	Targets of miR-203 (MicroRNA.org)	Raver2|Clvs1|Ttc19|Setd3|Elmo1|Lrrfip2|Rtn4|Prpf19|Hlf|Rgs7|Pdp1|Eml1|A830010M20Rik|Prom2|Ctage5|Slc7a8|Tiam1|Tmem164|Rhoq|Amigo2|Osbpl3|Gabra4|Prickle1|Stau2|Fam219a|Mical2|Ntm|Sept3|Atp2a2|Egfem1|Shank3|Adra2b|Ghitm|Tex2|Ift57|Tspan12|Slc11a2|Cntn4|Casq2|Kcns1|Lrrtm1|Tbk1|4921524J17Rik|Grm4|Thbd|Ddx24	miR-203	Mir203	Mir203
Mir203	5.41	39	0.4	0	38	Targets of miR-203 (MicroRNA.org)	2.41e-07	0.00218	6.1e-06	108	0.387	0.25	1.55	303	279	0.0281	3842	Targets of miR-203 (MicroRNA.org)	Hus1|Dcbld2|Adgrg2|Mtm1|Dlg5|Gnptab|Trpm7|Cdh2|0610010F05Rik|Suv420h1|Klhdc10|Kif16b|Dnajc27|Ppp2r5e|Parp8|Qser1|Slc36a4|Rcan3|Fat1|Faxc|Itch|Synj1|Lama2|Eml6|Slc12a2|Zc3hav1|Ablim3|Fam196b|Zranb3|Pcdh15|Pbrm1|Ppp1r26|Ndst3|Wrn|Mpdz|Arhgef10|Ccdc50|Ift80|Ankrd42|Acaca|Npat|Cfap61|Abcb7|Magi1|Tbc1d12|Folh1|Ric3|Slit2|Ankfy1|Nkrf|Nek7|Mapk9|Pomt2|4931428F04Rik|Zdhhc20|Neo1|Fam169a|Rb1cc1|Kank1|Klhl…	miR-203	Mir203	Mir203
Mir203	5.41	46	0.257	0	9	Targets of miR-203 (MicroRNA.org)	3.43e-09	3.1e-05	1.69e-07	79	0.454	0.25	1.82	184	174	0.0206	3842	Targets of miR-203 (MicroRNA.org)	Pcdhga1|Tgs1|Lin7a|Dhx57|Stxbp5|Tardbp|Fndc3a|Usp47|Cacna2d1|Gdap1|Zfp879|Dzip3|Sap130|Robo1|Pcdh11x|Ube3c|Sbf2|Pkd2|Zc3h14|Skiv2l2|Pcdhga11|Fam73a|Ctdspl2|Adnp|Wdr7|Stx16|Epha3|Wdr35|Zdhhc2|Dcp1a|Cenpc1|Cyb5b|Mier1|Cadm3|Pcdhb18|Rian|Stam2|Tet2|Zswim3|Pnn|Zmym2|Bcas3|Mid2|Dmd|Dgcr8|Pcdhga4|Jmjd4|Pogz|Zfx|Rp2|2610002M06Rik|Elmod2|Lrch2|Ipo8|Phf6|Pcdhga9|Ppfia2|Casc4|Dis3|Fubp1|Appl1|Rimbp2|Atxn7l…	miR-203	Mir203	Mir203
Mir206	-8.35	52	0.392	0	2	Targets of miR-206-3p (mirTarBase)	0.0134	1	1	2	0.0417	0.00375	11.1	91	48	0.125	16	Targets of miR-206-3p (mirTarBase)	Notch3|Timp3	miR-206-3p	Mir206-3p	Mir206
Mir20a	5.24	39	0.413	0	36	Targets of miR-20a (MicroRNA.org)	1.8e-07	0.00163	4.73e-06	90	0.323	0.194	1.66	303	279	0.0302	2978	Targets of miR-20a (MicroRNA.org)	Dcbld2|Rufy3|Slc16a5|Cdh2|Rfc1|Prepl|Prune2|Mybl1|Pafah1b1|Dnajc27|Mtm1|Cast|Cand1|Ppp2r5e|Arl5a|Parp8|Magi1|Suv420h1|Yipf6|Frs2|Exoc1|Rcan3|Ric3|Ate1|Pcdha7|Itch|Rb1|Pcdha6|Chd5|Usp29|Col25a1|Pbrm1|Mpdz|Arhgef10|Usp46|Ankrd27|Atl3|Zfp275|Ebf2|Tbc1d8b|Npat|Tbc1d12|Copa|Ankfy1|Nrxn1|Pomt2|Hecw1|Hus1|Neo1|Klhl20|Ccdc157|Rb1cc1|Chd3|Pcdha9|Mfsd6|Col4a4|Zfp608|Cep135|Atp6v1a|Cdc42bpa|Cblb|Ssfa2|Stag2…	miR-20a	Mir20a	Mir20a
Mir20a	5.24	46	0.344	0	39	Targets of miR-20a (MicroRNA.org)	3.97e-06	0.0359	6.64e-05	59	0.339	0.194	1.75	184	174	0.0198	2978	Targets of miR-20a (MicroRNA.org)	Slitrk4|Tmtc1|Slc35a3|Stxbp5|Fndc3a|Zfp92|Phf6|Zfp827|Arhgap26|Gdap1|Fam117b|Sap130|Syn3|Slc4a7|Ipo11|Tardbp|Pkd2|Zc3h14|Adgrl2|Ube3c|Bbs1|Ctdspl2|Pds5b|Cacna2d1|Tmed8|Fam120b|Snx19|Rc3h2|Vldlr|Tet2|Casc4|Pdik1l|Mid2|Robo1|Wdr7|Ncoa1|Pogz|Zfx|Rp2|Lrch2|Dis3|BC005537|Mier1|Fubp1|Atxn7l1|Sbf2|Rabgap1|Dgke|Zfp287|Dmd|Dpp6|Top2b|Jak1|Smc2|Cenpc1|Myef2|March6|Lman1|Med14	miR-20a	Mir20a	Mir20a
Mir20b	-2.9	39	-0.284	1	14	Targets of miR-20b (MicroRNA.org)	1.43e-09	1.29e-05	7.87e-08	95	0.341	0.19	1.79	303	279	0.0325	2920	Targets of miR-20b (MicroRNA.org)	Dcbld2|Rufy3|Slc16a5|Cdh2|Rfc1|Prepl|Prune2|Epm2aip1|Mybl1|Pafah1b1|Dnajc27|Mtm1|Cast|Cand1|Stk36|Ppp2r5e|Arl5a|Parp8|Magi1|Suv420h1|Yipf6|Frs2|Exoc1|Rcan3|Ric3|Fat1|Ate1|Pcdha7|Itch|Rb1|Pcdha6|Chd5|Usp29|Pbrm1|Ppp1r26|Mpdz|Arhgef10|Usp46|Ankrd27|Atl3|Zfp275|Ebf2|Tbc1d8b|Npat|Tbc1d12|Ankfy1|Nrxn1|Pomt2|Hecw1|Hus1|Neo1|Klhl20|Ccdc157|Rb1cc1|Iffo2|Pcdha9|Sema3d|Col4a4|Zfp608|Cep135|Atp6v1a|Cdc42bpa…	miR-20b	Mir20b	Mir20b
Mir20b	-2.9	46	-0.266	1	28	Targets of miR-20b (MicroRNA.org)	3.85e-07	0.00348	9.05e-06	61	0.351	0.19	1.84	184	174	0.0209	2920	Targets of miR-20b (MicroRNA.org)	Slitrk4|Tmtc1|Slc35a3|Stxbp5|Pnmal1|Fndc3a|Zfp92|Phf6|Zfp827|Arhgap26|Gdap1|Fam117b|Syn3|Slc4a7|Ipo11|Tardbp|Pkd2|Zc3h14|Adgrl2|Ube3c|Bbs1|Ctdspl2|Pds5b|Cacna2d1|Tmed8|Dcp1a|Sap130|Fam120b|Rc3h2|Vldlr|Tet2|Casc4|Pdik1l|Exd2|Mid2|Wdr7|Ncoa1|Pogz|Zfx|Rp2|Lrch2|Dis3|BC005537|Mier1|Fubp1|Atxn7l1|Sbf2|Rabgap1|Dgke|Zfp287|Dmd|Dpp6|Top2b|Jak1|Smc2|Cenpc1|Myef2|March6|Lman1|Wdr35|Med14	miR-20b	Mir20b	Mir20b
Mir210	2.46	9	0.0958	0	1	Targets of miR-210 (targetScan)	0.0381	1	0.443	2	0.0127	0.00198	6.4	419	158	0.118	17	Targets of miR-210 (targetScan)	2310061I04Rik|Iscu	miR-210	Mir210	Mir210
Mir212	-12.9	39	-0.745	1	32	Targets of miR-212 (MicroRNA.org)	9.76e-08	0.000883	2.86e-06	80	0.287	0.162	1.77	303	279	0.0321	2493	Targets of miR-212 (MicroRNA.org)	Adgrg2|Gpd2|Dlg5|Slit2|Arhgef37|0610010F05Rik|Lin9|Suv420h1|Prune2|Klhdc10|Pafah1b1|Kif16b|Sod2|Rfc1|Stag2|Ppp2r5e|Cdc42bpa|Qser1|Slc36a4|Frs2|Rcan3|Ate1|Pcdha7|Itch|Rb1|Crebl2|Pcdha6|Eml6|Plagl1|Fam196b|Pcdh15|Ndst3|Wrn|Mpdz|Arhgef10|Ift80|Zfp455|Ebf2|Igsf3|Kcnh8|Rev3l|Ankfy1|Zdhhc20|Neo1|Rb1cc1|Atp6v1a|Pcdha9|Nrxn1|Zfp608|Mfsd7b|A230046K03Rik|Tbc1d9|Cfap61|Pcdha5|Dnajc6|Usp13|Pot1a|Yipf6|Dpyd|E…	miR-212	Mir212	Mir212
Mir216a	2.91	10	-0.123	1	2	Targets of miR-216a (targetScan)	0.00227	1	0.0793	8	0.0584	0.017	3.44	190	137	0.0548	146	Targets of miR-216a (targetScan)	Aftph|B230219D22Rik|Dcun1d4|Marcks|Rnf138|Serbp1|Tmem35|Zfp207	miR-216a	Mir216a	Mir216a
Mir216a	2.91	34	-0.358	1	16	Targets of miR-216a (MicroRNA.org)	2.02e-06	0.0183	3.7e-05	51	0.304	0.16	1.9	178	168	0.0208	2452	Targets of miR-216a (MicroRNA.org)	Nrxn3|Rbms1|Stag1|Pbx1|Atf2|Runx1t1|Psip1|Cadm2|Mospd2|Ppat|Upf2|Sde2|Jade1|Gramd4|Csmd3|Slc35d1|Reln|Srsf1|Mapk1ip1l|Sh3kbp1|Mmp16|Fat3|Tab2|Kdm3b|Bmpr1a|Siae|Rcvrn|Gxylt1|Tm9sf4|Zfp667|Zc3h7a|Cdh8|Srr|Hnrnpul2|Ppp1cb|Zbtb43|Tbl1xr1|Frem2|Grm7|Pnisr|Wdr33|Pibf1|Dcc|Rbmx|Slc35f1|Itfg1|Map2k6|Smyd3|Cdh13|Vti1a|Crebrf	miR-216a	Mir216a	Mir216a
Mir216a	2.91	46	-0.089	1	5	Targets of miR-216a (MicroRNA.org)	4.68e-10	4.23e-06	3.16e-08	61	0.351	0.16	2.2	184	174	0.0249	2452	Targets of miR-216a (MicroRNA.org)	Tmtc1|Slc35a3|Rbbp5|Stxbp5|Usp47|Zfp92|Phf6|Zfp827|Zfp879|Rad50|Rab11fip2|Xpot|Nmt1|Fam117b|Astn1|Fubp1|Zc3h14|4930430F08Rik|Morc3|2610005L07Rik|Atxn7l1|Bbs1|Ogt|Wdr7|Pds5b|Zdhhc2|Tmed8|Dcp1a|Dlg3|Dgcr8|Cyb5b|Fam120b|Pcdhb18|Gdap1|Rc3h2|Tet2|Smarca2|Bcas3|Nup155|Pdik1l|Msl3|Ncoa1|Casc4|Zfp595|Zfx|Rp2|Dock11|Pign|Appl1|Yod1|Rimbp2|Dgke|Tmem106b|Myef2|Sirt1|Nedd4|Zfp287|Rian|Cenpc1|March6|Dmd	miR-216a	Mir216a	Mir216a
Mir218-1	3.92	20	0.243	0	3	Targets of miR-218 (MicroRNA.org)	0.00017	1	0.00165	160	0.207	0.159	1.3	838	773	0.0655	2442	Targets of miR-218 (MicroRNA.org)	Mtx3|Guf1|Dgcr2|Btla|Bnip2|Atat1|Wdr72|Lin28b|Ankrd45|Cmip|Mob1b|Cetn2|Zfp202|Skap1|Fyco1|Gng4|Ralyl|Sec22a|Mccc1os|Pcdha10|Spata1|Klf8|Pck2|Ttll9|Bivm|Tmem237|B3gat1|Slc26a2|Npy1r|Morc4|Sh3bgrl|Sfmbt2|Lpp|Srgap2|Slc22a15|Tmub2|Sumf2|Spag6|Cacfd1|Zfp518b|Bmi1|Eif4a2|Htr2c|Crebzf|Zfp873|Gnai1|Ust|Ahrr|Greb1l|Eda2r|2010107G23Rik|Mgat4c|Hn1l|Psap|Sgol2a|Aig1|Wbscr27|Prrc1|Atp11b|NA|Slc45a3|Zc3hc1|Rn…	miR-218	Mir218	Mir218
Mir218-1	3.92	20	0.243	0	3	Targets of miR-218 (targetScan)	0.0401	1	0.458	45	0.105	0.0805	1.3	838	430	0.065	692	Targets of miR-218 (targetScan)	2010107G23Rik|Cmip|Atat1|B3gat1|B3gat2|Bivm|Bmi1|Cask|Cdca7l|Chm|Cnrip1|Dcx|Brinp3|Fbxl2|Flrt2|Fyco1|Ccdc177|Gpr45|Hcn3|Islr2|Klf8|Lasp1|Lmln|Lpp|Mknk1|Mob1b|Onecut2|Pcdha10|Pcdha2|Rnf38|Rnf41|Runx2|Senp1|Serpini1|Sfmbt2|Slc45a3|Snx4|Sox11|Srgap2|Ssr1|Taok3|Tmub2|Uhrf1bp1l|Zfp202|Zfp518b	miR-218	Mir218	Mir218
Mir218-1	3.92	39	0.216	0	3	Targets of miR-218 (targetScan)	1.36e-05	0.167	0.00451	37	0.167	0.0805	2.08	303	221	0.0535	692	Targets of miR-218 (targetScan)	Ankrd27|Asxl3|Bbx|C77370|Cblb|Cdh2|Chl1|Dcbld2|Ebf2|Erlec1|Ermp1|Fam196b|Gab2|Gabrb2|Ppp1r26|Hecw1|Klhdc10|Lifr|Lrrn1|Mapk10|Nrxn1|Otud7b|Pak3|Pcdha3|Pcdha5|Pcdha6|Pcdha7|Pcdha9|Plcxd2|Prrg3|Qser1|Setbp1|Slc12a2|Sulf2|Synj1|Tbc1d12|Tbc1d8b	miR-218	Mir218	Mir218
Mir218-2	-6.47	20	-0.491	1	3	Targets of miR-218 (MicroRNA.org)	0.00017	1	0.00165	160	0.207	0.159	1.3	838	773	0.0655	2442	Targets of miR-218 (MicroRNA.org)	Mtx3|Guf1|Dgcr2|Btla|Bnip2|Atat1|Wdr72|Lin28b|Ankrd45|Cmip|Mob1b|Cetn2|Zfp202|Skap1|Fyco1|Gng4|Ralyl|Sec22a|Mccc1os|Pcdha10|Spata1|Klf8|Pck2|Ttll9|Bivm|Tmem237|B3gat1|Slc26a2|Npy1r|Morc4|Sh3bgrl|Sfmbt2|Lpp|Srgap2|Slc22a15|Tmub2|Sumf2|Spag6|Cacfd1|Zfp518b|Bmi1|Eif4a2|Htr2c|Crebzf|Zfp873|Gnai1|Ust|Ahrr|Greb1l|Eda2r|2010107G23Rik|Mgat4c|Hn1l|Psap|Sgol2a|Aig1|Wbscr27|Prrc1|Atp11b|NA|Slc45a3|Zc3hc1|Rn…	miR-218	Mir218	Mir218
Mir218-2	-6.47	20	-0.491	1	3	Targets of miR-218 (targetScan)	0.0401	1	0.458	45	0.105	0.0805	1.3	838	430	0.065	692	Targets of miR-218 (targetScan)	2010107G23Rik|Cmip|Atat1|B3gat1|B3gat2|Bivm|Bmi1|Cask|Cdca7l|Chm|Cnrip1|Dcx|Brinp3|Fbxl2|Flrt2|Fyco1|Ccdc177|Gpr45|Hcn3|Islr2|Klf8|Lasp1|Lmln|Lpp|Mknk1|Mob1b|Onecut2|Pcdha10|Pcdha2|Rnf38|Rnf41|Runx2|Senp1|Serpini1|Sfmbt2|Slc45a3|Snx4|Sox11|Srgap2|Ssr1|Taok3|Tmub2|Uhrf1bp1l|Zfp202|Zfp518b	miR-218	Mir218	Mir218
Mir218-2	-6.47	39	-0.298	1	3	Targets of miR-218 (targetScan)	1.36e-05	0.167	0.00451	37	0.167	0.0805	2.08	303	221	0.0535	692	Targets of miR-218 (targetScan)	Ankrd27|Asxl3|Bbx|C77370|Cblb|Cdh2|Chl1|Dcbld2|Ebf2|Erlec1|Ermp1|Fam196b|Gab2|Gabrb2|Ppp1r26|Hecw1|Klhdc10|Lifr|Lrrn1|Mapk10|Nrxn1|Otud7b|Pak3|Pcdha3|Pcdha5|Pcdha6|Pcdha7|Pcdha9|Plcxd2|Prrg3|Qser1|Setbp1|Slc12a2|Sulf2|Synj1|Tbc1d12|Tbc1d8b	miR-218	Mir218	Mir218
Mir221	-8.6	39	-0.505	1	46	Targets of miR-221 (MicroRNA.org)	6.65e-07	0.00601	1.44e-05	73	0.262	0.15	1.75	303	279	0.0318	2298	Targets of miR-221 (MicroRNA.org)	Dlg5|Trpm7|Cdh2|Map3k7|Mybl1|Pafah1b1|Kif16b|Cand1|Agps|Ikzf2|Rufy3|Pcdha7|Eml6|Fam196b|Klhl20|Pcdh15|Wrn|Itch|Mpdz|Arhgef10|Ccdc50|Zfp618|Mcph1|Kcnh8|Ric3|Ireb2|Exoc6b|Fam199x|Fmn2|Mapk9|Pomt2|Gmps|Vps8|Zfp608|Fam169a|Pcdha9|Grm8|Magi1|Clasp2|Nrxn1|Cntn1|Cblb|Pcdhb19|Prrg3|Pcdh19|Pcdha6|Cfap61|Cep192|Lifr|Pcdha5|Asb1|Nek1|Tmem2|Dpyd|Rev3l|Arfgef2|Baz2b|Copa|Mtm1|Zmym4|Fam21|Gabrb2|Gnaq|Slit2|Aca…	miR-221	Mir221	Mir221
Mir222	-5.05	39	-0.427	1	28	Targets of miR-222 (MicroRNA.org)	5.66e-08	0.000512	1.8e-06	70	0.251	0.132	1.9	303	279	0.0344	2034	Targets of miR-222 (MicroRNA.org)	Dlg5|Cdh2|Map3k7|Mybl1|Pafah1b1|Kif16b|Cand1|Agps|Ikzf2|Ric3|Sod2|Faxc|Rufy3|Pcdha7|Eml6|Klhl20|Pcdh15|Wrn|Itch|Mpdz|Arhgef10|Ccdc50|Zfp618|Mcph1|Kcnh8|Ireb2|Fam199x|Fmn2|Mapk9|Pomt2|Gmps|Vps8|Zfp608|Fam169a|Pcdha9|Magi1|Clasp2|Nrxn1|Cntn1|Cblb|Prrg3|Pcdh19|Pcdha6|Cep192|Lifr|Pcdha5|Asb1|Nek1|Tmem2|Rev3l|Baz2b|Copa|Mtm1|Zmym4|Fam21|Gnaq|Slit2|Acad9|Polr3a|Cds2|Pcdha3|Nf1|Dcaf5|Zdhhc20|Slc25a36|Tc…	miR-222	Mir222	Mir222
Mir26b	4.44	1	0.286	0	13	Targets of miR-26b (MicroRNA.org)	4.69e-08	0.000424	1.53e-06	68	0.319	0.169	1.89	215	213	0.0262	2596	Targets of miR-26b (MicroRNA.org)	Pdcl|Ctnna2|Uap1|Cops2|App|Usp45|Idh3a|Clcn3|Dnm1l|Ddx1|Chp1|Gabra1|Eif4g2|Cct8|Dr1|Ufm1|Ube2v2|Ccdc127|Kif2a|Atp11c|Ccnc|Cdh10|Acbd5|Trappc2|Rab6a|Tmx3|Abcd2|Pdhx|Map2k4|Csde1|Cab39l|Scoc|Lrp11|Tmed5|Ipo5|Lgr4|Ube2n|Nap1l2|Calu|Fyn|Cab39|Lrpprc|Rnmt|Arcn1|Wdr37|Tpp2|Dnajc12|Serinc1|Smap1|Napg|Senp5|Pdha1|Leprotl1|Zdhhc3|Nceh1|Acsl4|Trap1|Plaa|Zfp874a|Mmgt1|Nemf|Stam|Tmem33|Snx6|Tmem30a|Cs|Gls|Ub…	miR-26b	Mir26b	Mir26b
Mir26b	4.44	10	0.185	0	12	Targets of miR-26b (MicroRNA.org)	1.24e-07	0.00112	3.48e-06	60	0.326	0.169	1.93	190	184	0.0231	2596	Targets of miR-26b (MicroRNA.org)	Armcx2|Pdgfc|Sap30|Ssx2ip|Dyrk1a|D930016D06Rik|Serbp1|Eif1b|Fyttd1|Ints6|Zfp248|Atl1|Rbm39|Naa30|G3bp2|Copb1|Eef1e1|Thnsl1|Zfp715|Tm9sf2|Suz12|Lgi1|Ube2w|Cct4|Rap2c|Suv39h2|Prps1l3|Slitrk5|Zfp655|Gda|Naa35|Necap1|Nudt11|Zfp207|Tmem68|Dlg1|Senp7|Hdac2|Dync1i2|Pspc1|Topors|Ulk2|Smarca1|Isoc1|Khdrbs2|Rnf138|Snx16|Gabrb3|Zfp955a|Mirg|Klhl7|Bbs7|Cdo1|Bzw2|Nudt10|Capn7|Hsf2|Rnf219|Rbmxl1|Rrn3	miR-26b	Mir26b	Mir26b
Mir26b	4.44	46	0.246	0	15	Targets of miR-26b (MicroRNA.org)	1.25e-08	0.000113	5.15e-07	60	0.345	0.169	2.04	184	174	0.0231	2596	Targets of miR-26b (MicroRNA.org)	Cpsf6|Cep68|Slitrk4|Lin7a|Stxbp5|Zfp92|Phf6|Rad50|Zfp879|Dzip3|Fam117b|Astn1|Slc4a7|2310035C23Rik|Ube3c|Sbf2|Cul5|Pkd2|Fubp1|Rab27a|2610005L07Rik|Atxn7l1|Ogt|Ctdspl2|Adnp|Wdr35|Pnn|Dgcr8|2810474O19Rik|Fam120b|Mier1|Pcdhb18|Rc3h2|Trpc1|Pcnx4|Kifap3|Ddx6|Vldlr|Stam2|Tet2|Fam73a|Casc4|Zmym2|Pdik1l|Exd2|Mid2|Msl3|Dmd|Rian|Lman1|Zfx|Rp2|Elmod2|Cadm3|Smc2|Zfp287|Scaper|Pds5b|Grip1|March6	miR-26b	Mir26b	Mir26b
Mir29a	-3.19	39	-0.468	1	43	Targets of miR-29a (MicroRNA.org)	3.17e-07	0.00287	7.64e-06	73	0.262	0.147	1.78	303	279	0.0324	2255	Targets of miR-29a (MicroRNA.org)	Dcbld2|Adgrg2|Vps8|Dpyd|Trpm7|Hecw1|C77370|Cr1l|1700019D03Rik|Mybl1|Pafah1b1|Dnajc27|Mtm1|Sulf2|Ogfod1|Stag2|Xiap|Suv420h1|Lhfpl3|Faf2|Qser1|Pcdha7|Pcdha6|Eml6|Bbx|Usp29|Anapc1|Arhgef10|Usp46|Acadsb|Npat|Cfap61|Ireb2|Ric3|Nkrf|Fmn2|4931428F04Rik|Setbp1|Ccdc50|Iffo2|Pcdha9|Grm8|Exoc1|Asb1|Zfp608|Atp6v1a|Cdc42bpa|Igsf3|Bicd1|Ermp1|Pcdha5|5031410I06Rik|Trpm2|Dpp10|Rev3l|Polr3a|Kif26b|Trak2|Epb41l4b|…	miR-29a	Mir29a	Mir29a
Mir301b	5.13	39	0.372	0	3	Targets of miR-301b-3p (mirTarBase)	0.0129	1	1	20	0.145	0.0857	1.69	303	138	0.0546	366	Targets of miR-301b-3p (mirTarBase)	Abca1|Rb1cc1|Kif21a|Nf1|Pafah1b1|Rb1|Trove2|Zfp275|Dcbld2|Zdhhc20|Cyp4x1|Cds2|Cblb|Prrg3|Tbc1d12|Asxl3|Suv420h1|Cdc42bpa|Npat|Pigk	miR-301b-3p	Mir301b-3p	Mir301b
Mir301b	5.13	46	0.3	0	34	Targets of miR-301b (MicroRNA.org)	2.81e-06	0.0254	4.87e-05	53	0.305	0.164	1.85	184	174	0.021	2524	Targets of miR-301b (MicroRNA.org)	Cpsf6|Pcdhga1|Stxbp5|Fndc3a|Cacna2d1|Tardbp|Usp47|Lrrc9|Dpp6|Rp2|Zfp879|Atxn7l1|Fam117b|2310035C23Rik|Sbf2|Zfp92|Ipo11|Paqr3|Pkd2|Zc3h14|Adgrl2|Pcdhga11|Stx16|Tacc2|Pds5b|Rabgap1|Dlg3|Dgcr8|Cenpc1|Mier1|Pcdhb18|Fam73a|Smarca2|Pam|Zmym2|Ube3c|Dmd|Pdik1l|Pcdhga4|Lman1|Pign|Pcdhga9|Robo1|Fubp1|Appl1|Fam120c|Bbs1|Dgke|Pcdhgb1|Zfp287|Ddx6|March6|Pcdhga2	miR-301b	Mir301b	Mir301b
Mir30a	-2.6	1	-0.278	1	5	Targets of miR-30a (MicroRNA.org)	1.32e-09	1.19e-05	7.4e-08	84	0.394	0.214	1.85	215	213	0.0256	3283	Targets of miR-30a (MicroRNA.org)	Pdcl|Tm9sf3|Sgpp1|Cops2|Csde1|Pnpla8|Mapk8|Armcx1|Rhot1|Usp14|Nxt2|Clcn3|Tpp2|Ube2e3|Cops3|Gabra1|Pkp2|Mtmr6|Usp45|Tmx3|Eif4g2|Smap1|Dr1|Dnm1l|Fbxo45|Ube2v2|Insig2|Sugt1|Wdr82|Acbd5|Tmem33|Abcd2|Pdhx|Map2k4|Prkaa2|Cab39l|Fundc1|Uba3|Lrp11|Mphosph10|Uso1|Polr2m|Pafah1b2|Tmed5|Ipo5|Yars2|Ndfip1|Rnf11|Calu|Tfcp2|Fyn|Zfp65|Dync1li1|Gfm1|Hnrnpa3|Strap|Pgam5|Mtmr7|Rab11a|Atad1|Rab23|Ugcg|Wdr37|Sec23a|S…	miR-30a	Mir30a	Mir30a
Mir30a	-2.6	10	-0.286	1	17	Targets of miR-30a (MicroRNA.org)	3.73e-07	0.00338	8.82e-06	69	0.375	0.214	1.75	190	184	0.021	3283	Targets of miR-30a (MicroRNA.org)	Fbxl5|Sap30|Jazf1|Ssx2ip|Lman2l|D930016D06Rik|Zfp655|Cul2|Fyttd1|Rai2|Eef1e1|Serbp1|Zfp248|Capn7|Scn3b|Gda|Dcaf10|Minpp1|Ccnl1|Ppp2r2b|Farsb|Arpc5|Lgi1|Rab1a|Ube2w|Vopp1|Lrrc4|Rap2c|Alg13|Eed|D10Wsu102e|Nap1l3|Necap1|Nudt11|Zfp207|Ldoc1l|2210408I21Rik|Lrp12|Hsf2|Wdr44|Pspc1|Ulk2|Smarca1|Nop16|Pvr|Isoc1|Tbpl1|Rnf138|Nkap|Fbxo34|Snx16|Dyrk1a|Xk|Mirg|L2hgdh|Klhl7|Rnf139|Khdrbs2|Dync1i2|Gpm6a|Rabif|V…	miR-30a	Mir30a	Mir30a
Mir30c-1	3.42	1	0.203	0	8	Targets of miR-30c (MicroRNA.org)	3.75e-09	3.39e-05	1.8e-07	84	0.394	0.218	1.81	215	213	0.0251	3352	Targets of miR-30c (MicroRNA.org)	Pdcl|Tm9sf3|Sgpp1|Cops2|Csde1|Pnpla8|Mapk8|Armcx1|Rhot1|Usp14|Nxt2|Clcn3|Ube2e3|Cops3|Gabra1|Pkp2|Mtmr6|Usp45|Tmx3|Eif4g2|Smap1|Dr1|Dnm1l|Fbxo45|Ube2v2|Insig2|Sugt1|Wdr82|Acbd5|Abcd2|Prkaa2|Cab39l|Fundc1|Uba3|Lrp11|Mphosph10|Uso1|Polr2m|Pafah1b2|Gls|Ipo5|Yars2|Ndfip1|Col4a3bp|Ddx25|Rnf11|Calu|Tfcp2|Fyn|Zfp65|Dync1li1|Gfm1|Hnrnpa3|Strap|Pgam5|Rab11a|Atad1|Rab23|Ugcg|Wdr37|Tpp2|Sec23a|Slc41a2|Sec62…	miR-30c	Mir30c	Mir30c
Mir30c-1	3.42	10	0.0563	0	24	Targets of miR-30c (MicroRNA.org)	1.84e-06	0.0166	3.44e-05	68	0.37	0.218	1.69	190	184	0.0203	3352	Targets of miR-30c (MicroRNA.org)	Fbxl5|Sap30|Jazf1|Ssx2ip|Lman2l|D930016D06Rik|Zfp655|Cul2|Fyttd1|Rai2|Eef1e1|Atl1|Capn7|Scn3b|Gda|Dcaf10|Ccnl1|Ppp2r2b|Farsb|Marcks|Arpc5|Lgi1|Rab1a|Ube2w|Vopp1|BC022687|Dcun1d4|Arl13b|Rap2c|Eed|D10Wsu102e|Nap1l3|Necap1|Nudt11|Zfp207|Ldoc1l|2210408I21Rik|Lrp12|Hsf2|Wdr44|Pspc1|Topors|Ulk2|Smarca1|Nop16|Isoc1|Tbpl1|Rnf138|Nkap|Fbxo34|Snx16|Dyrk1a|Xk|Mirg|L2hgdh|Klhl7|Rnf139|Khdrbs2|Dync1i2|Rabif|V…	miR-30c	Mir30c	Mir30c
Mir30c-1	3.42	34	-0.308	1	20	Targets of miR-30c (MicroRNA.org)	5.42e-06	0.0491	8.64e-05	62	0.369	0.218	1.69	178	168	0.0185	3352	Targets of miR-30c (MicroRNA.org)	Nrxn3|Efhc2|Stag1|Runx1t1|B3galnt2|Ccdc15|Scn3a|Ppat|Vti1a|Skil|Sh3kbp1|Ggnbp2|Csmd3|Reln|Rev1|Otud4|Ppp1cb|Pnisr|Grem2|Zfp281|Galnt13|Zfp709|Oxct1|Bmpr1a|Spats2|Lig3|Siae|Gclc|Rbmx|Tbc1d23|Usp48|Lclat1|Psip1|Zfp667|Nbr1|Zc3h7a|Bend7|Large|Diaph2|Hnrnpul2|Mgea5|C330018D20Rik|Pibf1|Ddx42|Adgrb3|Tarsl2|Zfp831|Tbl1xr1|Frem2|Grm7|Tsr1|Pbx1|Cenpj|Klhdc1|Dcc|Slc35f1|Cdh8|Utrn|Mospd2|Ubxn2b|Itfg1|Prkca	miR-30c	Mir30c	Mir30c
Mir30c-2	-3.83	1	-0.166	1	8	Targets of miR-30c (MicroRNA.org)	3.75e-09	3.39e-05	1.8e-07	84	0.394	0.218	1.81	215	213	0.0251	3352	Targets of miR-30c (MicroRNA.org)	Pdcl|Tm9sf3|Sgpp1|Cops2|Csde1|Pnpla8|Mapk8|Armcx1|Rhot1|Usp14|Nxt2|Clcn3|Ube2e3|Cops3|Gabra1|Pkp2|Mtmr6|Usp45|Tmx3|Eif4g2|Smap1|Dr1|Dnm1l|Fbxo45|Ube2v2|Insig2|Sugt1|Wdr82|Acbd5|Abcd2|Prkaa2|Cab39l|Fundc1|Uba3|Lrp11|Mphosph10|Uso1|Polr2m|Pafah1b2|Gls|Ipo5|Yars2|Ndfip1|Col4a3bp|Ddx25|Rnf11|Calu|Tfcp2|Fyn|Zfp65|Dync1li1|Gfm1|Hnrnpa3|Strap|Pgam5|Rab11a|Atad1|Rab23|Ugcg|Wdr37|Tpp2|Sec23a|Slc41a2|Sec62…	miR-30c	Mir30c	Mir30c
Mir30c-2	-3.83	10	-0.27	1	24	Targets of miR-30c (MicroRNA.org)	1.84e-06	0.0166	3.44e-05	68	0.37	0.218	1.69	190	184	0.0203	3352	Targets of miR-30c (MicroRNA.org)	Fbxl5|Sap30|Jazf1|Ssx2ip|Lman2l|D930016D06Rik|Zfp655|Cul2|Fyttd1|Rai2|Eef1e1|Atl1|Capn7|Scn3b|Gda|Dcaf10|Ccnl1|Ppp2r2b|Farsb|Marcks|Arpc5|Lgi1|Rab1a|Ube2w|Vopp1|BC022687|Dcun1d4|Arl13b|Rap2c|Eed|D10Wsu102e|Nap1l3|Necap1|Nudt11|Zfp207|Ldoc1l|2210408I21Rik|Lrp12|Hsf2|Wdr44|Pspc1|Topors|Ulk2|Smarca1|Nop16|Isoc1|Tbpl1|Rnf138|Nkap|Fbxo34|Snx16|Dyrk1a|Xk|Mirg|L2hgdh|Klhl7|Rnf139|Khdrbs2|Dync1i2|Rabif|V…	miR-30c	Mir30c	Mir30c
Mir30c-2	-3.83	34	0.18	0	20	Targets of miR-30c (MicroRNA.org)	5.42e-06	0.0491	8.64e-05	62	0.369	0.218	1.69	178	168	0.0185	3352	Targets of miR-30c (MicroRNA.org)	Nrxn3|Efhc2|Stag1|Runx1t1|B3galnt2|Ccdc15|Scn3a|Ppat|Vti1a|Skil|Sh3kbp1|Ggnbp2|Csmd3|Reln|Rev1|Otud4|Ppp1cb|Pnisr|Grem2|Zfp281|Galnt13|Zfp709|Oxct1|Bmpr1a|Spats2|Lig3|Siae|Gclc|Rbmx|Tbc1d23|Usp48|Lclat1|Psip1|Zfp667|Nbr1|Zc3h7a|Bend7|Large|Diaph2|Hnrnpul2|Mgea5|C330018D20Rik|Pibf1|Ddx42|Adgrb3|Tarsl2|Zfp831|Tbl1xr1|Frem2|Grm7|Tsr1|Pbx1|Cenpj|Klhdc1|Dcc|Slc35f1|Cdh8|Utrn|Mospd2|Ubxn2b|Itfg1|Prkca	miR-30c	Mir30c	Mir30c
Mir32	2.97	7	0.441	0	2	Targets of miR-32-5p (mirTarBase)	0.0166	1	1	1	0.0141	0.000234	60.1	271	71	1	1	Targets of miR-32-5p (mirTarBase)	Enpp6	miR-32-5p	Mir32-5p	Mir32
Mir32	2.97	39	0.232	0	19	Targets of miR-32 (MicroRNA.org)	8.69e-09	7.86e-05	3.81e-07	72	0.258	0.132	1.96	303	279	0.0356	2025	Targets of miR-32 (MicroRNA.org)	Gnptab|Trpm7|C77370|Hltf|Cr1l|Klhdc10|Pafah1b1|Tspyl4|Stk36|Ppp2r5e|Eif4g3|Xiap|Magi1|March1|Suv420h1|Lhfpl3|Ssfa2|Qser1|Frs2|Exoc1|Mapk10|Faxc|Synj1|Kif3a|Lama2|Plagl1|Fam196b|Ppp1r26|Otud7b|Tbc1d8b|Cfap61|Tbc1d12|Nkrf|Plekhm3|Sim2|Prune2|Slc44a5|Cep192|Grm8|Clasp2|Col4a4|Asb1|Mfsd7b|Ube4a|Far2|Pah|Cdc42bpa|Prrg3|Mtm1|Crb1|Dpp10|Dpyd|Rev3l|Nf1|Trak2|Epb41l4b|Gm5113|Baz2b|Gprasp1|Zmym4|Dock9|Gabr…	miR-32	Mir32	Mir32
Mir32	2.97	46	0.0843	0	24	Targets of miR-32 (MicroRNA.org)	3.12e-07	0.00282	7.53e-06	48	0.276	0.132	2.09	184	174	0.0237	2025	Targets of miR-32 (MicroRNA.org)	Cpsf6|Slitrk4|Cdc27|Morc3|Tgs1|Lin7a|Dnajc5|Fndc3a|Dgkg|Csrnp3|Xpot|Astn1|Ctdspl2|Rab27a|Zfp827|Tacc2|Pds5b|Dcp1a|Dlg3|Prpf4|Trpc1|Kifap3|Tet2|Ibtk|Pnn|Pam|Zmym2|Mid2|Ncoa1|Zfp595|Pogz|Zfx|Elmod2|Lrch2|Ppfia2|Dis3|Robo1|Fubp1|Mier1|Gpr173|Appl1|Rimbp2|Dgke|Tmem106b|Myef2|Zfp654|Dmd|Zfp287	miR-32	Mir32	Mir32
Mir320	-7.8	34	0.299	0	17	Targets of miR-320 (MicroRNA.org)	2.3e-06	0.0208	4.12e-05	61	0.363	0.208	1.75	178	168	0.0191	3194	Targets of miR-320 (MicroRNA.org)	Pbx1|Stag1|Aebp2|Atf2|Cbfa2t2|Tfdp2|Pibf1|Fbxl3|Ppat|Sh3kbp1|Upf2|Sde2|Adgrb3|Spats2|Pcdhga8|Srsf1|Lig3|Ppp1cb|Mcm5|Idi1|Arhgap19|Mmp16|Bmpr1a|Zhx1|Cetn4|Pnisr|Fam206a|Csgalnact2|Tcea1|Gxylt1|Prkx|Srr|Reln|Slc2a13|Usp42|Vti1a|Skil|Ppm1a|Ddx42|Tarsl2|Pcdhgc5|Frem2|Pcdhgb7|Il1rapl2|Eif4enif1|Pcdhgb4|Pcdhga7|Klhdc1|BC055324|Dcc|1700048O20Rik|Large|Wdr33|Pcdhgb6|Rbmx|Cdh8|Ccdc15|Mospd2|Cdh13|Fnip1|Cr…	miR-320	Mir320	Mir320
Mir320	-7.8	46	-0.429	1	26	Targets of miR-320 (MicroRNA.org)	3.37e-07	0.00305	8.05e-06	65	0.374	0.208	1.8	184	174	0.0204	3194	Targets of miR-320 (MicroRNA.org)	Cpsf6|Cep68|Pcdhga1|Zfp92|Zfp354c|Phf6|Usp47|Gdap1|Maml3|Zfp879|Dzip3|Ube3c|Sbf2|Zc3h14|4930430F08Rik|Pcdhga11|Rab27a|2610005L07Rik|Atxn7l1|Fam73a|Ogt|Ctdspl2|Bbs1|Pnn|Dlg3|Dgcr8|Dcp1a|Cdc27|Cacna2d1|Mier1|Nalcn|Pcdhb18|Rc3h2|Kifap3|Stam2|Smarca2|Gstcd|Msl3|Dmd|Casc4|Cadm3|2310035C23Rik|Pcdhga4|Pogz|Pign|Rp2|Stim1|Elmod2|Ipo8|Pcdhga9|Pcdh11x|Fam120c|Dgke|Sugp2|Pcdhgb1|Dhx36|Top2b|Jak1|Smc2|Rian|C…	miR-320	Mir320	Mir320
Mir330	6.04	43	0.587	0	2	Targets of miR-330 (targetScan)	0.00162	1	0.0646	10	0.0833	0.0274	3.05	229	120	0.0426	235	Targets of miR-330 (targetScan)	Faim2|Ggt7|Gins3|Myo1c|Ppp1r3f|Rap2a|Slc19a2|Slc27a4|Spats2l|Tnfrsf11a	miR-330	Mir330	Mir330
Mir330	6.04	43	0.587	0	3	Targets of miR-330-5p (targetScan)	0.00162	1	0.0646	10	0.0833	0.0274	3.05	229	120	0.0426	235	Targets of miR-330-5p (targetScan)	Faim2|Ggt7|Gins3|Myo1c|Ppp1r3f|Rap2a|Slc19a2|Slc27a4|Spats2l|Tnfrsf11a	miR-330-5p	Mir330-5p	Mir330
Mir339	2.76	7	0.246	0	2	Targets of miR-339-3p (microCosm)	0.0112	1	0.428	18	0.0763	0.0422	1.81	271	236	0.0307	587	Targets of miR-339-3p (microCosm)	Nol3|Fbxl8|BC024139|Cdc42ep1|Galnt6|Lgals8|Fbxw17|Cldn14|Slc9a9|Ano10|Ctsk|Sox8|Nudt12|Msh2|Nkx2-9|Acot2|Pgd|Hoxd1	miR-339-3p	Mir339-3p	Mir339
Mir340	5.74	1	0.385	0	14	Targets of miR-340-5p (MicroRNA.org)	6.39e-08	0.000578	1.99e-06	98	0.46	0.288	1.6	215	213	0.0221	4427	Targets of miR-340-5p (MicroRNA.org)	Pdcl|Mapk8|Tm9sf3|Homez|Uap1|Prnp|Cops2|Csde1|Pnpla8|Tfcp2|Ehd3|Reps2|Wdr12|Armcx1|Rhot1|Nxt2|Slc25a46|Tpp2|Ube2e3|Gabra1|Kif2a|Mtmr7|Mtmr6|Usp45|Tmx3|Wdr37|Dr1|Fbxo45|Ufm1|Ube2v2|Wars|Tox3|Hif1a|Cdh10|Acbd5|1600014C10Rik|Clcn3|Tmem33|Cul4a|Rab6a|Sestd1|Map2k4|Fundc1|Uba3|Tmem30a|Scoc|Rit2|Mphosph10|Napb|Slc30a9|Ipo5|Fyn|Lgr4|Tmem126b|Ndfip1|Col4a3bp|Txnl1|Sucla2|B230217C12Rik|Rnf11|Calu|Zfp65|At…	miR-340-5p	Mir340-5p	Mir340
Mir340	5.74	1	0.385	0	3	Targets of miR-340-5p (mirTarBase)	0.0261	1	1	20	0.194	0.124	1.56	215	103	0.0377	530	Targets of miR-340-5p (mirTarBase)	Dr1|Eif4g2|Got1|Napb|Pafah1b2|Prnp|Ugcg|Tax1bp1|Impa1|Dstn|Vma21|Tmem33|Tmed5|Sgpp1|Lgr4|Wdr37|Sestd1|Mmgt1|Lrp11|Slc41a2	miR-340-5p	Mir340-5p	Mir340
Mir340	5.74	10	0.373	0	5	Targets of miR-340-5p (MicroRNA.org)	5.81e-09	5.26e-05	2.66e-07	90	0.489	0.288	1.7	190	184	0.0203	4427	Targets of miR-340-5p (MicroRNA.org)	Zfp260|Ssx2ip|Usp39|Lman2l|Dyrk1a|Dync1i2|Ttc9c|Dlg1|Pdgfc|Bcl11a|Ddx5|D930016D06Rik|Serbp1|Ints6|Zfp655|Cul2|Fyttd1|Smarca1|Atl1|Rbm39|B230219D22Rik|Capn7|Kbtbd7|Naa30|G3bp2|Lipg|Minpp1|Ccnl1|Wdr43|Copb1|Zfp27|Slc2a3|Polr3f|Zfp715|Marcks|Ptprr|Fbxl5|Tm9sf2|Suz12|Pspc1|Zfp84|Orc2|Rab1a|Ube2w|Lrrc4|Rap2c|Suv39h2|Alg13|Gda|Aftph|Ptpn9|Acvr2a|Nudt11|Zfp207|Tmem68|Naa35|Tmem35|Bbs7|Lrp12|Hdac2|Wdr44|…	miR-340-5p	Mir340-5p	Mir340
Mir340	5.74	34	-0.416	1	6	Targets of miR-340-5p (MicroRNA.org)	8.74e-07	0.00791	1.83e-05	78	0.464	0.288	1.61	178	168	0.0176	4427	Targets of miR-340-5p (MicroRNA.org)	Pbx1|Rbms1|Runx1t1|Atf2|Zscan20|B3galnt2|Grap2|Cadm2|Srr|Pibf1|Mospd2|Bag4|Zfp2|Fbxl3|Magi2|Ppat|Reln|Il1rapl2|Sh3kbp1|Carm1|1700048O20Rik|Vti1a|Grm7|Csmd3|Sde2|Bend7|Adgrb3|Ezh2|Jade1|Slc35d1|Srsf1|Pde4b|Otud4|Mapk1ip1l|Mcm5|Kif27|Dcaf7|Pnisr|Idi1|Cdh13|Ap3b1|Crebrf|Tarsl2|Galnt13|Bmpr1a|Spats2|Prdm4|Siae|Wdr33|Tbc1d23|Lclat1|Cd163|Psip1|Prkx|Zbtb34|Nbr1|Prtg|Cdh8|Usp42|C330018D20Rik|Ddx42|Pik3c…	miR-340-5p	Mir340-5p	Mir340
Mir340	5.74	39	0.317	0	7	Targets of miR-340-5p (MicroRNA.org)	1.7e-10	1.54e-06	1.34e-08	130	0.466	0.288	1.62	303	279	0.0294	4427	Targets of miR-340-5p (MicroRNA.org)	Hus1|Adgrg2|Gpd2|Dpyd|Gnptab|Hecw1|Slit2|Cblb|0610010F05Rik|Ppp2r5e|Eif4g3|C77370|Prepl|Acadsb|Lin9|Prune2|Hltf|Map3k7|Mybl1|Kif16b|Dnajc27|Sema4d|Xpo6|Enah|Cast|Cand1|Stag2|Kif21a|Arl5a|Xiap|Tcf12|Cyfip1|Parp8|Gprasp1|Iffo2|Agps|Nrxn1|Lhfpl3|Qser1|Suv420h1|Yipf6|Ric3|Stxbp4|Mapk10|Rufy3|Rb1|Synj1|Upp2|Slc12a2|Plagl1|Klhl20|Cep97|Pbrm1|Otud7b|Ccdc50|Zfp618|Zfp275|Tbc1d8b|Igsf3|Npat|Mcph1|Kcnh8|Nf…	miR-340-5p	Mir340-5p	Mir340
Mir340	5.74	46	0.237	0	18	Targets of miR-340-5p (MicroRNA.org)	1.65e-08	0.000149	6.28e-07	85	0.489	0.288	1.7	184	174	0.0192	4427	Targets of miR-340-5p (MicroRNA.org)	Cpsf6|Cep68|Slitrk4|Tmtc1|Tgs1|Stxbp5|Fndc3a|Usp47|Zfp92|Zfp354c|Phf6|Gdap1|Dzip3|Rad50|Xpot|Fam117b|Gstcd|Nf2|Slc4a7|2310035C23Rik|Robo1|Sbf2|Ipo11|Cul5|Ctdspl2|Epha3|Fubp1|Zc3h14|Adgrl2|4930430F08Rik|Stim1|Zdhhc2|Fam73a|Ogt|Zfp827|Stx16|Pds5b|Dlg3|Dcp1a|Cdc27|Cenpc1|Mier1|Cadm3|Pcdhb18|Rian|Rc3h2|Vldlr|Slc9a6|Tet2|Ibtk|Casc4|Pnn|Pam|Pdik1l|Msl3|Dmd|Wdr7|Nedd4|Cklf|Zfx|Rp2|Dock11|Lrch2|Ppfia2|Di…	miR-340-5p	Mir340-5p	Mir340
Mir340	5.74	46	0.237	0	1	Targets of miR-340-5p (mirTarBase)	0.0114	1	1	19	0.213	0.124	1.72	184	89	0.0358	530	Targets of miR-340-5p (mirTarBase)	Adnp|Dmd|Pam|Pkd2|Robo1|Med14|Fubp1|Dgke|Arhgap26|Tmem106b|Fam117b|Appl1|Cadm3|Pds5b|Ogt|Fam73a|March6|Slc9a6|Slitrk4	miR-340-5p	Mir340-5p	Mir340
Mir363	-4.2	39	-0.372	1	52	Targets of miR-363 (MicroRNA.org)	1.41e-06	0.0128	2.73e-05	59	0.211	0.113	1.87	303	279	0.0339	1741	Targets of miR-363 (MicroRNA.org)	Hltf|Klhdc10|Pafah1b1|Tspyl4|Xiap|Suv420h1|Lhfpl3|Ssfa2|Qser1|Frs2|Mapk10|Synj1|Kif3a|Plagl1|Fam196b|Otud7b|Tbc1d8b|Slit2|Tbc1d12|Fam199x|Nkrf|Plekhm3|Sim2|Prune2|Slc44a5|Cep192|Grm8|Nrxn1|Asb1|Mfsd7b|C77370|Ube4a|Atp6v1a|Far2|Pah|Cdc42bpa|Pcdhb19|Mtm1|Dpp10|Yipf6|Dpyd|Rev3l|Trak2|Epb41l4b|Herc3|Gm5113|Baz2b|Gprasp1|Zmym4|Dock9|Cntn1|Gnaq|Sema3d|Phlpp2|Creb3l2|2810442N19Rik|Slc25a36|Hhip|Arhgef10	miR-363	Mir363	Mir363
Mir380	3.65	1	0.203	0	3	Targets of miR-380-5p (microCosm)	0.00828	1	0.379	13	0.0691	0.0324	2.13	215	188	0.0288	451	Targets of miR-380-5p (microCosm)	Rit2|Tmx3|Asns|Mff|Armcx1|Rragb|Ltv1|Cdh10|Idnk|Trap1|Sestd1|Lgr4|Esf1	miR-380-5p	Mir380-5p	Mir380
Mir381	-2.41	10	-0.217	1	15	Targets of miR-381 (MicroRNA.org)	2.97e-07	0.00269	7.22e-06	71	0.386	0.221	1.74	190	184	0.0209	3402	Targets of miR-381 (MicroRNA.org)	Ssx2ip|Senp7|Dync1i2|Zfp207|Dlg1|Pdgfc|Serbp1|Eif1b|Cul2|Trim32|Ints6|Wdr36|Zfp248|Ccnl1|Eef1e1|Zfp946|Slc2a3|Zfp715|Rab39b|Marcks|Fbxl5|Prkacb|Tm9sf2|Orc2|Vps45|Ube2w|Cct4|Vopp1|Dcun1d4|Slain2|Lrrc4|Rap2c|D10Wsu102e|Aftph|Nap1l3|Ptpn9|Acvr2a|Necap1|Nudt11|Lgi1|Dcaf10|St7|Prps1|Lrp12|Hsf2|Hdac2|Pspc1|Topors|Ulk2|Klhl7|Isoc1|Rnf138|Fbxo34|Snx16|Dyrk1a|Xk|Klhl9|Scn3b|Wrnip1|Rabif|Cdo1|Bzw2|Uba2|Alg…	miR-381	Mir381	Mir381
Mir381	-2.41	39	-0.355	1	12	Targets of miR-381 (MicroRNA.org)	1.09e-09	9.9e-06	6.39e-08	106	0.38	0.221	1.72	303	279	0.0312	3402	Targets of miR-381 (MicroRNA.org)	Hus1|Adgrg2|Rufy3|Mtm1|Dpyd|Trpm7|Slit2|0610010F05Rik|C77370|Lin9|Hltf|Mybl1|Dnajc27|Enah|Cast|Stag2|Ppp2r5e|Eif4g3|Xiap|Cyfip1|Magi1|Agps|Nrxn1|Qser1|Frs2|Stxbp4|Fat1|Itch|Kif3a|Chd5|Slc12a2|Ablim3|Fam196b|Zranb3|Ehbp1|Pcdh15|Ppp1r26|Ndst3|Mpdz|Otud7b|Faxc|Clasp2|Neo1|Zfp455|Ebf2|Tbc1d8b|Igsf3|Npat|Nf1|Tbc1d12|3632451O06Rik|Folh1|Ric3|Fam199x|Cntrl|Nkrf|Pomt2|Hecw1|Adgra3|Zdhhc20|Pcdhb2|Herc3|Fa…	miR-381	Mir381	Mir381
Mir448	8.85	7	0.442	0	2	Targets of miR-448 (MicroRNA.org)	0.000293	1	0.0026	64	0.251	0.166	1.52	271	255	0.0252	2543	Targets of miR-448 (MicroRNA.org)	Abca8a|Yipf2|Sytl2|Etv1|Arhgef6|Bche|Spg20|Slc9a9|Cpox|Fam63a|Pax6|Prrg1|Gng12|Ankrd44|Enpp1|Eya4|Fgl2|Klhl5|Tmem123|Tmtc2|Gpr15|Vash1|Stat1|Sgk2|Ispd|Galnt4|Lamp2|Calcrl|Lgals8|Ano10|Fam122b|Hoxd1|Trim26|Tram1|Clic4|Cln3|Tspan15|Itga4|Usp25|Ermard|Vwa5a|Cflar|Eif2ak2|Nfatc3|Sh3glb1|Pid1|Bcl7c|Rttn|Tmem117|Gca|Jam3|Anln|Klhl4|Ifit2|Hsd17b11|P4ha3|Bid|Mtcp1|Mtmr10|Wdr76|Slc39a9|Wls|Arhgap11a|Rtkn2	miR-448	Mir448	Mir448
Mir448	8.85	34	-0.358	1	2	Targets of miR-448 (targetScan)	6.91e-05	0.851	0.00834	20	0.159	0.061	2.6	178	126	0.0382	524	Targets of miR-448 (targetScan)	B3galnt2|Bag4|Cadm2|Dcc|Fat3|Kdsr|Pcdhga7|Pcdhga8|Pcdhgb4|Pcdhgb6|Pcdhgb7|Pcdhgc5|Jade1|Runx1t1|Scn3a|Sertad2|Sh3kbp1|Utrn|Zbtb34|Zbtb43	miR-448	Mir448	Mir448
Mir448	8.85	34	-0.358	1	3	Targets of miR-448-3p (targetScan)	6.91e-05	0.851	0.00834	20	0.159	0.061	2.6	178	126	0.0382	524	Targets of miR-448-3p (targetScan)	B3galnt2|Bag4|Cadm2|Dcc|Fat3|Kdsr|Pcdhga7|Pcdhga8|Pcdhgb4|Pcdhgb6|Pcdhgb7|Pcdhgc5|Jade1|Runx1t1|Scn3a|Sertad2|Sh3kbp1|Utrn|Zbtb34|Zbtb43	miR-448-3p	Mir448-3p	Mir448
Mir448	8.85	39	0.515	0	8	Targets of miR-448 (MicroRNA.org)	3.51e-10	3.18e-06	2.46e-08	88	0.315	0.166	1.91	303	279	0.0346	2543	Targets of miR-448 (MicroRNA.org)	Rufy3|Mtm1|Gpd2|Hecw1|Usp29|Hltf|Map3k7|Mybl1|Kif16b|Enah|Cyfip1|Parp8|Magi1|Agps|Lhfpl3|Frs2|Ikzf2|Ate1|Pcdha7|Kif3a|Pcdha6|Slc12a2|Fam196b|Pcdh15|Wrn|Otud7b|Crb1|Acadsb|Clasp2|Acaca|Zfp275|Ebf2|Igsf3|Npat|Tbc1d12|Folh1|Ankfy1|Cntrl|Nrxn1|Nhs|Sim2|Herc3|Rb1cc1|Atp6v1a|Iffo2|Abca2|Pcdha9|Ube4a|Mfsd6|Col4a4|Cntn1|Zfp608|Mfsd7b|Cep135|Cblb|Ssfa2|Gtf3c3|Cfap61|Bicd1|Ccdc39|Pcdha5|5031410I06Rik|Dpp10…	miR-448	Mir448	Mir448
Mir448	8.85	46	0.584	0	17	Targets of miR-448 (MicroRNA.org)	1.53e-08	0.000138	5.91e-07	59	0.339	0.166	2.05	184	174	0.0232	2543	Targets of miR-448 (MicroRNA.org)	Slitrk4|Morc3|Pcdhga1|Slc35a3|Dhx57|Zfp92|Ogt|Usp47|Dpp6|Gdap1|2310035C23Rik|Dzip3|Syn3|Slc4a7|Fubp1|Pcdhga11|Rab11fip2|Phf6|Adnp|Tacc2|Zdhhc2|Dcp1a|Dlg3|2810474O19Rik|Cpsf6|Cacna2d1|Pcdhb18|Vldlr|Tet2|Fam73a|Pnn|Dmd|Smarca2|Dgcr8|Ncoa1|Pcdhga4|Pogz|Nalcn|Dock11|Lrch2|Pcdhga9|Dis3|BC005537|Cul4b|Mier1|Appl1|Yod1|Atxn7l1|Sbf2|Fndc3a|Sirt1|Zfp287|Pcdhgb1|Dhx36|Jak1|Cenpc1|Myef2|Pcdhga2|Med14	miR-448	Mir448	Mir448
Mir488	3.11	46	0.315	0	4	Targets of miR-488 (MicroRNA.org)	1.93e-10	1.74e-06	1.47e-08	70	0.402	0.195	2.06	184	174	0.0234	2995	Targets of miR-488 (MicroRNA.org)	Cep68|Pcdhga1|Slc35a3|Rbbp5|Dhx57|Stxbp5|Tardbp|Nipal3|Zfp92|Dzip3|Rad50|Rab11fip2|Sap130|Slc4a7|Cul5|Zc3h14|Pcdhga11|Paqr3|Zfp827|Ogt|Epha3|Tacc2|Pds5b|Tti1|Dgcr8|Cdc27|Cpsf6|Cenpc1|Cyb5b|Fam120b|Gdap1|Skiv2l2|Drp2|Tet2|Nr3c2|Fam73a|Pnn|Zmym2|Nedd4|2310035C23Rik|Pcdhga4|Nalcn|2610002M06Rik|Lrch2|Ipo8|Phf6|Pcdhga9|Dis3|BC005537|Robo1|Pcdh11x|Fubp1|Appl1|Rimbp2|Atxn7l1|Mier1|Rabgap1|Fam120c|Tmem10…	miR-488	Mir488	Mir488
Mir491	-3.68	2	0.307	0	1	Targets of miR-491 (MicroRNA.org)	9.95e-08	0.0009	2.89e-06	305	0.176	0.134	1.31	1867	1732	0.148	2064	Targets of miR-491 (MicroRNA.org)	Arhgap27|Cdk4|C2cd2l|Znfx1|Ryr1|Meis2|Peli2|Arhgef2|Sh3pxd2a|Mybl2|Neurl1a|Cdk9|Grin1|Myo18a|Pde1c|Mcf2l|Kdm4b|Ppp1r1b|Pde2a|Tars2|Plekha6|Acvrl1|Pml|Shisa7|Ikzf3|Ntrk3|2410018L13Rik|Ubqln4|Mbd6|Dlgap2|S100a10|Fkbp8|Acvr1|Jup|B3galt1|Ablim2|Arhgap20|Wscd2|Pip5k1a|Shisa9|Ankrd13b|Coro2b|Epb41l1|Iqgap3|C130050O18Rik|Gnal|Patz1|Gas7|Cpne2|Cttnbp2|Mark2|Stk26|Kirrel3|Parp6|Ubp1|Josd1|Grasp|Sdr9c7|Dpf…	miR-491	Mir491	Mir491
Mir491	-3.68	11	0.148	0	1	Targets of miR-491 (MicroRNA.org)	0.0185	1	0.0823	42	0.185	0.134	1.38	240	227	0.0203	2064	Targets of miR-491 (MicroRNA.org)	Plekhh1|Mks1|Fxyd1|Col15a1|Parp3|Zfp14|Neat1|Tcn2|Myl9|Mobp|Pm20d1|Trp53inp2|Pygb|Pecam1|Il1rap|Aldh6a1|Csrp1|Abhd4|Epas1|Cdc42ep2|Vwa1|Msn|Cbs|Fnbp1|Unc5b|Mal|Padi2|Tspan2|Svep1|Lrrc75b|Kcnk5|Kif1c|Mtss1l|Ndrg1|Vamp3|Sfxn5|Efnb3|Tprkb|Gramd3|Frmd8|Rasgrp3|Pla2g16	miR-491	Mir491	Mir491
Mir494	2.5	1	0.238	0	23	Targets of miR-494 (MicroRNA.org)	7.46e-07	0.00674	1.6e-05	83	0.39	0.24	1.62	215	213	0.0225	3689	Targets of miR-494 (MicroRNA.org)	Ctnna2|Pkp2|Ctnnb1|Tfg|Prnp|Cops2|Csde1|Pnpla8|Mapk8|Cul1|Armcx1|Rhot1|Usp14|Nxt2|Clcn3|Chp1|Gabra1|Kif2a|Vma21|Tmx3|Smap1|Ptdss1|Wdr37|Dr1|Dnm1l|Pde4d|Ufm1|Ccdc127|AW209491|Insig2|Hif1a|Wdr82|Ndp|Cdh10|1600014C10Rik|Tmem33|Cul4a|Rab6a|Hnrnpa3|Pdhx|Prkaa2|Uba3|Rragb|Lrp11|Mphosph10|Uso1|Napb|Cacul1|Fyn|Lgr4|Ube2n|Ndfip1|Ddx25|Rnf11|Ccnc|Cab39|Gdpd1|Mtmr7|Rab11a|Rnmt|Rab23|Ugcg|Lrfn5|Tpp2|Sec23a|C…	miR-494	Mir494	Mir494
Mir494	2.5	10	0.216	0	8	Targets of miR-494 (MicroRNA.org)	2.58e-08	0.000233	9e-07	78	0.424	0.24	1.77	190	184	0.0211	3689	Targets of miR-494 (MicroRNA.org)	Armcx2|Jazf1|Ssx2ip|Senp7|Ttc9c|Exog|Lrrc41|Pdgfc|Bcl11a|C030039L03Rik|Eif1b|Asb7|Mirg|Gap43|Fyttd1|Rai2|Ints6|Smarca1|Eef1e1|Atl1|Rbm39|B230219D22Rik|Capn7|Kbtbd7|Svop|Snx7|Fam161b|Wdr43|Copb1|Farsb|Vwa9|Dcaf12l1|Suz12|Lgi1|Ube2w|Rnf168|Slain2|Arl13b|Wdr36|Clic6|Alg13|Gda|Aftph|Nap1l3|Nudt11|Zfp207|Tmem68|Ldoc1l|2210408I21Rik|Gabrg2|Lrp12|Hsf2|Tbc1d25|Wdr44|Topors|Ulk2|Khdrbs2|Rnf138|Lipg|Slc37a…	miR-494	Mir494	Mir494
Mir494	2.5	10	0.216	0	2	Targets of miR-494-3p (mirTarBase)	0.0173	1	1	1	0.0135	0.000234	57.7	190	74	1	1	Targets of miR-494-3p (mirTarBase)	Hsf2	miR-494-3p	Mir494-3p	Mir494
Mir494	2.5	39	0.00239	0	6	Targets of miR-494 (MicroRNA.org)	4.93e-11	4.46e-07	4.64e-09	116	0.416	0.24	1.73	303	279	0.0314	3689	Targets of miR-494 (MicroRNA.org)	Dcbld2|Dpyd|Cblb|Cdh2|0610010F05Rik|Prepl|Lin9|Prune2|Cr1l|Epm2aip1|Mybl1|Tbc1d1|Enah|Tspyl4|Stag2|Arl5a|Magi1|Agps|March1|Suv420h1|Nrxn1|Lhfpl3|Pigk|Faf2|Xiap|Qser1|Frs2|Ate1|Itch|Rb1|Crebl2|Synj1|Kif3a|Pcdha6|Eml6|Bbx|Slc12a2|Chl1|Zranb3|Ehbp1|Pbrm1|Wrn|Ift80|Ankrd27|Zfp455|Ebf2|Ccdc50|Zc3hav1|Mrgpre|Copa|Exoc6b|Eif2ak4|Folh1|Fam199x|Pak3|Nkrf|Hecw1|3632451O06Rik|Pcdh15|Adgra3|4931428F04Rik|Zdh…	miR-494	Mir494	Mir494
Mir543	-4.01	1	-0.383	1	33	Targets of miR-543 (MicroRNA.org)	5.11e-06	0.0462	8.25e-05	73	0.343	0.211	1.63	215	213	0.0225	3240	Targets of miR-543 (MicroRNA.org)	Mapk8|Tm9sf3|Immt|Cops2|Csde1|Pnpla8|Usp14|Tfcp2|Mtmr6|Usp45|Vma21|Tmx3|Smap1|Dr1|Ube2v2|Kif2a|Sugt1|Tox3|Atp11c|Ccnc|Srpk2|Cdh10|Hbs1l|Rab6a|Pdhx|Uba3|Yars2|Scoc|Rit2|Lrp11|Rars|Mphosph10|Uso1|Polr2m|Rnf14|Slc30a9|Tmed5|Lgr4|Tmem126b|Ndfip1|Plaa|Ddx25|Rnf11|Cab39|Lrpprc|Rab11a|Ugcg|Wdr37|Lrfn5|Dnajc12|Sec23a|Sec62|Sgpp1|Slc35a5|Tmem177|Nol11|Napg|Nudcd1|Senp5|Nceh1|Acsl4|Zfp874a|Serinc1|Sucla2|M…	miR-543	Mir543	Mir543
Mir543	-4.01	10	-0.208	1	28	Targets of miR-543 (MicroRNA.org)	5.33e-06	0.0482	8.54e-05	65	0.353	0.211	1.68	190	184	0.0201	3240	Targets of miR-543 (MicroRNA.org)	Fbxl5|Sap30|Jazf1|Ssx2ip|Senp7|Ddx5|C030039L03Rik|Eif1b|Asb7|Gap43|Ints6|Atl1|Serbp1|Zfp248|Rbm39|Kbtbd7|Wrnip1|Minpp1|Rbmxl1|Copb1|Ppp2r2b|Slc2a3|Marcks|Vwa9|Dcaf12l1|Suz12|Ube2w|Wdr36|Clic6|Alg13|Gda|Aftph|Ptpn9|Acvr2a|Zfp207|Tmem68|2210408I21Rik|Lrp12|Hsf2|Wdr44|Dync1i2|Pspc1|Klhl7|Smarca1|Isoc1|Tbpl1|Rnf138|Nkap|Snx16|Gabrg2|Mirg|Khdrbs2|Dcaf10|Bcl11a|Rabif|Hdac2|Cdo1|Ccdc43|Uba2|Nudt10|Vopp1…	miR-543	Mir543	Mir543
Mir543	-4.01	39	-0.325	1	11	Targets of miR-543 (MicroRNA.org)	7.02e-10	6.35e-06	4.38e-08	103	0.369	0.211	1.75	303	279	0.0318	3240	Targets of miR-543 (MicroRNA.org)	Dcbld2|Rufy3|Trpm7|Cblb|Cdh2|Arhgef37|Map3k7|Cr1l|Klhdc10|Epm2aip1|Pafah1b1|Tbc1d1|Kif16b|Prkdc|Mtm1|Cntrl|Cand1|Sulf2|Tspyl4|Stag2|Arl5a|Xiap|Agps|Nrxn1|Lhfpl3|Ikzf2|Ate1|Pcdha7|Itch|Crebl2|Pcdha6|Eml6|Slc12a2|Fam196b|Cep97|Usp46|Ccdc50|Clasp2|Neo1|Zfp275|Ebf2|Abcb7|Nf1|Eif2ak4|Cntn1|Ric3|Slit2|Pak3|Abca8b|Ankfy1|Nkrf|Pcdh15|Gmps|Sim2|Prune2|Slc44a5|Klhl20|Fam169a|Rb1cc1|Faf2|Pcdha9|Kank1|Grm8|M…	miR-543	Mir543	Mir543
Mir543	-4.01	46	-0.235	1	23	Targets of miR-543 (MicroRNA.org)	2.47e-07	0.00224	6.2e-06	66	0.379	0.211	1.8	184	174	0.0204	3240	Targets of miR-543 (MicroRNA.org)	Cpsf6|Slitrk4|Cdc27|Lin7a|Dhx57|Stxbp5|Usp47|Cacna2d1|Tardbp|Phf6|Lrrc9|Rad50|Mlh3|Xpot|Ncoa1|2310035C23Rik|Sbf2|Cul5|Epha3|Fubp1|4930430F08Rik|Morc3|Rab27a|Ctdspl2|Med14|Wdr7|Pds5b|Dlg3|2810474O19Rik|Cyb5b|Mier1|Nalcn|Adgrl2|Trpc1|Ddx6|Slc9a6|Stam2|Ibtk|Smarca2|Pam|Zmym2|Ube3c|Mid2|Msl3|Nedd4|Zfx|Pign|Rp2|Appl1|Lrch2|Ipo8|Cul4b|Robo1|Gpr173|Yod1|Rabgap1|Myef2|Tacc2|Sirt1|Smc2|Cenpc1|March6|Lman1…	miR-543	Mir543	Mir543
Mir574	3.72	43	0.246	0	1	Targets of miR-574-3p (microCosm)	0.00202	1	0.189	18	0.0909	0.0426	2.13	229	198	0.0304	593	Targets of miR-574-3p (microCosm)	Exoc3l|Slc10a7|Tmco3|Nudt22|Trpm4|Deaf1|Ppp1r3f|Syp|Mospd1|Cd99l2|Mob3a|Eef2|Os9|Trappc9|Rhebl1|Lmbr1l|Tbc1d22b|Snap47	miR-574-3p	Mir574-3p	Mir574
Mir679	7.61	52	-0.436	1	2	Targets of miR-679 (microCosm)	0.0106	1	0.422	7	0.0946	0.0328	2.88	91	74	0.0153	457	Targets of miR-679 (microCosm)	Vwf|Abcc9|Ddhd1|Nfic|Myh11|Acsl6|Slc24a2	miR-679	Mir679	Mir679
Mir764	5.36	9	0.407	0	2	Targets of miR-764-5p (microCosm)	1.41e-05	0.305	0.00775	34	0.0932	0.0424	2.2	419	365	0.0576	590	Targets of miR-764-5p (microCosm)	Mphosph6|Rnaseh2a|Gsto1|Kazald1|Rnaseh2c|Spr|Tpra1|Tsen34|Cox6b2|Kptn|Timm50|Bckdk|Dnajb6|Gpn1|Uchl1|Noa1|Mvk|Thoc7|Dhrs4|Ebpl|Rnaseh2b|Rrp1|Coq10a|Map2k5|Tmed3|Jtb|Hcfc1r1|Rhbdl1|Ppil1|Rhbdd3|Poldip2|Fam58b|Hdhd3|Ppcs	miR-764-5p	Mir764-5p	Mir764
Mir9-1	2.9	39	-0.121	1	61	Targets of miR-9 (MicroRNA.org)	3.37e-06	0.0305	5.74e-05	83	0.297	0.186	1.6	303	279	0.0291	2853	Targets of miR-9 (MicroRNA.org)	Vps8|Trpm7|Slit2|Cdh2|0610010F05Rik|Rfc1|Ano1|Sarm1|Ctps2|Hltf|Klhdc10|Kif16b|Enah|Cntrl|Cast|Xiap|Gprasp1|Agps|March1|Pigk|Suv420h1|Sod2|Ate1|Synj1|Bbx|Col25a1|Fam196b|Cep97|Pbrm1|Ndst3|Otud7b|Ccdc50|Ift80|Plxnb3|Crb1|Ankrd42|Igsf3|4732471J01Rik|Fam199x|Plekhm3|Hecw1|Nek7|Pcdh15|Mapk9|Nhs|Gmps|Klhl20|Zfp608|Plagl1|Faf2|Slc44a5|Sema3d|Tbc1d9|Mtm1|Trpv2|Magi1|Eif4g3|Cntn1|Trpm2|Dpp10|Mpdz|Ikzf2|Re…	miR-9	Mir9	Mir9
Mir615	20.2	2	-0.716	1	3	Targets of miR-615-3p (microCosm)	0.00142	1	0.16	92	0.0583	0.0431	1.35	1867	1577	0.153	600	Targets of miR-615-3p (microCosm)	Necab2|Zfp1|Carkd|Tmem180|Rbp4|Rasgrp2|Map3k11|B4gat1|Batf3|Atf6|Arap3|Cxxc1|Fam131b|Chmp3|Slc5a7|Ppp1r37|Actn4|Fxyd5|Rras|Stard10|Gga2|Pagr1a|Trim72|Ifitm1|Fastk|Msantd1|Rgs12|Hvcn1|Gigyf1|Gnb2|Agfg2|Speg|Jph3|Chat|Lmo7|Gemin8|Mettl24|Theg|Shc2|Amh|Sdr9c7|9130401M01Rik|Kctd17|Kcnh3|Mcrs1|Ppp1r1a|Scamp1|Pde8b|P2rx6|Ccdc151|Eepd1|Tagln|Drd2|Abhd14a|Dock3|Zmynd10|Slc27a3|Celf3|Ankrd35|Dnase1l2|Stk1…	miR-615-3p	Mir615-3p	Mir615

## Sheet: Cortex
miRNA	miRNA.Z.for.Q	module	miRNA.mod.cor	miRNA.mod.corIsNegative	rank	dataSetName	pValue	Bonferroni	FDR	nCommonGenes	fracOfEffectiveClassSize	expectedFracOfEffectiveClassSize	enrichmentRatio	classSize	effectiveClassSize	fracOfEffectiveSetSize	effectiveSetSize	shortDataSetName	overlapGenes	mirSymbol	mirAltSymbol	mirAltSymbol2
Mir15a	3.91	4	-0.284	1	1	Targets of miR-15abc (targetScan)	0.00197	1	0.048	36	0.167	0.102	1.64	330	215	0.0409	881	Targets of miR-15abc (targetScan)	Brk1|Acox1|Arf3|Arpp21|Atf6|Atg14|Calm1|Cdk5r1|Chek1|Cldn12|Dcbld2|Dclk1|Dmtf1|Ept1|Gga2|Gpr153|Kalrn|Kcnj2|Kcnq5|Kif23|Lrrc32|Lrrfip2|Napb|Nrn1|Pak7|Ppfia2|Ppm1e|Ptpn3|Sept11|Slc39a10|Tab3|Tspan5|Ttl|Vamp1|Wwp1|Zfp532	miR-15abc	Mir15abc	Mir15a
Mir181a-1	4.04	45	-0.205	1	1	Targets of miR-181a-5p (mirTarBase)	0.000614	1	0.254	14	0.259	0.1	2.59	96	54	0.0328	427	Targets of miR-181a-5p (mirTarBase)	Aqp4|Car2|Ednrb|Gja1|Gpm6b|Kcnj10|Qk|Scd1|Slc1a2|Plpp3|Elovl5|Adhfe1|Fads1|Luzp2	miR-181a-5p	Mir181a-5p	Mir181a
Mir181a-2	5.62	45	-0.266	1	1	Targets of miR-181a-5p (mirTarBase)	0.000614	1	0.254	14	0.259	0.1	2.59	96	54	0.0328	427	Targets of miR-181a-5p (mirTarBase)	Aqp4|Car2|Ednrb|Gja1|Gpm6b|Kcnj10|Qk|Scd1|Slc1a2|Plpp3|Elovl5|Adhfe1|Fads1|Luzp2	miR-181a-5p	Mir181a-5p	Mir181a
Mir181b-2	2.93	2	-0.322	1	1	Targets of miR-181b-5p (mirTarBase)	0.00502	1	1	2	0.0909	0.00492	18.5	86	22	0.0952	21	Targets of miR-181b-5p (mirTarBase)	Pitpnc1|Slc35d3	miR-181b-5p	Mir181b-5p	Mir181b
Mir20a	4.64	4	-0.341	1	3	Targets of miR-20a (MicroRNA.org)	8.16e-05	0.699	0.000741	85	0.283	0.193	1.47	330	300	0.0285	2986	Targets of miR-20a (MicroRNA.org)	Dcbld2|Nol4|Sbno1|R3hdm1|Rragd|Slc16a6|Sorbs2|Pak7|Atp2b2|Wwp1|Dmtf1|Cnga2|Rbfox1|Adgrg6|Reps2|Tmem97|Tmem56|Map3k5|Fpgt|Pak1|Scrn3|Rbpj|Camk2n1|Cap2|Prkg2|Sept3|Acox1|Cdk5r1|Car10|Rgl1|Pknox2|Hells|Cdk19|Abcd2|Megf11|Epb41l5|Tbc1d30|Stbd1|Medag|Ccng1|Trim37|9530036O11Rik|Cd6|Pcsk2|Ppp3ca|Napb|Nrxn1|Olfm1|Pdzrn3|Kalrn|Pde5a|Casc4|Gria3|Gnao1|Fam19a1|Brwd1|Sparcl1|Nbl1|Sorcs3|Diras2|Lamp5|Sept11|M…	miR-20a	Mir20a	Mir20a
Mir320	-2.85	7	-0.235	1	3	Targets of miR-320-3p (mirTarBase)	0.0287	1	1	1	0.0323	0.000937	34.4	124	31	0.25	4	Targets of miR-320-3p (mirTarBase)	Emilin2	miR-320-3p	Mir320-3p	Mir320
Mir330	4.09	2	-0.3	1	2	Targets of miR-330 (targetScan)	0.0115	1	0.157	5	0.1	0.0274	3.65	86	50	0.0212	236	Targets of miR-330 (targetScan)	Gdnf|Itga9|Pde1b|Pdzd2|Zswim5	miR-330	Mir330	Mir330
Mir330	4.09	2	-0.3	1	3	Targets of miR-330-5p (targetScan)	0.0115	1	0.157	5	0.1	0.0274	3.65	86	50	0.0212	236	Targets of miR-330-5p (targetScan)	Gdnf|Itga9|Pde1b|Pdzd2|Zswim5	miR-330-5p	Mir330-5p	Mir330
Mir9-1	3.14	2	-0.181	1	2	Targets of miR-9-5p (mirTarBase)	0.0356	1	1	6	0.273	0.117	2.34	86	22	0.012	498	Targets of miR-9-5p (mirTarBase)	Chst11|Gpr88|Pitpnc1|Rasd2|Unc13c|Ankrd63	miR-9-5p	Mir9-5p	Mir9
Mirlet7i	-6.06	6	0.301	0	2	Targets of let-7i (microCosm)	0.0275	1	0.549	18	0.0753	0.046	1.64	276	239	0.0279	645	Targets of let-7i (microCosm)	Doc2g|Tubb6|Th|Rasa4|Sgcg|Il20ra|Fam184a|Mmp19|Tmem198b|Sh3bgr|Eepd1|Fhdc1|Kank3|Ly6g6e|Epx|Otop2|Pbx3|Slc43a3	let-7i	Mirlet7i	Mirlet7i

## Sheet: Annotation
miRNA	MicroRNA symbol
miRNA.Z.for.Q	Meta-analysis Z statistic for association with Q as a continuous variable in 6 and 10 month old Series 1 samples
module	mRNA module label
miRNA.mod.cor	Correlation of module eigengene (representative profile) with the microRNA
miRNA.mod.corIsNegative	Flag: 1 if miRNA.mod.cor<0
rank	Rank, based on enrichment p-value, of predicted targets of this microRNA among sets of predicted targets of all microRNAs
dataSetName	Name of the set of microRNA predicted targets. The name also identifies the source of the prediction.
pValue	Enrichment p-value of the targets of this microRNA in the mRNA module
Bonferroni	The enrichment p-value corrected (using Bonferroni correction) for the number of modules times the number of predicted microRNA target sets.
FDR	Benjamini-Hochberg False Discovery Rate correction for the p-value
nCommonGenes	Observed number of genes common between the module and the set of predicted target genes
fracOfEffectiveClassSize	Observed number of common genes divided by the effective module size. Here and below, ‘effective’ refers to counts after restriction to the background.
expectedFracOfEffectiveClassSize	The fraction (common genes divided by effective module size) expected at random
enrichmentRatio	Observed fraction divided by the fraction expeced at random.
classSize	Number of genes in the module
effectiveClassSize	Number of genes in the module after restriction to background
fracOfEffectiveSetSize	Observed number of common genes divided by the effective size of the set of predicted microRNA targets.
effectiveSetSize	Effective size of the set of predicted microRNA targets.
shortDataSetName	Shortened version of the name of the set of predicted targets
overlapGenes	Gene symbols of genes common between the module and the set of predicted target genes
mirSymbol	Possible alternate symbols for the microRNA.
mirAltSymbol	Possible alternate symbols for the microRNA.
mirAltSymbol2	Possible alternate symbols for the microRNA.
